# Supplementary material for: Immune DNA signature of T-cell infiltration in breast tumor exomes
Source: Sci Rep. 2016 Jul 25;6:30064. doi: 10.1038/srep30064 (PMC4958917; doi:10.1038/srep30064)
Supplement: Supplementary Dataset 1 [file srep30064-s2.xls]

## Sheet: Table S1
Supplementary Table S1: Clonotype distributions and annotations from ImmunoSeq exome OX1285-F1
Nucleotide Sequence	Amino Acid Sequence	Frequency (%)	CDR3 Length	V Name	D Name	J Name
CTCTGAAGATCCGGTCCACAAAGCTGGAGGACTCAGCCATGTACTTCTGTGCCAGCAGTGAAGGGTAGGGTAGTCACCTTCGGTTCG		8.10202	34	TCRBV02-01*01	unresolved	TCRBJ01-02*01
ACTCTGAAGATCCAGCCCTCAGAACCCAGGGACTCAGCTGTGTACTTCTGTGCCTCAGCCCTGAACACTGAAGCTTTCTTTGGACAA	CASALNTEAFF	6.23294	33	TCRBV12	unresolved	TCRBJ01-01*01
CTGGAGTCTGCCAGGCCCTCACATACCTCTCAGTACCTCTGTGCCAGCAGTGAATGGGACAGCAATCAGCCCCAGCATTTTGGTGAT	CASSEWDSNQPQHF	1.66589	42	TCRBV25-01*01	unresolved	TCRBJ01-05*01
AGTTCTAAGAAGCTCCTTCTCAGTGACTCTGGCTTCTATCTCTGTGCCTGGAGTGGGACAGGGCTACAGCCCCAGCATTTTGGTGAT	CAWSGTGLQPQHF	0.960314	39	TCRBV30-01*01	TCRBD01-01*01	TCRBJ01-05*01
TCTCTGGAGCTGGGGGACTCAGCTTTGTATTTCTGTGCCAGCAGCGCCTCAGGGGGGTTAAGCACAGATACGCAGTATTTTGGCCCA	CASSASGGLSTDTQYF	0.889554	48	TCRBV09-01	TCRBD01-01*01	TCRBJ02-03*01
ATGTGAACGCCTTGGAGCTGGACGACTCGGCCCTGTATCTCTGTGCCAGCAGCTTGGGTACGCTCCGGGGAGCTGTTTTTTGGAGAA		0.854174	40	TCRBV05-04*01	unresolved	TCRBJ02-02*01
GTGACATCGGCCCAAAAGAACCCGACAGCTTTCTATCTCTGTGCCAGTAGTATCGGGACAACCAACACTGAAGCTTTCTTTGGACAA	CASSIGTTNTEAFF	0.713665	42	TCRBV19-01	TCRBD01-01*01	TCRBJ01-01*01
CAGCGCACACAGCAGGAGGACTCGGCCGTGTATCTCTGTGCCAGCAGCTGGGGACAGGGGGTGGGCAATGAGCAGTTCTTCGGGCCA	CASSWGQGVGNEQFF	0.689404	45	TCRBV07-02*01	TCRBD01-01*01	TCRBJ02-01*01
TCGGCTGCTCCCTCCCAGACATCTGTGTACTTCTGTGCCAGCAGTTACTCACCCCGACTAGCGGGAGAAGAGCAGTTCTTCGGGCCA	CASSYSPRLAGEEQFF	0.602471	48	TCRBV06-05*01	TCRBD02-01*02	TCRBJ02-01*01
ACCCTGCAGCCAGAAGACTCGGCCCTGTATCTCTGTGCCAGCAGCCAAGAATTGTCACAGGAGGTGGAAAAACTGTTTTTTGGCAGT	CASSQELSQEVEKLFF	0.515537	48	TCRBV04-02*01	unresolved	TCRBJ01-04*01
TCTGGAGTCTGCTGCCTCCTCCCAGACATCTGTATATTTCTGCGCCAGCAGTGAGTCAAGGGTTTCGATGGCTACACCTTCGGTTCG		0.513515	41	TCRBV10-01	unresolved	TCRBJ01-02*01
GACATCCGCTCACCAGGCCTGGGGGACGCAGCCATGTACCTGTGTGCCACCAGCAGAGTTGTAGGCGGGGAAGCTTTCTTTGGACAA	CATSRVVGGEAFF	0.476113	39	TCRBV15-01*01	TCRBD02-01	TCRBJ01-01*01
TTTCCTCTCACTGTGACATCGGCCCAAAAGAACCCGACAGCTTTCTATCTCTGTGCCAGTAAAGGACCCTGGTTAAGCTTCGGGCCG	CASKGPWLSF	0.466005	30	TCRBV19-01	unresolved	TCRBJ02-07*01
ATGAATGTGAGCACCTTGGAGCTGGGGGACTCGGCCCTTTATCTTTGCGCCAGCAGGACGGGGAACACTGAAGCTTTCTTTGGACAA	CASRTGNTEAFF	0.395245	36	TCRBV05-01*01	TCRBD02-01	TCRBJ01-01*01
ATCCTGGAGTCGCCCAGCCCCAACCAGACCTCTCTGTACTTCTGTGCCAGCAGTCATCCGGGGATGAATGGCTACACCTTCGGTTCG	CASSHPGMNGYTF	0.352789	39	TCRBV27-01*01	TCRBD02-01*01	TCRBJ01-02*01
AGTTCTAAGAAGCTCCTTCTCAGTGACTCTGGCTTCTATCTCTGTGCCTGGAGTAGGGCCGTGGGGACTGAAGCTTTCTTTGGACAA	CAWSRAVGTEAFF	0.323474	39	TCRBV30-01*01	unresolved	TCRBJ01-01*01
CTGAGTTCTAAGAAGCTCCTTCTCAGTGACTCTGGCTTCTATCTCTGTGCCCGCCAGGGGGCTCGAAAGACCCAGTACTTCGGGCCA	CARQGARKTQYF	0.321452	36	TCRBV30-01*01	TCRBD01-01*01	TCRBJ02-05*01
GGGTTGGAGTCGGCTGCTCCCTCCCAAACATCTGTGTACTTCTGTGCCAGCAGCGGGAAAAGCCTTGGGGAGCAGTTCTTCGGGCCA	CASSGKSLGEQFF	0.319431	39	TCRBV06	TCRBD02-01*02	TCRBJ02-01*01
CCAGGCCTGGGGGACGCAGCCATGTACCTGTGTGCCACCAGCAGAGATCGAACAAGGGGCAAAGACTACGAGCAGTACTTCGGGCCG	CATSRDRTRGKDYEQYF	0.309322	51	TCRBV15-01*01	TCRBD01-01*01	TCRBJ02-07*01
CAGCGCACACAGCAGGAGGACTCGGCCGTGTATCTCTGTGCCAGCAGCACCGGAACGGGACACGTCACTGAAGCTTTCTTTGGACAA	CASSTGTGHVTEAFF	0.296181	45	TCRBV07-02*01	TCRBD01-01*01	TCRBJ01-01*01
CTGACAGTGACCAGTGCCCATCCTGAAGACAGCAGCTTCTACATCTGCAGTGCTCACACCGACTACAATGAGCAGTTCTTCGGGCCA	CSAHTDYNEQFF	0.286072	36	TCRBV20	TCRBD01-01*01	TCRBJ02-01*01
CTGACAGTGACCAGTGCCCATCCTGAAGACAGCAGCTTCTACATCTGCAGTGCTTCCGACGACAGTTACGAGCAGTACTTCGGGCCG	CSASDDSYEQYF	0.28304	36	TCRBV20	TCRBD01-01*01	TCRBJ02-07*01
ACCTTGGAGATCCAGCGCACAGAGCAGGGGGACTCGGCCATGTATCTCTGTGCCAGCAGCTCCTCCTACGAGCAGTACTTCGGGCCG	CASSSSYEQYF	0.276975	33	TCRBV07-09	unresolved	TCRBJ02-07*01
TCCACTCTGACAGTGACCAGTGCCCATCCTGAAGACAGCAGCTTCTACATCTGCAGTGCGCTGGCAGGCATTCAGTACTTCGGCGCC	CSALAGIQYF	0.253725	30	TCRBV20-01*01	TCRBD01-01*01	TCRBJ02-04*01
CAGCCCTCAGAACCCAGGGACTCAGCTGTGTACTTCTGTGCCAGCAGTTTGACTAGCGCCCCTCGCGATACGCAGTATTTTGGCCCA	CASSLTSAPRDTQYF	0.245638	45	TCRBV12	TCRBD02-01	TCRBJ02-03*01
AGTTCTAAGAAGCTCCTTCTCAGTGACTCTGGCTTCTATCTCTGTGCCTGGAGTGTACAGGGCGGGCGGGCCCAGCATTTTGGTGAT	CAWSVQGGRAQHF	0.242606	39	TCRBV30-01*01	TCRBD01-01*01	TCRBJ01-05*01
CTGAATGTGAACGCCTTGGAGCTGGACGACTCGGCCCTGTATCTCTGTGCCAGCAGCCTGGACCTCTACGAGCAGTACTTCGGGCCG	CASSLDLYEQYF	0.233508	36	TCRBV05-04*01	unresolved	TCRBJ02-07*01
ATTCTGGAGTCCGCCAGCACCAACCAGACATCTATGTACCTCTGTGCCAGCATGGGTTGGGGCTCCGGGGAGCTGTTTTTTGGAGAA	CASMGWGSGELFF	0.230475	39	TCRBV28-01*01	TCRBD01-01*01	TCRBJ02-02*01
GGGTTGGAGTCGGCTGCTCCCTCCCAAACATCTGTGTACTTCTGTGCCAGCAGTCTTGGTCAGGTACAGCCCCAGCATTTTGGTGAT	CASSLGQVQPQHF	0.229464	39	TCRBV06	TCRBD01-01*01	TCRBJ01-05*01
GAGTCGGCTGCTCCCTCCCAAACATCTGTGTACTTCTGTGCCAGCAGTTACGGGACTAGCGGGAGAACCGAGCAGTACTTCGGGCCG	CASSYGTSGRTEQYF	0.216323	45	TCRBV06	TCRBD02-01*02	TCRBJ02-07*01
ATCCAGCCCTCAGAACCCAGGGACTCAGCTGTGTACTTCTGTGCCAGCAGTCCGGGACAGCAGAACTATGGCTACACCTTCGGTTCG	CASSPGQQNYGYTF	0.214302	42	TCRBV12	TCRBD01-01*01	TCRBJ01-02*01
GTGACCAGTGCCCATCCTGAAGACAGCAGCTTCTACATCTGCAGTGCGGGGACACCCTCGAGCAATCAGCCCCAGCATTTTGGTGAT	CSAGTPSSNQPQHF	0.209247	42	TCRBV20	TCRBD01-01*01	TCRBJ01-05*01
CTGACCCTGGAGTCTGCCAGGCCCTCACATACCTCTCAGTACCTCTGTGCCAGCGGGACAGGGAACACTGAAGCTTTCTTTGGACAA	CASGTGNTEAFF	0.207226	36	TCRBV25-01*01	TCRBD01-01*01	TCRBJ01-01*01
TCCACTCTGACAGTGACCAGTGCCCATCCTGAAGACAGCAGCTTCTACATCTGCAGTGCTCTTCAGGGGCTCCAGTTCTTCGGGCCA	CSALQGLQFF	0.207226	30	TCRBV20-01*01	TCRBD01-01*01	TCRBJ02-01*01
AAGATCCAGCGCACACAGCAGGAGGACTCCGCCGTGTATCTCTGTGCCAGCAGCTCCTCCCCAACGGACAGGACCCACTTCGGGCCG	CASSSSPTDRTHF	0.203182	39	TCRBV07-08*01	TCRBD01-01*01	TCRBJ02-07*01
GCCCAAAAGAACCCGACAGCTTTCTATCTCTGTGCCAGTAGTATACAACGGGAGGGCTTCGGCACAGATACGCAGTATTTTGGCCCA	CASSIQREGFGTDTQYF	0.202171	51	TCRBV19-01	TCRBD02-01*02	TCRBJ02-03*01
CTGAAGGTGCAGCCTGCAGAACTGGAGGATTCTGGAGTTTATTTCTGTGCCAGCAACCCGGGAGGGCTCGAGCAGTACTTCGGGCCG	CASNPGGLEQYF	0.202171	36	TCRBV14-01*01	TCRBD02-01*02	TCRBJ02-07*01
GGCTGGAGTCGGCTGCTCCCTCCCAGACATCTGTGTACTTCTGTGCCAGCAGTAAAAAACAGGGACTATGGCTACACCTTCGGTTCG		0.199139	40	TCRBV06-01*01	TCRBD01-01*01	TCRBJ01-02*01
ACCTTGGAGATCCAGCGCACAGAGCAGGGGGACTCGGCCATGTATCTCTGTGCCAGCACCCTCGATCAAGAGCAGTTCTTCGGGCCA	CASTLDQEQFF	0.194084	33	TCRBV07-09	unresolved	TCRBJ02-01*01
GTCCACGGAGTCAGGGGACACAGCACTGTATTTCTGTGCCAGCAGGGGACAGGGGAAAGAGGAGACTATGGCTACACCTTCGGTTCG		0.194084	47	TCRBV21-01*01	TCRBD01-01*01	TCRBJ01-02*01
AATTCCCTGGAGCTTGGTGACTCTGCTGTGTATTTCTGTGCCAGCAGCCAAGATTCACATGTAGACTACGAGCAGTACTTCGGGCCG	CASSQDSHVDYEQYF	0.193074	45	TCRBV03	unresolved	TCRBJ02-07*01
TGAACGCCTTGTTGCTGGGGGACTCGGCCCTGTATCTCTGTGCCAGCAGCTTGCCAGGAGTTGGCATAGGCCCAGCATTTTGGTGAT		0.192063	43	TCRBV05-05*01	unresolved	TCRBJ01-05*01
ACTGTGACATCGGCCCAAAAGAACCCGACAGCTTTCTATCTCTGTGCCAGTAGCTCAGGGAACAATCAGCCCCAGCATTTTGGTGAT	CASSSGNNQPQHF	0.190041	39	TCRBV19-01	TCRBD01-01*01	TCRBJ01-05*01
AGTTCTAAGAAGCTCCTTCTCAGTGACTCTGGCTTCTATCTCTGTGCCTGGAGCCCCACAGGGAACACTGAAGCTTTCTTTGGACAA	CAWSPTGNTEAFF	0.190041	39	TCRBV30-01*01	TCRBD01-01*01	TCRBJ01-01*01
CTGGAGTCGCCCAGCCCCAACCAGACCTCTCTGTACTTCTGTGCCACCCGACAGGACAGGAACAATCAGCCCCAGCATTTTGGTGAT	CATRQDRNNQPQHF	0.18903	42	TCRBV27-01*01	TCRBD01-01*01	TCRBJ01-05*01
TGAGCACCTTGGAGCTGGGGGACTCGGCCCTTTATCTTTGCGCCAGCACCGGAGACAGATATGAACACTGAAGCTTTCTTTGGACAA		0.188019	43	TCRBV05-01*01	TCRBD01-01*01	TCRBJ01-01*01
CTGGAGTCTGCTGCCTCCTCCCAGACATCTGTATATTTCTGCGCCAGCAGGGGGGACATTGGCAATCAGCCCCAGCATTTTGGTGAT	CASRGDIGNQPQHF	0.185998	42	TCRBV10-01	TCRBD01-01*01	TCRBJ01-05*01
AAGCTCCTTCTCAGTGACTCTGGCTTCTATCTCTGTGCCTGGACCCCCCTGCAGCGGGGGAACACCGGGGAGCTGTTTTTTGGAGAA	CAWTPLQRGNTGELFF	0.185998	48	TCRBV30-01*01	TCRBD02-01*01	TCRBJ02-02*01
CTGGAGCTGGGGGACTCAGCTTTGTATTTCTGTGCCAGCAGCGTAGAACTAGCGGGAGGGAGTTGGGATGAGCAGTTCTTCGGGCCA	CASSVELAGGSWDEQFF	0.180943	51	TCRBV09-01	TCRBD02-01*02	TCRBJ02-01*01
GAGTCGGCTGCTCCCTCCCAGACATCTGTGTACTTCTGTGCCAGCAGTGAACCGACATCGTCCTACAATGAGCAGTTCTTCGGGCCA	CASSEPTSSYNEQFF	0.177911	45	TCRBV06-01*01	TCRBD01-01*01	TCRBJ02-01*01
ACCAGTGCCCATCCTGAAGACAGCAGCTTCTACATCTGCAGTGCCCCCAGGGGAGGACTGGGCACAGATACGCAGTATTTTGGCCCA	CSAPRGGLGTDTQYF	0.1769	45	TCRBV20	unresolved	TCRBJ02-03*01
AAGATCCAGCGCACACAGCAGGAGGACTCCGCCGTGTATCTCTGTGCCAGCAGCTTAGGGGGCTCTAGCGGCTACACCTTCGGTTCG	CASSLGGSSGYTF	0.174878	39	TCRBV07-08*01	unresolved	TCRBJ01-02*01
CAGCGCACAGAGCAGGGGGACTCGGCCATGTATCTCTGTGCCAGCAGCTTAGCCAGCGGGACTAACTACGAGCAGTACTTCGGGCCG	CASSLASGTNYEQYF	0.172856	45	TCRBV07-09	TCRBD02-01	TCRBJ02-07*01
GCCCAAAAGAACCCGACAGCTTTCTATCTCTGTGCCAGTAGTATAGGCCGCGCGCAGGGCAAGAACTATGGCTACACCTTCGGTTCG	CASSIGRAQGKNYGYTF	0.168813	51	TCRBV19-01	TCRBD01-01*01	TCRBJ01-02*01
CTGGGGTTGGAGTCGGCTGCTCCCTCCCAAACATCTGTGTACTTCTGTGCCAGCACCGGTCCCTGGGACTCATGGTACTTCGGGCCG	CASTGPWDSWYF	0.16578	36	TCRBV06	TCRBD02-01	TCRBJ02-07*01
ACAGTGACCAGTGCCCATCCTGAAGACAGCAGCTTCTACATCTGCAGTGCTAGGTCTGACAGCTCCTACGAGCAGTACTTCGGGCCG	CSARSDSSYEQYF	0.16578	39	TCRBV20	TCRBD01-01*01	TCRBJ02-07*01
AGTCTGCCAGGCCCTCACATACCTCTCAGTACCTCTGTGCCAGCAGTGGGCCCTTTGACAGGGGGCAATGGCTACACCTTCGGTTCG		0.163759	46	TCRBV25-01*01	TCRBD01-01*01	TCRBJ01-02*01
AAGATCCAGCGCACACAGCAGGAGGACTCCGCCGTGTATCTCTGTGCCAGCAGCTCTAACTCTCCGGATGAAGCTTTCTTTGGACAA	CASSSNSPDEAFF	0.161737	39	TCRBV07-08*01	unresolved	TCRBJ01-01*01
CTGTCGGCTGCTCCCTCCCAGACATCTGTGTACTTCTGTGCCAGCAGTTACTCAGGGAGGGCCAACTATGGCTACACCTTCGGTTCG	CASSYSGRANYGYTF	0.156683	45	TCRBV06-05*01	TCRBD02-01*02	TCRBJ01-02*01
AAGATCCAGCGCACACAGCAGGAGGACTCCGCCGTGTATCTCTGTGCCAGCAGCTTAACGGGCACCGGGGAGCTGTTTTTTGGAGAA	CASSLTGTGELFF	0.155672	39	TCRBV07-08*01	TCRBD02-01	TCRBJ02-02*01
ATCCAGCGCACACAGCAGGAGGACTCGGCCGTGTATCTCTGTGCCAGCAGCTTACACAGGAGAATGCCTGAAGCTTTCTTTGGACAA	CASSLHRRMPEAFF	0.152639	42	TCRBV07-02*01	TCRBD01-01*01	TCRBJ01-01*01
ACCCTGCAGCCAGAAGACTCGGCCCTGTATCTCTGTGCCAGCAGCCATTCCGGGACTAGCATGAACGGGGAGCTGTTTTTTGGAGAA	CASSHSGTSMNGELFF	0.151628	48	TCRBV04-02*01	TCRBD02-01	TCRBJ02-02*01
GCTGCTCCCTCCCAGACATCTGTGTACTTCTGTGCCAGCAGGGAGATGACAGGGCACAAGGGAAAAGAAAAACTGTTTTTTGGCAGT	CASREMTGHKGKEKLFF	0.149607	51	TCRBV06	TCRBD01-01*01	TCRBJ01-04*01
GCCCAAAAGAACCCGACAGCTTTCTATCTCTGTGCCAGTAGTATCGGGGTAGACAGGGTGGTCACCGGGGAGCTGTTTTTTGGAGAA	CASSIGVDRVVTGELFF	0.149607	51	TCRBV19-01	TCRBD01-01*01	TCRBJ02-02*01
TTGGAGTCGGCTGCTCCCTCCCAAACATCTGTGTACTTCTGTGCCAGCAGCCTCGGACAGGGGGCGAGTGGCTACACCTTCGGTTCG	CASSLGQGASGYTF	0.147585	42	TCRBV06	TCRBD01-01*01	TCRBJ01-02*01
ATCCTGGAGTCGCCCAGCCCCAACCAGACCTCTCTGTACTTCTGTGCCAGCAGTTTGGTACGAGACTACGAGCAGTACTTCGGGCCG	CASSLVRDYEQYF	0.147585	39	TCRBV27-01*01	TCRBD02-01*02	TCRBJ02-07*01
CTGGAGTCAGCTACCCGCTCCCAGACATCTGTGTATTTCTGCGCCAGCAGTGATTTGGGTACGGATCAGCCCCAGCATTTTGGTGAT	CASSDLGTDQPQHF	0.146574	42	TCRBV10-02*01	unresolved	TCRBJ01-05*01
AACATGAGCCCTGAAGACAGCAGCATATATCTCTGCAGCGTTGGACAGGAGGACTTAAGCTCCTACAATGAGCAGTTCTTCGGGCCA	CSVGQEDLSSYNEQFF	0.143542	48	TCRBV29-01*01	TCRBD01-01*01	TCRBJ02-01*01
AAACCTGAGCTCTCTGGAGCTGGGGGACTCAGCTTTGTATTTCTGTGCCAGCAGCGTAGTCTCGTCAATGAGCAGTTCTTCGGGCCA		0.140509	38	TCRBV09-01	TCRBD02-01	TCRBJ02-01*01
CCAGCAGGTAGTGCGAGGAGATTCGGCAGCTTATTTCTGTGCCAGCTCACCCCACAGGGGCACACAGATACGCAGTATTTTGGCCCA		0.140509	44	TCRBV18-01*01	TCRBD01-01*01	TCRBJ02-03*01
CAGCCAGAAGACTCAGCCCTGTATCTCTGCGCCAGCAGCCCCGGACAGGGGGTAAAAGGAGCTAACTATGGCTACACCTTCGGTTCG	CASSPGQGVKGANYGYTF	0.139498	54	TCRBV04-01*01	TCRBD01-01*01	TCRBJ01-02*01
ACTCTGAAGATCCAGCCCTCAGAACCCAGGGACTCAGCTGTGTACTTCTGTGCCAGCAGTTTAAACAGCCCCTCCGCCTTCGGTTCG	CASSLNSPSAF	0.138487	33	TCRBV12	TCRBD01-01*01	TCRBJ01-02*01
AAGATCCAGCCTGCAGAGCTTGGGGACTCGGCCGTGTATCTCTGTGCCAGCAGCTTAGCACTTAGGGCCGAGCAGTACTTCGGGCCG	CASSLALRAEQYF	0.134444	39	TCRBV11-03*01	unresolved	TCRBJ02-07*01
TCCTTGGAGCTGGGGGACTCAGCCCTGTACTTCTGTGCCAGCAGCTTAAACGGCGGGAGAGGATGGGGGGAGCAGTACTTCGGGCCG	CASSLNGGRGWGEQYF	0.133433	48	TCRBV13-01*01	TCRBD02-01*02	TCRBJ02-07*01
ACAGTGACCAGTGCCCATCCTGAAGACAGCAGCTTCTACATCTGCAGTGCTAGAGTTTCCGGGTACAATGAGCAGTTCTTCGGGCCA	CSARVSGYNEQFF	0.132422	39	TCRBV20	TCRBD02-01	TCRBJ02-01*01
CCTGAAGACAGCAGCATATATCTCTGCAGCGTTGAAGGGGCTGGCCTAGCGGGAGGCCTAAGACAAGAGACCCAGTACTTCGGGCCA	CSVEGAGLAGGLRQETQYF	0.12939	57	TCRBV29-01*01	TCRBD02-01*02	TCRBJ02-05*01
GAGTCTGCCATCCCCAACCAGACAGCTCTTTACTTCTGTGCCACCAGTGATTCTCAGGGAGGCAATCAGCCCCAGCATTTTGGTGAT	CATSDSQGGNQPQHF	0.128379	45	TCRBV24	unresolved	TCRBJ01-05*01
CTGAATGTGAACGCCTTGGAGCTGGAGGACTCGGCCCTGTATCTCTGTGCCAGCAGCTTGGCCGATGAGACCCAGTACTTCGGGCCA	CASSLADETQYF	0.127368	36	TCRBV05-08*01	unresolved	TCRBJ02-05*01
GTGACCAGTGCCCATCCTGAAGACAGCAGCTTCTACATCTGCAGTGCTAGGGGGCCAGTGAACACCGGGGAGCTGTTTTTTGGAGAA	CSARGPVNTGELFF	0.126357	42	TCRBV20	TCRBD01-01*01	TCRBJ02-02*01
GAGATCCAGCGCACAGAGCAGGGGGACTCGGCCATGTATCTCTGTGCCAGCAGCTTTACAGGGTTGGGGACCCAGTACTTCGGGCCA	CASSFTGLGTQYF	0.125346	39	TCRBV07-09	TCRBD01-01*01	TCRBJ02-05*01
AAGATCCAGCCCTCAGAACCCAGGGACTCAGCTGTGTACTTCTGTGCCAGCAGTTTAGGCGCCCTATATCCCCAGTTCTTCGGGCCA	CASSLGALYPQFF	0.123325	39	TCRBV12	TCRBD02-01	TCRBJ02-01*01
TCGGCCCAAAAGAACCCGACAGCTTTCTATCTCTGTGCCAGTAGTGGTAGCGGGAGCGCTCGAGAGAGGGAGCTGTTTTTTGGAGAA	CASSGSGSARERELFF	0.121303	48	TCRBV19-01	TCRBD02-01*02	TCRBJ02-02*01
CAGCCCTCAGAACCCAGGGACTCAGCTGTGTATTTTTGTGCTAGTGCCCAGGGTAGCCCGAGCACAGATACGCAGTATTTTGGCCCA	CASAQGSPSTDTQYF	0.121303	45	TCRBV12-05*01	TCRBD01-01*01	TCRBJ02-03*01
GTGCAGCCTGCAGAACTGGAGGATTCTGGAGTTTATTTCTGTGCCAGCAGCCAAAGCTACTTCCACTATGGCTACACCTTCGGTTCG	CASSQSYFHYGYTF	0.121303	42	TCRBV14-01*01	TCRBD02-01	TCRBJ01-02*01
GAATGTGAACGCCTTGGAGCTGGACGACTCGGCCCTGTATCTCTGTGCCAACCCAGCGGGAACCGTTATACGCAGTATTTTGGCCCA		0.121303	38	TCRBV05-04*01	TCRBD02-01*02	TCRBJ02-03*01
ATCCTGGAGTCGCCCAGCCCCAACCAGACCTCTCTGTACTTCTGTGCCAGCACATTTGGGAAGAATCAGCCCCAGCATTTTGGTGAT	CASTFGKNQPQHF	0.120292	39	TCRBV27-01*01	unresolved	TCRBJ01-05*01
TGGAGCTGGGGGACTCGGCCCTTTATCTTTGCGCCAGCAGCTTGTACCCTTAATCGATGGCCGGAGGAATGCTACACCTTCGGTTCG		0.117259	52	TCRBV05-01*01	TCRBD02-01*02	TCRBJ01-02*01
AGGATCCAGCAGGTAGTGCGAGGAGATTCGGCAGCTTATTTCTGTGCCAGCTCACGGGGGGATTCTGAAAAACTGTTTTTTGGCAGT	CASSRGDSEKLFF	0.117259	39	TCRBV18-01*01	TCRBD02-01*01	TCRBJ01-04*01
CTGACGATCCAGCGCACACAGCAGGAGGACTCGGCCGTGTATCTCTGTGCCAGCAGTGCGGGAGGTTACGAGCAGTACTTCGGGCCG	CASSAGGYEQYF	0.116249	36	TCRBV07-02*01	TCRBD02-01*02	TCRBJ02-07*01
TCTGCTGCCTCCTCCCAGACATCTGTATATTTCTGCGCCAGCAGTGAACTGAGGACAGTGAGCACAGATACGCAGTATTTTGGCCCA	CASSELRTVSTDTQYF	0.115238	48	TCRBV10-01	TCRBD01-01*01	TCRBJ02-03*01
ATCCAGCGCACACAGCAGGAGGACTCGGCCGTGTATCTCTGTGCCAGCAGCTTTGGGCCGGGCAATCAGCCCCAGCATTTTGGTGAT	CASSFGPGNQPQHF	0.111194	42	TCRBV07-02*01	TCRBD01-01*01	TCRBJ01-05*01
AGATTCGGCAGCTTATTTCTGTGCCAGCTCACCACTTTCGTCGGGGGCCACGGACCCCCTCACCCCAATGAGCAGTTCTTCGGGCCA		0.111194	62	TCRBV18-01*01	unresolved	TCRBJ02-01*01
CTGGAGTCTGCTGCCTCCTCCCAGACATCTGTATATTTCTGCGCCAGCAGTGAAATGCGGGTGGATAATACGCAGTATTTTGGCCCA	CASSEMRVDNTQYF	0.110183	42	TCRBV10-01	TCRBD02-01	TCRBJ02-03*01
ACTCTGAAGATCCAGCCCTCAGAACCCAGGGACTCAGCTGTGTACTTCTGTGCCAGCAGTCCAGTGGACACCATATATTTTGGAGAG	CASSPVDTIYF	0.109173	33	TCRBV12	TCRBD01-01*01	TCRBJ01-03*01
ACAAAGCTGGAGGACTCAGCCATGTACTTCTGTGCCAGCAGTGACGTGGGGGAGGGGTTGAGTGTAGCTGGCTACACCTTCGGTTCG	CASSDVGEGLSVAGYTF	0.108162	51	TCRBV02-01*01	TCRBD02-01*02	TCRBJ01-02*01
AGCTCTCTGGAGCTGGGGGACTCAGCTTTGTATTTCTGTGCCAGCAGCCCGAGACAGGGGATAAACTACGAGCAGTACTTCGGGCCG	CASSPRQGINYEQYF	0.108162	45	TCRBV09-01	TCRBD01-01*01	TCRBJ02-07*01
AAGATCCAGCCCTCAGAACCCAGGGACTCAGCTGTGTACTTCTGTGCCAGCAGTCTTACAGGGAATCCAGAGCAGTACTTCGGGCCG	CASSLTGNPEQYF	0.107151	39	TCRBV12	TCRBD01-01*01	TCRBJ02-07*01
CTGAGTTCTAAGAAGCTCCTTCTCAGTGACTCTGGCTTCTATCTCTGTGCCTGGAGATTGGGGGCTGGTGAAGCTTTCTTTGGACAA	CAWRLGAGEAFF	0.107151	36	TCRBV30-01*01	TCRBD01-01*01	TCRBJ01-01*01
TGGAGTCGCCCAGCCCCAACCAGACCTCTCTGTACTTCTGTGCCAGCATTCGGGGTGGAGGGCAATCAGCCCCAGCATTTTGGTGAT		0.10614	43	TCRBV27-01*01	TCRBD02-01	TCRBJ01-05*01
CAGCCCTCAGAACCCAGGGACTCAGCTGTGTACTTCTGTGCCAGCAGTTTCAAACAGTTTAACACCGGGGAGCTGTTTTTTGGAGAA	CASSFKQFNTGELFF	0.10614	45	TCRBV12	TCRBD01-01*01	TCRBJ02-02*01
GCTCCCTCCCAAACATCTGTGTACTTCTGTGCCAGCAGCCCCCTTCTCATCGGGGACTATCAATCCTACGAGCAGTACTTCGGGCCG	CASSPLLIGDYQSYEQYF	0.10614	54	TCRBV06	TCRBD02-01	TCRBJ02-07*01
CTTCACCTACACACCCTGCAGCCAGAAGACTCGGCCCTGTATCTCTGCGCCAGCAGGGACAGGGGGAATGAGCAGTTCTTCGGGCCA	CASRDRGNEQFF	0.10614	36	TCRBV04-03*01	TCRBD01-01*01	TCRBJ02-01*01
TTGGAGCTGGGGGACTCGGCCCTTTATCTTTGCGCCAGCAGCTTGGCCCAAGGGGGCCAATCTGGAAACACCATATATTTTGGAGAG	CASSLAQGGQSGNTIYF	0.105129	51	TCRBV05-01*01	TCRBD01-01*01	TCRBJ01-03*01
ACTCTCAAGATCCAGCCTGCAAAGCTTGAGGACTCGGCCGTGTATCTCTGTGCCAGCAGCTCCTCAGTTGAAGCTTTCTTTGGACAA	CASSSSVEAFF	0.105129	33	TCRBV11-02*02	TCRBD01-01*01	TCRBJ01-01*01
ACATCGGCCCAAAAGAACCCGACAGCTTTCTATCTCTGTGCCAGTAGTATCGGGGTAGGACCGAACTACGAGCAGTACTTCGGGCCG	CASSIGVGPNYEQYF	0.103107	45	TCRBV19-01	TCRBD02-01*01	TCRBJ02-07*01
TCCCTAGAGTCTGCCATCCCCAACCAGACAGCTCTTTACTTCTGTGCCACCAGGCAGGGGTCCTACAATGAGCAGTTCTTCGGGCCA	CATRQGSYNEQFF	0.101086	39	TCRBV24	TCRBD01-01*01	TCRBJ02-01*01
CAGCAGGTAGTGCGAGGAGATTCGGCAGCTTATTTCTGTGCCAGCTCGCCTGGGAGATCCTCTGGAAACACCATATATTTTGGAGAG	CASSPGRSSGNTIYF	0.101086	45	TCRBV18-01*01	TCRBD02-01*02	TCRBJ01-03*01
TCGCCCAGCCCCAACCAGACCTCTCTGTACTTCTGTGCCAGCAGCCCTTCCGGACAGGGAATGAGGTACGAGCAGTACTTCGGGCCG	CASSPSGQGMRYEQYF	0.100075	48	TCRBV27-01*01	TCRBD01-01*01	TCRBJ02-07*01
ATCCAGCCCTCAGAACCCAGGGACTCAGCTGTGTACTTCTGTGCCAGCAGTCGACAGGGCGGCACAGATACGCAGTATTTTGGCCCA	CASSRQGGTDTQYF	0.100075	42	TCRBV12	TCRBD01-01*01	TCRBJ02-03*01
TGAGCAACATGAGCCCTGAAGACAGCAGCATATATCTCTGCAGCGTTGTGGACAGGGGATGGGGCCAACGTCCTGACTTTCGGGGCC		0.100075	43	TCRBV29-01*01	TCRBD01-01*01	TCRBJ02-06*01
ATCCAGCCCTCAGAACCCAGGGACTCAGCTGTGTATTTTTGTGCTAGTGGTCCTCAGGCGGATAACTATGGCTACACCTTCGGTTCG	CASGPQADNYGYTF	0.0990639	42	TCRBV12-05*01	unresolved	TCRBJ01-02*01
CTCAGAACCGGGAGACACGGCACTGTATCTCTGCGCCAGCAGTCAGTCGAGACGATCGAGTCTGGAAACACCATATATTTTGGAGAG		0.0980531	50	TCRBV23-01*01	unresolved	TCRBJ01-03*01
GCCAGCACCAACCAGACATCTATGTACCTCTGTGCCAGCAGTCTAATCCCGGGGAGGACGGGGAAAAACATTCAGTACTTCGGCGCC	CASSLIPGRTGKNIQYF	0.0950205	51	TCRBV28-01*01	TCRBD02-01*02	TCRBJ02-04*01
ACAGTGACCAGTGCCCATCCTGAAGACAGCAGCTTCTACATCTGCAGTGCCGGGCGGCTATCGGAAAACACCATATATTTTGGAGAG	CSAGRLSENTIYF	0.0950205	39	TCRBV20	unresolved	TCRBJ01-03*01
ACTGTGAGCAACATGAGCCCTGAAGACAGCAGCATATATCTCTGCAGCGTTGAGGGGCGATCTGGTTCAGGGGCTTTCTTTGGACAA	CSVEGRSGSGAFF	0.0950205	39	TCRBV29-01*01	TCRBD01-01*01	TCRBJ01-01*01
GGCTGCTGTCGGCTGCTCCCTCCCAGACATCTGTGTACTTCTGTGCCAGCAACGGGTCAGGCAAACTATGGCTACACCTTCGGTTCG		0.0940097	40	TCRBV06-05*01	unresolved	TCRBJ01-02*01
AGTTCTAAGAAGCTCCTTCTCAGTGACTCTGGCTTCTATCTCTGTGCCTGGAGTGTAGATGCCGTGCAGCCCCAGCATTTTGGTGAT	CAWSVDAVQPQHF	0.0940097	39	TCRBV30-01*01	unresolved	TCRBJ01-05*01
CTGTCGGCTGCTCCCTCCCAGACATCTGTGTACTTCTGTGCCAGCAGGCCGTCACAGGGGGGTTACTATGGCTACACCTTCGGTTCG	CASRPSQGGYYGYTF	0.0929988	45	TCRBV06-05*01	TCRBD01-01*01	TCRBJ01-02*01
AACGCCTTGGAGCTGGACGACTCGGCCCTGTATCTCTGTGCCAGCAGCGTGGACATGAAGTCTGGAAACACCATATATTTTGGAGAG	CASSVDMKSGNTIYF	0.0929988	45	TCRBV05-04*01	TCRBD01-01*01	TCRBJ01-03*01
GTCGCACTGCAGCAAGAAGACTCAGCTGCGTATCTCTGCACCAGCAGGATACCGGGACACGGGGTTCGCGCCATATATTTTGGAGAG	CTSRIPGHGVRAIYF	0.0909771	45	TCRBV01-01*01	TCRBD01-01*01	TCRBJ01-03*01
GTGACCAGTGCCCATCCTGAAGACAGCAGCTTCTACATCTGCAGTGCTAGAGATCCACAATTCCCCTACGAGCAGTACTTCGGGCCG	CSARDPQFPYEQYF	0.0909771	42	TCRBV20	TCRBD01-01*01	TCRBJ02-07*01
TCTAAGAAGCTCCTTCTCAGTGACTCTGGCTTCTATCTCTGTGCCTGGAGTGTTACAGACAGCTCCTACGAGCAGTACTTCGGGCCG	CAWSVTDSSYEQYF	0.0909771	42	TCRBV30-01*01	TCRBD01-01*01	TCRBJ02-07*01
AGGGGACACAGCACTGTATTTCTGTGCCAGCAGCAAACCCTCCCATGGCTAGCGGGGAGGTAGAACAATGAGCAGTTCTTCGGGCCA		0.0899662	59	TCRBV21-01*01	TCRBD02-01*01	TCRBJ02-01*01
GTGACATCGGCCCAAAAGAACCCGACAGCTTTCTATCTCTGTGCCAGTAGGGGGGACAGGGAGAACACTGAAGCTTTCTTTGGACAA	CASRGDRENTEAFF	0.0899662	42	TCRBV19-01	TCRBD01-01*01	TCRBJ01-01*01
ACGATCCAGCGCACACAGCAGGAGGACTCGGCCGTGTATCTCTGTGCCAGCAGCCTCCTCTCAAGCGATACGCAGTATTTTGGCCCA	CASSLLSSDTQYF	0.0899662	39	TCRBV07-02*01	TCRBD02-01	TCRBJ02-03*01
ACCCTGGAGTCTGCCAGGCCCTCACATACCTCTCAGTACCTCTGTGCCAGCAGCGGGGCCTTCGGTTCTGGCTACACCTTCGGTTCG	CASSGAFGSGYTF	0.0899662	39	TCRBV25-01*01	unresolved	TCRBJ01-02*01
GCACAGAGCGGGGGGACTCAGCCGTGTATCTCTGTGCCAGCAGCTCTTAACTACTAGCGGGAAGCCTACGAGCAGTACTTCGGGCCG		0.0899662	49	TCRBV07-03*01	TCRBD02-01*02	TCRBJ02-07*01
GTGAACGCCTTGTTGCTGGGGGACTCGGCCCTCTATCTCTGTGCCAGCAGCTTGCCCGCCCGGAGGGACGGCTACACCTTCGGTTCG	CASSLPARRDGYTF	0.0899662	42	TCRBV05-06*01	TCRBD02-01*02	TCRBJ01-02*01
CTGGGGTTGGAGTCGGCTGCTCCCTCCCAAACATCTGTGTACTTCTGTGCCAGCAGTTACATCGGTTACGAGCAGTACTTCGGGCCG	CASSYIGYEQYF	0.0889554	36	TCRBV06	TCRBD02-01	TCRBJ02-07*01
CTGTCCCTAGAGTCTGCCATCCCCAACCAGACAGCTCTTTACTTCTGTGCCACCAGTGATCCCACGCGGACCCAGTACTTCGGGCCA	CATSDPTRTQYF	0.0889554	36	TCRBV24	TCRBD02-01	TCRBJ02-05*01
CTGGAGTCTGCCAGGCCCTCACATACCTCTCAGTACCTCTGTGCCAGCAGTGAGCCCGGGGAGGGTCAGCCCCAGCATTTTGGTGAT	CASSEPGEGQPQHF	0.0879445	42	TCRBV25-01*01	TCRBD02-01*02	TCRBJ01-05*01
ATCCAGCGCACACAGCAGGAGGACTCCGCCGTGTATCTCTGTGCCAGCAGCCGGACAGCAGAGAACTATGGCTACACCTTCGGTTCG	CASSRTAENYGYTF	0.0879445	42	TCRBV07-08*01	TCRBD01-01*01	TCRBJ01-02*01
ACGATTCAGCGCACAGAGCAGCGGGACTCAGCCATGTATCGCTGTGCTAGCAGCTCCGGACTAGGAGATGAGCAGTACTTCGGGCCG	CASSSGLGDEQYF	0.0879445	39	TCRBV07-07*01	TCRBD02-01	TCRBJ02-07*01
TGAGTGCCTTGGAGCTGGGGGACTCGGCCCTGTATCTCTGTGCCAGAAGCCGTAGCGGGAGCGTACGGTGAGCAGTTCTTCGGGCCA		0.0869337	43	TCRBV05-03	TCRBD02-01*02	TCRBJ02-01*01
CGCACACAGCAGGAGGACTCGGCCGTGTATCTCTGTGCCAGCAGCTCCCAATCATCAGGCCGGGGTCGCGAGCAGTACTTCGGGCCG	CASSSQSSGRGREQYF	0.0869337	48	TCRBV07-02*01	TCRBD02-01*01	TCRBJ02-07*01
CAGGTAGTGCGAGGAGATTCGGCAGCTTATTTCTGTGCCAGCTCACCACCGCCTACGGGATCTGGTTACGAGCAGTACTTCGGGCCG	CASSPPPTGSGYEQYF	0.0869337	48	TCRBV18-01*01	TCRBD02-01*02	TCRBJ02-07*01
GATCCAGCGCACAGAGCAGGGGGACTCAGCTGTGTATCTCTGTGCCAGCAGCTTTAGGACCGCTATCAGCCCCAGCATTTTGGTGAT		0.0859228	41	TCRBV07-04*01	unresolved	TCRBJ01-05*01
CAGTGACCAGTGCCCATCCTGAAGACAGCAGCTTCTACATCTGCAGTGCTCGGGACTAGCGGGAGATACGAGCAGTACTTCGGGCCG		0.0859228	40	TCRBV20	TCRBD02-01*02	TCRBJ02-07*01
GCTGCTCCCTCCCAAACATCTGTGTACTTCTGTGCCAGCAGTCGGACTAGCGGATTGTCTGGGGCCAACGTCCTGACTTTCGGGGCC	CASSRTSGLSGANVLTF	0.0849119	51	TCRBV06	TCRBD02-01	TCRBJ02-06*01
ATCCAGCGCACACAGCAGGAGGACTCGGCCGTGTATCTCTGTGCCAGCAGCCCGACCCGCCTAGCGGGAGAACAGTACTTCGGGCCG	CASSPTRLAGEQYF	0.0839011	42	TCRBV07-02*01	TCRBD02-01*02	TCRBJ02-07*01
GGAGCTTGGTGACTCTGCTGTGTATTTCTGTGCCAGCAGCCATGATATGGGCCGGGCCCGAACACCGGGGAGCTGTTTTTTGGAGAA		0.0828902	53	TCRBV03	unresolved	TCRBJ02-02*01
AATGTGAACGCCTTGTTGCTGGGGGACTCGGCCCTCTATCTCTGTGCCAGCAGCTTGGTATCTGCCTCGGAGCAGTTCTTCGGGCCA	CASSLVSASEQFF	0.0828902	39	TCRBV05-06*01	unresolved	TCRBJ02-01*01
GTAGTGCGAGGAGATTCGGCAGCTTATTTCTGTGCCAGCTCACCACCTAGCGGGAGGGATCGCACCGGGGAGCTGTTTTTTGGAGAA	CASSPPSGRDRTGELFF	0.0828902	51	TCRBV18-01*01	TCRBD02-01*02	TCRBJ02-02*01
ATCCAGCGCACACAGCAGGAGGACTCGGCCGTGTATCTCTGTGCCAGCAGCTTAGCACCGGGGCGGGAGACCCAGTACTTCGGGCCA	CASSLAPGRETQYF	0.0828902	42	TCRBV07-02*01	unresolved	TCRBJ02-05*01
CTCCCTCCCAGACATCTGTGTACTTCTGTGCCAGCAGTTACCCCTCCGGGACACCCGTTAAATCCCTACGAGCAGTACTTCGGGCCG		0.0818794	55	TCRBV06	TCRBD01-01*01	TCRBJ02-07*01
GTGACATCGGCCCAAAAGAACCCGACAGCTTTCTATCTCTGTGCCAGTAGTATTGGGGCGACGGGAGGAAAACTGTTTTTTGGCAGT	CASSIGATGGKLFF	0.0818794	42	TCRBV19-01	TCRBD02-01*02	TCRBJ01-04*01
GAACTAAACCTGAGCTCTCTGGAGCTGGGGGACTCAGCTTTGTATTTCTGTGCCAGCAGCGTAGGAACCTTCTACACCTTCGGTTCG	CASSVGTFYTF	0.0818794	33	TCRBV09-01	unresolved	TCRBJ01-02*01
CTGAGTTCTAAGAAGCTCCTTCTCAGTGACTCTGGCTTCTATCTCTGTGCCTGGAGTCTCGGGGCCAATGAGCAGTTCTTCGGGCCA	CAWSLGANEQFF	0.0818794	36	TCRBV30-01*01	unresolved	TCRBJ02-01*01
CTGGAGTCGCCCAGCCCCAACCAGACCTCTCTGTACTTCTGTGCCAGCAGTTTAGACAGGAACAATCAGCCCCAGCATTTTGGTGAT	CASSLDRNNQPQHF	0.0808685	42	TCRBV27-01*01	TCRBD01-01*01	TCRBJ01-05*01
CAGCGCACACAGCAGGAGGACTCGGCCGTGTATCTCTGTGCCAGCAGCCTAGGGGGTAGGGGCACAGATACGCAGTATTTTGGCCCA	CASSLGGRGTDTQYF	0.0798577	45	TCRBV07-02*01	unresolved	TCRBJ02-03*01
ATCCAGTCCACGGAGTCAGGGGACACAGCACTGTATTTCTGTGCCAGCAGCAAAGTTCCTCGGTAAGGGATATGGTACTTCGGGCCG	CASSKVPR*GIWYF	0.0798577	42	TCRBV21-01*01	unresolved	TCRBJ02-07*01
GGAGCTGGGGGACTCAGCTTTGTATTTCTGTGCCAGCAGCGTAGAGGGACAGGGGGAAGCTCTGGAAACACCATATATTTTGGAGAG		0.0788468	53	TCRBV09-01	TCRBD01-01*01	TCRBJ01-03*01
CTGCTCCCTCCCAAACATCTGTGTACTTCTGTGCCAGCAGCCCCCCGGGACTAGCGGGATCACACAGATACGCAGTATTTTGGCCCA		0.077836	52	TCRBV06	TCRBD02-01*02	TCRBJ02-03*01
CTCAAGATCCAGCCTGCAAAGCTTGAGGACTCGGCCGTGTATCTCTGTGCCAGCAGCTCTATGTACAATGAGCAGTTCTTCGGGCCA	CASSSMYNEQFF	0.077836	36	TCRBV11-02*02	TCRBD02-01	TCRBJ02-01*01
CTGTCGGCTGCTCCCTCCCAGACATCTGTGTACTTCTGTGCCAGCAGTTACTCGGGGGGGCGCCCCTACGAGCAGTACTTCGGGCCG	CASSYSGGRPYEQYF	0.0768251	45	TCRBV06-05*01	TCRBD02-01*01	TCRBJ02-07*01
CTGGAGTCAGCTACCCGCTCCCAGACATCTGTGTATTTCTGCGCCAGCACAACGGGACAATCGAACACTGAAGCTTTCTTTGGACAA	CASTTGQSNTEAFF	0.0758142	42	TCRBV10-02*01	TCRBD01-01*01	TCRBJ01-01*01
GAGTCTGCCAGGCCCTCACATACCTCTCAGTACCTCTGTGCCAGCAGTGATTCCGGGACAGGGTTTTGGATAGAGTTCTTCGGGCCA	CASSDSGTGFWIEFF	0.0758142	45	TCRBV25-01*01	TCRBD01-01*01	TCRBJ02-01*01
CTTCACCTACACACCCTGCAGCCAGAAGACTCGGCCCTGTATCTCTGTGCCAGCAGCCAAGAAAGGGCTGGGCAGTTCTTCGGGCCA	CASSQERAGQFF	0.0758142	36	TCRBV04-02*01	unresolved	TCRBJ02-01*01
GAGTCGCCCAGCCCCAACCAGACCTCTCTGTACTTCTGTGCCAGCAGTTCCACCGGACAGGGTGTAGTGAATGCTTTCTTTGGACAA	CASSSTGQGVVNAFF	0.0748034	45	TCRBV27-01*01	TCRBD01-01*01	TCRBJ01-01*01
CAGCGCACACAGCAGGAGGACTCGGCCGTGTATCTCTGTGCCAGCAGCTTAACAGGACAGGGTTTCTATGGCTACACCTTCGGTTCG	CASSLTGQGFYGYTF	0.0748034	45	TCRBV07-02*01	TCRBD01-01*01	TCRBJ01-02*01
ATCCGGTCCACAAAGCTGGAGGACTCAGCCATGTACTTCTGTGCCAGCAGTGTGCCGGGACTAGGGCCTGAGCAGTTCTTCGGGCCA	CASSVPGLGPEQFF	0.0737925	42	TCRBV02-01*01	TCRBD02-01	TCRBJ02-01*01
GAGTCGGCTGCTCCCTCCCAAACATCTGTGTACTTCTGTGCCAGCAGAGAACCCGGGACAGTAAAAAACATTCAGTACTTCGGCGCC	CASREPGTVKNIQYF	0.0737925	45	TCRBV06	TCRBD01-01*01	TCRBJ02-04*01
CACGGAGTCAGGGGACACAGCACTGTATTTCTGTGCCAGCAGCCCGGGGTAGTTTATAGGGGGAACACTGAAGCTTTCTTTGGACAA		0.0737925	50	TCRBV21-01*01	unresolved	TCRBJ01-01*01
ACGATTCAGCGCACAGAGCAGCGGGACTCAGCCATGTATCGCTGTGCTAGCAGCTTACATGGGGACGGGGAGCTGTTTTTTGGAGAA	CASSLHGDGELFF	0.0737925	39	TCRBV07-07*01	unresolved	TCRBJ02-02*01
TGTATCTCTGCGCCAGCAGCCAAGATGCCATCCTCTCCGGGACTAGCGGGAGGGACTTCAAGCACAGATACGCAGTATTTTGGCCCA		0.0737925	73	TCRBV04	TCRBD02-01*02	TCRBJ02-03*01
AAGAAGCTCCTTCTCAGTGACTCTGGCTTCTATCTCTGTGCCTGGAGGTTACTAGCGGGAGTTCTTGACGAGCAGTTCTTCGGGCCA	CAWRLLAGVLDEQFF	0.0737925	45	TCRBV30-01*01	TCRBD02-01*02	TCRBJ02-01*01
ACTGTGAGCAACATGAGCCCTGAAGACAGCAGCATATATCTCTGCAGCGTTCGGCGGGGCAGCTCCTACGAGCAGTACTTCGGGCCG	CSVRRGSSYEQYF	0.0737925	39	TCRBV29-01*01	TCRBD02-01*01	TCRBJ02-07*01
AAGATCCGGTCCACAAAGCTGGAGGACTCAGCCATGTACTTCTGTGCCAGCAGTGAAAATAATTTCGGCCTTCAGTACTTCGGCGCC	CASSENNFGLQYF	0.0727817	39	TCRBV02-01*01	unresolved	TCRBJ02-04*01
CCCTGGAGTCTGCCAGGCCCTCACATACCTCTCAGTACCTCTGTGCCAGCAGTGGACAGGGGGGCAGATACGCAGTATTTTGGCCCA		0.0727817	40	TCRBV25-01*01	TCRBD01-01*01	TCRBJ02-03*01
ACCAGTGCCCATCCTGAAGACAGCAGCTTCTACATCTGCAGTGGCATAGAACGGGACTACACCTCCTACGAGCAGTACTTCGGGCCG	CSGIERDYTSYEQYF	0.0727817	45	TCRBV20	TCRBD02-01	TCRBJ02-07*01
GTGACCAGTGCCCATCCTGAAGACAGCAGCTTCTACATCTGCAGTGCTAGAGAGGGACAGATCCCCTACGAGCAGTACTTCGGGCCG	CSAREGQIPYEQYF	0.0727817	42	TCRBV20	TCRBD01-01*01	TCRBJ02-07*01
CGGCTGCTCCCTCCCAAACATCTGTGTACTTCTGTGCCATCTTCCTCCTCCCGGGACAGGAGACACTACGAGCAGTACTTCGGGCCG		0.0717708	49	TCRBV06	TCRBD01-01*01	TCRBJ02-07*01
ATCCGCTCACCAGGCCTGGGGGACGCAGCCATGTACCTGTGTGCCACCAGCAGAGGGACGGTCTCCTACGAGCAGTACTTCGGGCCG	CATSRGTVSYEQYF	0.0717708	42	TCRBV15-01*01	unresolved	TCRBJ02-07*01
ACTGTGAGCAACATGAGCCCTGAAGACAGCAGCATATATCTCTGCAGCGTGATCCGGACTAGCTCGTACGAGCAGTACTTCGGGCCG	CSVIRTSSYEQYF	0.0717708	39	TCRBV29-01*01	TCRBD02-01	TCRBJ02-07*01
ACTGTGAGCAACATGAGCCCTGAAGACAGCAGCATATATCTCTGCAGCGTTAGGCAGGGGAGCTCCTACGAGCAGTACTTCGGGCCG	CSVRQGSSYEQYF	0.0717708	39	TCRBV29-01*01	TCRBD01-01*01	TCRBJ02-07*01
AAGGTGCAGCCTGCAGAACTGGAGGATTCTGGAGTTTATTTCTGTGCCAGCAGCCAAGGAATCCGAGATACGCAGTATTTTGGCCCA	CASSQGIRDTQYF	0.07076	39	TCRBV14-01*01	unresolved	TCRBJ02-03*01
CTGAGCTCTCTGGAGCTGGGGGACTCAGCTTTGTATTTCTGTGCCAGCAACGTCGGGAATTCTAACTATGGCTACACCTTCGGTTCG	CASNVGNSNYGYTF	0.07076	42	TCRBV09-01	TCRBD02-01*02	TCRBJ01-02*01
AGTGACCAGTGCCCATCCTGAAGACAGCAGCTTCTACATCTGCAGTGCTATACCGGGCAGGGGGTCGGTGGCTACACCTTCGGTTCG		0.07076	41	TCRBV20	TCRBD01-01*01	TCRBJ01-02*01
AACGCCTTGTTGCTGGGGGACTCGGCCCTCTATCTCTGTGCCAGCAGCTTGGGGCCTTTAGATAACTATGGCTACACCTTCGGTTCG	CASSLGPLDNYGYTF	0.0697491	45	TCRBV05-06*01	unresolved	TCRBJ01-02*01
CTCAAGATCCAGCCTGCAGAGCTTGGGGACTCGGCCGTGTATCTCTGTGCCAGCAGCGGCGGGGGGAGCATTCAGTACTTCGGCGCC	CASSGGGSIQYF	0.0697491	36	TCRBV11-03*01	TCRBD02-01*01	TCRBJ02-04*01
CACGCCCTGCAGCCAGAAGACTCAGCCCTGTATCTCTGCGCCAGCAGTCCTGACACAGGGCACGGGGAGACCCAGTACTTCGGGCCA	CASSPDTGHGETQYF	0.0687383	45	TCRBV04-01*01	TCRBD01-01*01	TCRBJ02-05*01
TCCACGGAGTCAGGGGACACAGCACTGTATTTCTGTGCCAGCAGCAAGCGGACGGCCTAGGGCAATCAGCCCCAGCATTTTGGTGAT	CASSKRTA*GNQPQHF	0.0677274	48	TCRBV21-01*01	unresolved	TCRBJ01-05*01
AGCCAGAAGACTCAGCCCTGTATCTCTGCGCCAGCAGCCAAGGGTAGGAAACGAGACTAGGAGAGCTACGAGCAGTACTTCGGGCCG		0.0677274	55	TCRBV04-01*01	TCRBD02-01	TCRBJ02-07*01
CTGACTGTGAGCAACATGAGCCCTGAAGACAGCAGCATATATCTCTGCAGCGCTACCCTGGGACAGGATGGCTACACCTTCGGTTCG	CSATLGQDGYTF	0.0677274	36	TCRBV29-01*01	TCRBD01-01*01	TCRBJ01-02*01
AAGCTCCTTCTCAGTGACTCTGGCTTCTATCTCTGTGCCTGGAGTTCATCCCCGGGGGCAGGCAATCAGCCCCAGCATTTTGGTGAT	CAWSSSPGAGNQPQHF	0.0677274	48	TCRBV30-01*01	unresolved	TCRBJ01-05*01
AGGCTGCTGTCGGCTGCTCCCTCCCAGACATCTGTGTACTTCTGTGCCAGCAGTTTGGGGGCCAATCAGCCCCAGCATTTTGGTGAT	CASSLGANQPQHF	0.0667165	39	TCRBV06-05*01	TCRBD01-01*01	TCRBJ01-05*01
CTCAAGATCCAGCCTGCAGAGCTTGGGGACTCGGCCGTGTATCTCTGTGCCAGCAGCTCGCCGTCGCACGAGCAGTACTTCGGGCCG	CASSSPSHEQYF	0.0667165	36	TCRBV11-03*01	unresolved	TCRBJ02-07*01
AGTGCCCATCCTGAAGACAGCAGCTTCTACATCTGCAGTGCTAGAGATCGCCTCGGACAGGGTGACTATGGCTACACCTTCGGTTCG	CSARDRLGQGDYGYTF	0.0667165	48	TCRBV20	TCRBD01-01*01	TCRBJ01-02*01
GTGACCAGTGCCCATCCTGAAGACAGCAGCTTCTACATCTGCAGTGCTAGTAAGGCTAGCGGCTCCTACGAGCAGTACTTCGGGCCG	CSASKASGSYEQYF	0.0667165	42	TCRBV20	TCRBD02-01	TCRBJ02-07*01
CCAGTCCACGGAGTCAGGGGACACAGCACTGTATTTCTGTGCCAGCAGCAAAGTTTAAGCATTCTGGATGGCTACACCTTCGGTTCG		0.0657057	44	TCRBV21-01*01	TCRBD02-01	TCRBJ01-02*01
GAGATCCAGCGCACAGAGCAGGGGGACTCGGCCATGTATCTCTGTGCCAGCAGACTCACTAGCGACAATGAGCAGTTCTTCGGGCCA	CASRLTSDNEQFF	0.0657057	39	TCRBV07-09	TCRBD02-01	TCRBJ02-01*01
AACCTTCACCTACACGCCCTGCAGCCAGAAGACTCAGCCCTGTATCTCTGCGCCAGCAGCTTACAGGGTGAGCTGTTTTTTGGAGAA	CASSLQGELFF	0.0657057	33	TCRBV04-01*01	TCRBD01-01*01	TCRBJ02-02*01
ACGGAGTCAGGGGACACAGCACTGTATTTCTGTGCCAGCAGCAAAGGCCCGGGCTAGCGGGAGTGAGAGACCCAGTACTTCGGGCCA	CASSKGPG*RE*ETQYF	0.0657057	51	TCRBV21-01*01	TCRBD02-01*02	TCRBJ02-05*01
AGGATCCAGCAGGTAGTGCGAGGAGATTCGGCAGCTTATTTCTGTGCCAGCTCACTTGACTACACCGGGGAGCTGTTTTTTGGAGAA	CASSLDYTGELFF	0.0657057	39	TCRBV18-01*01	TCRBD02-01	TCRBJ02-02*01
GTGACCAGTGCCCATCCTGAAGACAGCAGCTTCTACATCTGCAGTGCTAGAGGGGGACTTAGCACAGATACGCAGTATTTTGGCCCA	CSARGGLSTDTQYF	0.0657057	42	TCRBV20	TCRBD02-01	TCRBJ02-03*01
CACCCTGCAGCCAGAAGACTCGGCCCTGTATCTCTGCGCCAGCAGCCAAGATTGGTTGGGGGCGGCGAAAAACTGTTTTTTGGCAGT		0.0657057	47	TCRBV04-03*01	TCRBD01-01*01	TCRBJ01-04*01
ACAGTGACCAGTGCCCATCCTGAAGACAGCAGCTTCTACATCTGCAGTGCTAGAGGGGACCGGGCCAGCGAGCAGTACTTCGGGCCG	CSARGDRASEQYF	0.0657057	39	TCRBV20	unresolved	TCRBJ02-07*01
ATCCAGCCCTCAGAACCCAGGGACTCAGCTGTGTACTTCTGTGCCAGCAGTTTGGGGCACCCGAACACTGAAGCTTTCTTTGGACAA	CASSLGHPNTEAFF	0.0646948	42	TCRBV12	TCRBD01-01*01	TCRBJ01-01*01
TCTCTGGAGCTGGGGGACTCAGCTTTGTATTTCTGTGCCAGCAGCGCCCAATCCGGGACAGGAACAGATACGCAGTATTTTGGCCCA	CASSAQSGTGTDTQYF	0.0646948	48	TCRBV09-01	TCRBD01-01*01	TCRBJ02-03*01
ATCCGCTCACCAGGCCTGGGGGACGCAGCCATGTACCTGTGTGCCACCAGCAGAGTGGCGGGCACCGGGGAGCTGTTTTTTGGAGAA	CATSRVAGTGELFF	0.0646948	42	TCRBV15-01*01	TCRBD02-01	TCRBJ02-02*01
CCGCTCACCAGGCCTGGGGGACGCAGCCATGTACCTGTGTGCCACCAGAAGGGGACAGGGACGGACGGGGAGCTGTTTTTTGGAGAA		0.0646948	44	TCRBV15-01*01	TCRBD01-01*01	TCRBJ02-02*01
ATTCTCAACTCTGACTGTGAGCAACATGAGCCCTGAAGACAGCAGCATATATCCATAAAGTATCGTGCCACCCAGTACTTCGGGCCA		0.0646948	26	TCRBV29-01*01	unresolved	TCRBJ02-05*01
CAGCGCACAGAGCAGGGGGACTCGGCCATGTATCTCTGTGCCAGCAGCTCCCGGGACATCTCTGGAAACACCATATATTTTGGAGAG	CASSSRDISGNTIYF	0.063684	45	TCRBV07-09	TCRBD01-01*01	TCRBJ01-03*01
CAGCGCACAGAGCGGGGGGACTCAGCCGTGTATCTCTGTGCCAGCAGCTTCACGGGAGGGCCCTACAATGAGCAGTTCTTCGGGCCA	CASSFTGGPYNEQFF	0.063684	45	TCRBV07-03*01	TCRBD02-01*02	TCRBJ02-01*01
GAGATCCAGCGCACAGAGCAGGGGGACTCGGCCATGTATCTCTGTGCCAGCAGCTTGGACGGTAATCAGCCCCAGCATTTTGGTGAT	CASSLDGNQPQHF	0.063684	39	TCRBV07-09	unresolved	TCRBJ01-05*01
CTCAGGCTGCTGTCGGCTGCTCCCTCCCAGACATCTGTGTACTTCTGTGCCAGCAAAACAGCGACAGATACGCAGTATTTTGGCCCA	CASKTATDTQYF	0.0626731	36	TCRBV06-05*01	unresolved	TCRBJ02-03*01
ATCCAGCCCTCAGAACCCAGGGACTCAGCTGTGTACTTCTGTGCCAGCAGTCCTAGACAGGGATTAATGGAAGCTTTCTTTGGACAA	CASSPRQGLMEAFF	0.0626731	42	TCRBV12	TCRBD01-01*01	TCRBJ01-01*01
CTGAGCTCTCTGGAGCTGGGGGACTCAGCTTTGTATTTCTGTGCCAGTCAACCGGGAGCCCCCACAGATACGCAGTATTTTGGCCCA	CASQPGAPTDTQYF	0.0626731	42	TCRBV09-01	TCRBD02-01*02	TCRBJ02-03*01
CTGACTGTGAGCAACATGAGCCCTGAAGACAGCAGCATATATCTCTGCAGCGGACGGGGCAGCGGAAACACCATATATTTTGGAGAG	CSGRGSGNTIYF	0.0626731	36	TCRBV29-01*01	unresolved	TCRBJ01-03*01
ATCCTGGAGTCGCCCAGCCCCAACCAGACCTCTCTGTACTTCTGTGCCAGCAGTTCCAGACAGACGTATGGCTACACCTTCGGTTCG	CASSSRQTYGYTF	0.0616623	39	TCRBV27-01*01	TCRBD01-01*01	TCRBJ01-02*01
AATGTGAACGCCTTGGAGCTGGACGACTCGGCCCTGTATCTCTGTGCCAGCAGCCGAGACAGGGGAACTGAAGCTTTCTTTGGACAA	CASSRDRGTEAFF	0.0616623	39	TCRBV05-04*01	TCRBD01-01*01	TCRBJ01-01*01
TTCTGGAGTCCGCCAGCACCAACCAGACATCTATGTACCTCTGTGCCAGCAGTTCCTTGACAGACCTACGAGCAGTACTTCGGGCCG		0.0616623	40	TCRBV28-01*01	TCRBD01-01*01	TCRBJ02-07*01
CAGTGCCCATCCTGAAGACAGCAGCTTCTACATCTGCAGTGCCTTGAAATAGCGGGAGCTGTGTACAATGAGCAGTTCTTCGGGCCA		0.0616623	47	TCRBV20	TCRBD02-01*02	TCRBJ02-01*01
ACTCTGACAGTGACCAGTGCCCATCCTGAAGACAGCAGCTTCTACATCTGCAGTGCTAGAGATCCTGACGAGCAGTACTTCGGGCCG	CSARDPDEQYF	0.0616623	33	TCRBV20-01*01	TCRBD02-01	TCRBJ02-07*01
GAGTCGGCTGCTCCCTCCCAGACATCTGTGTACTTCTGTGCCAGCAGTGAACGTGGGATATTTTCATTTGAGCAGTACTTCGGGCCG	CASSERGIFSFEQYF	0.0606514	45	TCRBV06-01*01	unresolved	TCRBJ02-07*01
AGGCTGGAGTCGGCTGCTCCCTCCCAGACATCTGTGTACTTCTGTGCCAGCAGTGAAGATCTGAACTACGAGCAGTACTTCGGGCCG	CASSEDLNYEQYF	0.0606514	39	TCRBV06-01*01	unresolved	TCRBJ02-07*01
CTGTCGGCTGCTCCCTCCCAGACATCTGTGTACTTCTGTGCCAGCAGTTACACACAATCAATCGGACAGGGGCAGCACTTCGGGCCA	CASSYTQSIGQGQHF	0.0606514	45	TCRBV06-05*01	TCRBD01-01*01	TCRBJ02-05*01
ACCAGTGCCCATCCTGAAGACAGCAGCTTCTACATCTGCAGTGCTAGACCAATCGGGGGCAGGACCACTGAAGCTTTCTTTGGACAA	CSARPIGGRTTEAFF	0.0606514	45	TCRBV20	unresolved	TCRBJ01-01*01
CTGATTCTGGAGTCCGCCAGCACCAACCAGACATCTATGTACCTCTGTGCCAGCACCAAGGCAGGACATTTCCAGTACTTCGGGCCG	CASTKAGHFQYF	0.0596405	36	TCRBV28-01*01	TCRBD01-01*01	TCRBJ02-07*01
TCCACTCTGACAGTGACCAGTGCCCATCCTGAAGACAGCAGCTTCTACATCTGCAGTGCACTACAGGGGATACAGTTCTTCGGGCCA	CSALQGIQFF	0.0596405	30	TCRBV20-01*01	TCRBD01-01*01	TCRBJ02-01*01
CGCACACAGCAGGAGGACTCGGCCGTGTATCTCTGTGCCAGCAGCTTAGAGGCTAGCGGGGGGTACAATGAGCAGTTCTTCGGGCCA	CASSLEASGGYNEQFF	0.0586297	48	TCRBV07-02*01	TCRBD02-01*01	TCRBJ02-01*01
GTGACATCGGCCCAAAAGAACCCGACAGCTTTCTATCTCTGTGCCAGTAGTAGGGGGACAACGAACACTGAAGCTTTCTTTGGACAA	CASSRGTTNTEAFF	0.0586297	42	TCRBV19-01	TCRBD01-01*01	TCRBJ01-01*01
TCAGAACCCAGGGACTCAGCTGTGTACTTCTGTGCCAGCAGGCCGCGACAGGGATCTACTGCTAATGAAAAACTGTTTTTTGGCAGT	CASRPRQGSTANEKLFF	0.0586297	51	TCRBV12	TCRBD01-01*01	TCRBJ01-04*01
TCCCTAGAGTCTGCCATCCCCAACCAGACAGCTCTTTACTTCTGTGCCACACGACGGGCATACACAGATACGCAGTATTTTGGCCCA	CATRRAYTDTQYF	0.0586297	39	TCRBV24	unresolved	TCRBJ02-03*01
CCAGCCCTCAGAACCCAGGGACTCAGCTGTGTACTTCTGTGCCAGCAGTTTCAGAGACAGGGGACCTACGAGCAGTACTTCGGGCCG		0.0586297	44	TCRBV12	TCRBD01-01*01	TCRBJ02-07*01
CAGCAGGTAGTGCGAGGAGATTCGGCAGCTTATTTCTGTGCCAGCTCACCGCCCGGACAGGGGAATCAGCCCCAGCATTTTGGTGAT	CASSPPGQGNQPQHF	0.0586297	45	TCRBV18-01*01	TCRBD01-01*01	TCRBJ01-05*01
CTGGAGTCTGCTGCCTCCTCCCAGACATCTGTATATTTCTGCGCCAGCTCACCGGGACCGACTATGGGGGAGCAGTACTTCGGGCCG	CASSPGPTMGEQYF	0.0576188	42	TCRBV10-01	unresolved	TCRBJ02-07*01
CTGAAGATCCGGTCCACAAAGCTGGAGGACTCAGCCATGTACTTCTGTGCCAGCGGCGCGAATCCCTACGAGCAGTACTTCGGGCCG	CASGANPYEQYF	0.0576188	36	TCRBV02-01*01	unresolved	TCRBJ02-07*01
AATTCCCTGGAGCTTGGTGACTCTGCTGTGTATTTCTGTGCCAGCAGCCCGACAGGGGCTGGGGCCAACGTCCTGACTTTCGGGGCC	CASSPTGAGANVLTF	0.0576188	45	TCRBV03	TCRBD01-01*01	TCRBJ02-06*01
CTGTCCCTAGAGTCTGCCATCCCCAACCAGACAGCTCTTTACTTCTGTGCCACCAGTCCTGGGGCCAACGTCCTGACTTTCGGGGCC	CATSPGANVLTF	0.0576188	36	TCRBV24	unresolved	TCRBJ02-06*01
AGTGCCCATCCTGAAGACAGCAGCTTCTACATCTGCAGTGCTCAAGAACAGGGGTCTATTAGCAATCAGCCCCAGCATTTTGGTGAT	CSAQEQGSISNQPQHF	0.0576188	48	TCRBV20	TCRBD01-01*01	TCRBJ01-05*01
CTGAGTTCTAAGAAGCTCCTTCTCAGTGACTCTGGCTTCTATCTCTGTGCCTGGAGTCCCGGCAGGAACACCATATATTTTGGAGAG	CAWSPGRNTIYF	0.0576188	36	TCRBV30-01*01	TCRBD01-01*01	TCRBJ01-03*01
CTGCAGCCAGAAGACTCGGCCCTGTATCTCTGCGCCAGCAGCCATGGGGTGGGGCGGGGCCCTTCCTACGAGCAGTACTTCGGGCCG	CASSHGVGRGPSYEQYF	0.0576188	51	TCRBV04-03*01	TCRBD02-01*01	TCRBJ02-07*01
CACATCAATTCCCTGGAGCTTGGTGACTCTGCTGTGTATTTCTGTGCCAGCAGCCAAGCCCGCTTAGATACGCAGTATTTTGGCCCA	CASSQARLDTQYF	0.056608	39	TCRBV03	unresolved	TCRBJ02-03*01
ACATCGGCCCAAAAGAACCCGACAGCTTTCTATCTCTGTGCCAGTAGTACCCGCGGACAGGGAGGGACTGAAGCTTTCTTTGGACAA	CASSTRGQGGTEAFF	0.056608	45	TCRBV19-01	TCRBD01-01*01	TCRBJ01-01*01
GTGAACGCCTTGTTGCTGGGGGACTCGGCCCTCTATCTCTGTGCCAGCAGCCCGGGGACAGTTCGGTATGAGCAGTTCTTCGGGCCA	CASSPGTVRYEQFF	0.056608	42	TCRBV05-06*01	TCRBD01-01*01	TCRBJ02-01*01
TCTAAGAAGCTCCTTCTCAGTGACTCTGGCTTCTATCTCTGTGCCTGGAGGGGGACAGGGGCAGCATCTGAAGCTTTCTTTGGACAA	CAWRGTGAASEAFF	0.056608	42	TCRBV30-01*01	TCRBD01-01*01	TCRBJ01-01*01
CTGCTGTCGGCTGCTCCCTCCCAGACATCTGTGTACTTCTGTGCCAGCAGGTATACGACAGGGGTCAACGAGCAGTACTTCGGGCCG	CASRYTTGVNEQYF	0.0555971	42	TCRBV06-05*01	TCRBD01-01*01	TCRBJ02-07*01
TCCAGCCCTCAGAACCCAGGGACTCAGCTGTGTATTTTTGTGCTAGTGGCCCCGGAGGGGGTAGACACTGAAGCTTTCTTTGGACAA		0.0555971	43	TCRBV12-05*01	unresolved	TCRBJ01-01*01
CAGCGCACAGAGCAGGGGGACTCGGCCATGTATCTCTGTGCCAGCAGACGCGCAGCGGGGCTCACAGATACGCAGTATTTTGGCCCA	CASRRAAGLTDTQYF	0.0555971	45	TCRBV07-09	TCRBD02-01*01	TCRBJ02-03*01
CTGACCCTGGAGTCTGCCAGGCCCTCACATACCTCTCAGTACCTCTGTGCCTCCGGGACAGGGAACACTGAAGCTTTCTTTGGACAA	CASGTGNTEAFF	0.0545863	36	TCRBV25-01*01	TCRBD01-01*01	TCRBJ01-01*01
AGGCCCTCACATACCTCTCAGTACCTCTGTGCCAGCAGTGAATGGGTTCTGGGGGGGGCAGGTTACGGGGAGCTGTTTTTTGGAGAA	CASSEWVLGGAGYGELFF	0.0545863	54	TCRBV25-01*01	TCRBD02-01*01	TCRBJ02-02*01
CCCTCCCAGACATCTGTGTACTTCTGTGCCAGCAGTTACTCTAAGCGTTCCCCGCGAGGAACGTCAGAGACCCAGTACTTCGGGCCA	CASSYSKRSPRGTSETQYF	0.0545863	57	TCRBV06	TCRBD02-01	TCRBJ02-05*01
GCAGAGCTTGGGGACTCGGCCGTGTATCTCTGTGCCAGCATCGGGACTAGCGGGAAGAGCTCCTACAATGAGCAGTTCTTCGGGCCA	CASIGTSGKSSYNEQFF	0.0545863	51	TCRBV11-03*01	TCRBD02-01*02	TCRBJ02-01*01
AGCTCTCTGGAGCTGGGGGACTCAGCTTTGTATTTCTGTGCCAGCAGCGTAGGGCCGACTCGGGGAGAGACCCAGTACTTCGGGCCA	CASSVGPTRGETQYF	0.0545863	45	TCRBV09-01	TCRBD02-01*01	TCRBJ02-05*01
ACTCTGGAGTCCGCTACCAGCTCCCAGACATCTGTGTACTTCTGTGCCATCAGTAGGACCTTGGGAGAGACCCAGTACTTCGGGCCA	CAISRTLGETQYF	0.0535754	39	TCRBV10-03*01	unresolved	TCRBJ02-05*01
ACTCTCAAGATCCAGCCTGCAAAGCTTGAGGACTCGGCCGTGTATCTCTGTGCCAGCAGCCAATCTTACGAGCAGTACTTCGGGCCG	CASSQSYEQYF	0.0535754	33	TCRBV11-02*02	unresolved	TCRBJ02-07*01
TGGAGTCTGCCAGGCCCTCACATACCTCTCAGTACCTCTGTGCCAGCAGTGAAGGGCAAGTTGAACACTGAAGCTTTCTTTGGACAA		0.0525645	43	TCRBV25-01*01	TCRBD01-01*01	TCRBJ01-01*01
ACTCAGCTGTGTACTTCTGTGCCAGCAGTTTTTGGGGTGAAGGACTAGCGGGAGCCTAGGAACACCGGGGAGCTGTTTTTTGGAGAA		0.0525645	64	TCRBV12	TCRBD02-01*02	TCRBJ02-02*01
CTGTCCCTAGAGTCTGCCATCCCCAACCAGACAGCTCTTTACTTCTGTGCCACCAGTGATTCCGACACTGAAGCTTTCTTTGGACAA	CATSDSDTEAFF	0.0525645	36	TCRBV24	TCRBD02-01	TCRBJ01-01*01
AGTGCCCATCCTGAAGACAGCAGCTTCTACATCTGCAGTGCTAGCCCCGGTCGGTGGGAGCATGTTGGCCCGCAGTATTTTGGCCCA	CSASPGRWEHVGPQYF	0.0525645	48	TCRBV20	TCRBD02-01*02	TCRBJ02-03*01
AAGATCCGGTCCACAAAGCTGGAGGACTCAGCCATGTACTTCTGTGCCAGCAGTGCCTGGGCTTCGGACATTCAGTACTTCGGCGCC	CASSAWASDIQYF	0.0515537	39	TCRBV02-01*01	TCRBD01-01*01	TCRBJ02-04*01
TCGCCCAGCCCCAACCAGACCTCTCTGTACTTCTGTGCCAGCAGTCCATATGACTACCCCGAATCCTACGAGCAGTACTTCGGGCCG	CASSPYDYPESYEQYF	0.0515537	48	TCRBV27-01*01	TCRBD02-01	TCRBJ02-07*01
GTTGGCGTCTGCTGTACCCTCTCAGACATCTGTGTACTTCTGTGCCAGCAGTGGCAGGGGGCTAAGGAGACCCAGTACTTCGGGCCA		0.0515537	41	TCRBV06-04	TCRBD01-01*01	TCRBJ02-05*01
CTTGACATCCGCTCACCAGGCCTGGGGGACGCAGCCATGTACCTGTGTGCCACCAGCTCTGACAGGGTTATCGAGTTCTTCGGGCCA	CATSSDRVIEFF	0.0515537	36	TCRBV15-01*01	TCRBD01-01*01	TCRBJ02-01*01
ACTCTCAAGATCCAGCCTGCAGAGCTTGGGGACTCGGCCGTGTATCTCTGTGCCAGCAGCTACGGAGAGACCCAGTACTTCGGGCCA	CASSYGETQYF	0.0515537	33	TCRBV11-03*01	TCRBD02-01	TCRBJ02-05*01
AGTTCTAAGAAGCTCCTTCTCAGTGACTCTGGCTTCTATCTCTGTGCCTGGAGTGCGACAGGGATCCACGAGCAGTACTTCGGGCCG	CAWSATGIHEQYF	0.0515537	39	TCRBV30-01*01	TCRBD01-01*01	TCRBJ02-07*01
TTCACATCAATTCCCTGGAGCTTGGTGACTCTGCTGTGTATTTCTGTGCCAGCAGCCAAGACAGGCTATGGCTACACCTTCGGTTCG		0.0505428	37	TCRBV03	TCRBD01-01*01	TCRBJ01-02*01
CTCAAGATCCAGCCTGCAGAGCTTGGGGACTCGGCCGTGTATCTCTGTGCCACCGGGTTGGGGGACTATGGCTACACCTTCGGTTCG	CATGLGDYGYTF	0.0505428	36	TCRBV11-03*01	unresolved	TCRBJ01-02*01
ACTGTGAGCAACATGAGCCCTGAAGACAGCAGCATATATCTCTGCAGCGTTCGATGGGGCAGCGGCTACGAGCAGTACTTCGGGCCG	CSVRWGSGYEQYF	0.0505428	39	TCRBV29-01*01	unresolved	TCRBJ02-07*01
CCAGGCCCTCACATACCTCTCAGTACCTCTGTGCCAGCCCTTACCCTTACAGGGAAGGCTAGCACAGATACGCAGTATTTTGGCCCA		0.049532	52	TCRBV25-01*01	TCRBD01-01*01	TCRBJ02-03*01
AACATGAGCTCCTTGGAGCTGGGGGACTCAGCCCTGTACTTCTGTGCCAGCAGTGACGGGTCCATGAATGAGCAGTTCTTCGGGCCA	CASSDGSMNEQFF	0.049532	39	TCRBV13-01*01	TCRBD02-01	TCRBJ02-01*01
ACGATCCAGCGCACACAGCAGGAGGACTCGGCCGTGTATCTCTGTGCCAGCAGCTTGCAGGGATACTACGAGCAGTACTTCGGGCCG	CASSLQGYYEQYF	0.049532	39	TCRBV07-02*01	TCRBD01-01*01	TCRBJ02-07*01
GAGTCTGCCATCCCCAACCAGACAGCTCTTTACTTCTGTGCCACCAGTGATTCACAACAGGGAACCTACGAGCAGTACTTCGGGCCG	CATSDSQQGTYEQYF	0.049532	45	TCRBV24	TCRBD01-01*01	TCRBJ02-07*01
GCAGAGCTTGGGGACTCGGCCGTGTATCTCTGTGCCAGCAGCTCGAGCCGGGGGAACCGGGGGGCCACTGAAGCTTTCTTTGGACAA	CASSSSRGNRGATEAFF	0.0485211	51	TCRBV11-03*01	TCRBD02-01*01	TCRBJ01-01*01
CAGGGGGACTCGGCCGTGTATGTCTGTGCAAGTCGCCCATACCACCCACTAGCGGGAGGTAGGTACAATGAGCAGTTCTTCGGGCCA	CASRPYHPLAGGRYNEQFF	0.0475103	57	TCRBV12-02*01	TCRBD02-01*02	TCRBJ02-01*01
CAGCGCACACAGCAGGAGGACTCGGCCGTGTATCTCTGTGCCAGCAGCTTAGAAGGACAGGGGCCAATTGGCTACACCTTCGGTTCG	CASSLEGQGPIGYTF	0.0475103	45	TCRBV07-02*01	TCRBD01-01*01	TCRBJ01-02*01
AGCACCTTGGAGCTGGGGGACTCGGCCCTTTATCTTTGCGCCAGCAGCTTGGTTCAGGGATCTAATGAAAAACTGTTTTTTGGCAGT	CASSLVQGSNEKLFF	0.0475103	45	TCRBV05-01*01	TCRBD01-01*01	TCRBJ01-04*01
CCTGCAGAGCTTGGGGACTCGGCCATGTATCTCTGTGCCAGCAGCCGTTGGGGACACCTAACGTCCTACGAGCAGTACTTCGGGCCG	CASSRWGHLTSYEQYF	0.0475103	48	TCRBV11-01*01	TCRBD01-01*01	TCRBJ02-07*01
ACAGTGACCAGTGCCCATCCTGAAGACAGCAGCTTCTACATCTGCAGTGCTAGACCGACAGATTGGGGTGGCTACACCTTCGGTTCG	CSARPTDWGGYTF	0.0475103	39	TCRBV20	TCRBD01-01*01	TCRBJ01-02*01
CCCAGCCCCAACCAGACCTCTCTGTACTTCTGTGCCAGCAGTTTTTGGTGGGGGTCCACAAATAACAATGAGCAGTTCTTCGGGCCA	CASSFWWGSTNNNEQFF	0.0464994	51	TCRBV27-01*01	unresolved	TCRBJ02-01*01
ACATCGGCCCAAAAGAACCCGACAGCTTTCTATCTCTGTGCCAGTACCGGAGGGGGGGCGTACAATCAGCCCCAGCATTTTGGTGAT	CASTGGGAYNQPQHF	0.0464994	45	TCRBV19-01	TCRBD02-01*01	TCRBJ01-05*01
AAGCTCCTTCTCAGTGACTCTGGCTTCTATCTCTGTGCCTGGAAGGAATACGACCGGACAGGGGGGACTGAAGCTTTCTTTGGACAA	CAWKEYDRTGGTEAFF	0.0464994	48	TCRBV30-01*01	TCRBD01-01*01	TCRBJ01-01*01
AGTTCTAAGAAGCTCCTTCTCAGTGACTCTGGCTTCTATCTCTGTGCCTGGAGTCCGGGACACGGCTATGGCTACACCTTCGGTTCG	CAWSPGHGYGYTF	0.0464994	39	TCRBV30-01*01	TCRBD01-01*01	TCRBJ01-02*01
ACATCGGCCCAAAAGAACCCGACAGCTTTCTATCTCTGTGCCAGTAGTAGAGACAGGGGGACTGGAAACACCATATATTTTGGAGAG	CASSRDRGTGNTIYF	0.0454886	45	TCRBV19-01	TCRBD01-01*01	TCRBJ01-03*01
CGCACACAGCAGGAGGACTCCGCCGTGTATCTCTGTGCCAGCAGCCTTAGCGCCGGTAGCTCTGGAAACACCATATATTTTGGAGAG	CASSLSAGSSGNTIYF	0.0454886	48	TCRBV07-08*01	TCRBD02-01	TCRBJ01-03*01
GAGTCCGCCAGCACCAACCAGACATCTATGTACCTCTGTGCCAGCAGTTTAGCGAACTGGGGAGATCAGCCCCAGCATTTTGGTGAT	CASSLANWGDQPQHF	0.0454886	45	TCRBV28-01*01	TCRBD02-01*02	TCRBJ01-05*01
AAGATCCAGCGCACAGAGCGGGGGGACTCAGCCGTGTATCTCTGTGCCAGCAGCTTAGGAGAGGTCTACGAGCAGTACTTCGGGCCG	CASSLGEVYEQYF	0.0454886	39	TCRBV07-03*01	TCRBD02-01*02	TCRBJ02-07*01
CACCTTGGAGCTGGGGGACTCGGCCCTTTATCTTTGCGCCAGCAGCTTGGTAGGCCGCTCTCACACTACGAGCAGTACTTCGGGCCG		0.0454886	47	TCRBV05-01*01	unresolved	TCRBJ02-07*01
ATCCAGCCTGCAAAGCTTGAGGACTCGGCCGTGTATCTCTGTGCCAGCGGCTACCTCACTACCCAAGAGACCCAGTACTTCGGGCCA	CASGYLTTQETQYF	0.0454886	42	TCRBV11-02*02	TCRBD02-01	TCRBJ02-05*01
CGGCACTGTATCTCTGCGCCAGCAGCCGGAACTGGGCGCACTAGCGGGAGGGCCAGTAGGGGCACAGATACGCAGTATTTTGGCCCA		0.0454886	67	TCRBV23-01*01	TCRBD02-01*02	TCRBJ02-03*01
AGGCTGGAGTCGGCTGCTCCCTCCCAGACATCTGTGTACTTCTGTGCCAGCAGTCTCAGTCGGGCGCAGGGCTACACCTTCGGTTCG	CASSLSRAQGYTF	0.0444777	39	TCRBV06-01*01	unresolved	TCRBJ01-02*01
CTGCTGTCGGCTGCTCCCTCCCAGACATCTGTGTACTTCTGTGCCAGCAGTTACTCCGGGACAGGGGATGGCTACACCTTCGGTTCG	CASSYSGTGDGYTF	0.0444777	42	TCRBV06-05*01	TCRBD01-01*01	TCRBJ01-02*01
CGGCTGCTCCCTCCCAAACATCTGTGTACTTCTGTGCCAGCAGTCTCCCAGGGGGATTTGAGCAATCAGCCCCAGCATTTTGGTGAT		0.0444777	49	TCRBV06	TCRBD01-01*01	TCRBJ01-05*01
ACGATCCAGCGCACACAGCAGGAGGACTCGGCCGTGTATCTCTGTGCCAGCAGCTTTATTCGCGCAGATACGCAGTATTTTGGCCCA	CASSFIRADTQYF	0.0444777	39	TCRBV07-02*01	TCRBD02-01	TCRBJ02-03*01
GATCCAGTCCACGGAGTCAGGGGACACAGCACTGTATTTCTGTGCCAGCAGCCCCTTTATAGCAATCAGCCCCAGCATTTTGGTGAT		0.0444777	41	TCRBV21-01*01	TCRBD02-01	TCRBJ01-05*01
AACCTGAGCTCTCTGGAGCTGGGGGACTCAGCTTTGTATTTCTGTGCCAGCAGCGTAGAGGGAAGGGGCACCATATATTTTGGAGAG	CASSVEGRGTIYF	0.0444777	39	TCRBV09-01	TCRBD01-01*01	TCRBJ01-03*01
CCCAGCCCCAACCAGACCTCTCTGTACTTCTGTGCCAGCAGTAGGAGACTAGCGGGAGGGCCTTCCTACGAGCAGTACTTCGGGCCG	CASSRRLAGGPSYEQYF	0.0444777	51	TCRBV27-01*01	TCRBD02-01*02	TCRBJ02-07*01
ATCCAGCGCACAGAGCGGGGGGACTCAGCCGTGTATCTCTGTGCCAGCAGTTTGGGGGAGATCGTCAATGAGCAGTTCTTCGGGCCA	CASSLGEIVNEQFF	0.0444777	42	TCRBV07-03*01	unresolved	TCRBJ02-01*01
AACCAGACAGCTCTTTACTTCTGTGCCACCAGTGATCGTCGAGGAGGGAGCCGGAGAAGCTCCTACAATGAGCAGTTCTTCGGGCCA	CATSDRRGGSRRSSYNEQFF	0.0444777	60	TCRBV24	TCRBD02-01*02	TCRBJ02-01*01
AGGATCCAGCAGGTAGTGCGAGGAGATTCGGCAGCTTATTTCTGTGCCAGCTCACGGACAGGGACCGGGGAGCTGTTTTTTGGAGAA	CASSRTGTGELFF	0.0444777	39	TCRBV18-01*01	TCRBD01-01*01	TCRBJ02-02*01
ACTGTGAGCAACATGAGCCCTGAAGACAGCAGCATATATCTCTGCAGCGCCCATATCGGGGCTAGGACTGAAGCTTTCTTTGGACAA	CSAHIGARTEAFF	0.0444777	39	TCRBV29-01*01	unresolved	TCRBJ01-01*01
CAGGTAGTGCGAGGAGATTCGGCAGCTTATTTCTGTGCCAGCTCACCAGGGGGACTAGCGGATCTCTACGAGCAGTACTTCGGGCCG	CASSPGGLADLYEQYF	0.0444777	48	TCRBV18-01*01	TCRBD02-01	TCRBJ02-07*01
TCCTTGGAGCTGGGGGACTCAGCCCTGTACTTCTGTGCCAGCAGCCCCCCACCCGCGTTCTCTGGAAACACCATATATTTTGGAGAG	CASSPPPAFSGNTIYF	0.0434668	48	TCRBV13-01*01	TCRBD02-01	TCRBJ01-03*01
GCAGAGCTTGGGGACTCGGCCGTGTATCTCTGTGCCAGCAGCTCAGATGGGACAGGGAGTTCGGCCGGGGAGCTGTTTTTTGGAGAA	CASSSDGTGSSAGELFF	0.0434668	51	TCRBV11-03*01	TCRBD01-01*01	TCRBJ02-02*01
GTGACCAGTGCCCATCCTGAAGACAGCAGCTTCTACATCTGCAGTCCTACGACTAGCGGCTCCTACAATGAGCAGTTCTTCGGGCCA	CSPTTSGSYNEQFF	0.0434668	42	TCRBV20	TCRBD02-01	TCRBJ02-01*01
GACATCCGCTCACCAGGCCTGGGGGACGCAGCCATGTACCTGTGTGCCACCAGCAGAGACCCCGGAAACACCATATATTTTGGAGAG	CATSRDPGNTIYF	0.0434668	39	TCRBV15-01*01	unresolved	TCRBJ01-03*01
CCCTCCCAGACATCTGTGTACTTCTGTGCCAGCAGGGCGACTGATGTTGGGGGGACTAGCGGGATCTACGAGCAGTACTTCGGGCCG	CASRATDVGGTSGIYEQYF	0.042456	57	TCRBV06	TCRBD02-01*02	TCRBJ02-07*01
CTGAAGATCCGGTCCACAAAGCTGGAGGACTCAGCCATGTACTTCTGTGCCACCGGGACTTTTTCCTACGAGCAGTACTTCGGGCCG	CATGTFSYEQYF	0.042456	36	TCRBV02-01*01	TCRBD02-01	TCRBJ02-07*01
ACGATCCAGCGCACAGAGCAGCGGGACTCGGCCATGTATCGCTGTGCCAGCAGCTTAAGTGATAACCAGCCCCAGCATTTTGGTGAT	CASSLSDNQPQHF	0.042456	39	TCRBV07-06*01	unresolved	TCRBJ01-05*01
ATCCAGCCCTCAGAACCCAGGGACTCAGCTGTGTACTTCTGTGCCAGCAGTCGACAGGGCCCCAAAAACATTCAGTACTTCGGCGCC	CASSRQGPKNIQYF	0.042456	42	TCRBV12	TCRBD01-01*01	TCRBJ02-04*01
ACTCTGAAGATCCAGCGCACACAGCAGGAGGACTCCGCCGTGTATCTCTGTGCCAGCAGGGGCACAGATACGCAGTATTTTGGCCCA	CASRGTDTQYF	0.042456	33	TCRBV07-08*01	unresolved	TCRBJ02-03*01
AGCTCCTTGGAGCTGGGGGACTCAGCCCTGTACTTCTGTGCCAGCAGCTTAGGGGGGGTCGAAACCTACGAGCAGTACTTCGGGCCG	CASSLGGVETYEQYF	0.042456	45	TCRBV13-01*01	unresolved	TCRBJ02-07*01
ACTCTGACAGTGACCAGTGCCCATCCTGAAGACAGCAGCTTCTACATCTGCAGTGCTAGGGGGAACACTGAAGCTTTCTTTGGACAA	CSARGNTEAFF	0.042456	33	TCRBV20-01*01	unresolved	TCRBJ01-01*01
AGGCTGGAGTCGGCTGCTCCCTCCCAGACATCTGTGTACTTCTGTGCCAGCAGTGATCTTGTCTCGGGGGGCTACACCTTCGGTTCG	CASSDLVSGGYTF	0.0414451	39	TCRBV06-01*01	TCRBD02-01*01	TCRBJ01-02*01
TTGGCTGCTCCCTCCCAGACATCTGTGTACTTCTGTGCCAGCAGCCGAACAGGGGAAGTTAACACCGGGGAGCTGTTTTTTGGAGAA	CASSRTGEVNTGELFF	0.0414451	48	TCRBV06-06	TCRBD01-01*01	TCRBJ02-02*01
CTGGAGTCGCCCAGCCCCAACCAGACCTCTCTGTACTTCTGTGCCAGCAGTTTATCTCACGGAGGATACGAGCAGTACTTCGGGCCG	CASSLSHGGYEQYF	0.0414451	42	TCRBV27-01*01	TCRBD02-01*02	TCRBJ02-07*01
ACCAACCAGACATCTATGTACCTCTGTGCCAGCAGTTTAACCGGGACTAGCGGGAGGGCCGGCTACAATGAGCAGTTCTTCGGGCCA	CASSLTGTSGRAGYNEQFF	0.0414451	57	TCRBV28-01*01	TCRBD02-01*02	TCRBJ02-01*01
TGAAGATCCAGCCCTCAGAACCCAGGGACTCAGCTGTGTACTTCTGTGCCAGCACCCTCAGGGGAGGGAAAACTGTTTTTTGGCAGT		0.0414451	37	TCRBV12	TCRBD02-01*02	TCRBJ01-04*01
CTGCAGCCAGAAGACTCAGCCCTGTATCTCTGCGCCAGCAGCCACAGCCCCCGGACAGCCTTGTCCTACGAGCAGTACTTCGGGCCG	CASSHSPRTALSYEQYF	0.0414451	51	TCRBV04-01*01	TCRBD01-01*01	TCRBJ02-07*01
CACACCCTGCAGCCAGAAGACTCGGCCCTGTATCTCTGCGCCAGCAGCCCCGGACTAGCGGGACGGAATACGCAGTATTTTGGCCCA	CASSPGLAGRNTQYF	0.0414451	45	TCRBV04-03*01	TCRBD02-01*02	TCRBJ02-03*01
AATGTGAGCACCTTGGAGCTGGGGGACTCGGCCCTTTATCTTTGCGCCAGCAGGGATGGGGACTCCGGGGAGCTGTTTTTTGGAGAA	CASRDGDSGELFF	0.0404343	39	TCRBV05-01*01	TCRBD02-01	TCRBJ02-02*01
CAGTCCACGGAGTCAGGGGACACAGCACTGTATTTCTGTGCCAGCAGCAATCCGACAAGACTCTCCTACGAGCAGTACTTCGGGCCG	CASSNPTRLSYEQYF	0.0404343	45	TCRBV21-01*01	unresolved	TCRBJ02-07*01
CTGAAGATCCAGCCCTCAGAACCCAGGGACTCAGCTGTGTACTTCTGTGCCAGCAGTCTGGGGCGGGAGACCCAGTACTTCGGGCCA	CASSLGRETQYF	0.0404343	36	TCRBV12	TCRBD01-01*01	TCRBJ02-05*01
ACAGTGACCAGTGCCCATCCTGAAGACAGCAGCTTCTACATCTGCAGTGCGGCGAGAATAAGCACAGATACGCAGTATTTTGGCCCA	CSAARISTDTQYF	0.0404343	39	TCRBV20	unresolved	TCRBJ02-03*01
AATGTGAACGCCTTGTTGCTGGGGGACTCGGCCCTCTATCTCTGTGCCAGCAGCTTGGGGACAGGGTACGAGCAGTACTTCGGGCCG	CASSLGTGYEQYF	0.0404343	39	TCRBV05-06*01	TCRBD01-01*01	TCRBJ02-07*01
CTGTCCTCAGAACCGGGAGACACGGCACTGTATCTCTGCGCCAGCAGTCAGGGGGGACGGTTTAATGAAAAACTGTTTTTTGGCAGT	CASSQGGRFNEKLFF	0.0404343	45	TCRBV23-01*01	TCRBD02-01*01	TCRBJ01-04*01
GAGTCCGCCAGCACCAACCAGACATCTATGTACCTCTGTGCCAGCAGTTTCGGGCGGGGGCGAAACGGGGAGCTGTTTTTTGGAGAA	CASSFGRGRNGELFF	0.0394234	45	TCRBV28-01*01	TCRBD02-01*01	TCRBJ02-02*01
CCCAGCCCCAACCAGACCTCTCTGTACTTCTGTGCCAGCAGTTTTTCCTCTACTAGCGGGAGGAGGAATGAGCAGTTCTTCGGGCCA	CASSFSSTSGRRNEQFF	0.0394234	51	TCRBV27-01*01	TCRBD02-01*02	TCRBJ02-01*01
CTGGAGTCTGCCAGGCCCTCACATACCTCTCAGTACCTCTGTGCCAGCAGTGATACAGGGTGAACCGGGGAGCTGTTTTTTGGAGAA	CASSDTG*TGELFF	0.0394234	42	TCRBV25-01*01	TCRBD01-01*01	TCRBJ02-02*01
CTCAAGATCCAGCCTGCAAAGCTTGAGGACTCGGCCGTGTATCTCTGTGCCAGCAGCTTACTCTACAATGAGCAGTTCTTCGGGCCA	CASSLLYNEQFF	0.0394234	36	TCRBV11-02*02	TCRBD02-01	TCRBJ02-01*01
CGCTCACCAGGCCTGGGGGACGCAGCCATGTACCTGTGTGCCACAAGCATGGTAGACGGGGAGGGGACTGAAGCTTTCTTTGGACAA	CATSMVDGEGTEAFF	0.0394234	45	TCRBV15-01*01	TCRBD02-01*02	TCRBJ01-01*01
ACCAGTGCCCATCCTGAAGACAGCAGCTTCTACATCTGCAGTGCGACCACTAGCGGGAGGGCGTATCGCGAGCAGTACTTCGGGCCG	CSATTSGRAYREQYF	0.0394234	45	TCRBV20	TCRBD02-01*02	TCRBJ02-07*01
CTGCCTCCTCCCAGACATCTGTATATTTCTGCGCCAGCAGCGACCCGGGACTAGCGGGAAAGGTTGGGTGAGCAGTTCTTCGGGCCA		0.0384125	52	TCRBV10-01	TCRBD02-01*02	TCRBJ02-01*01
GCTCCCTCCCAGACATCTGTGTACTTCTGTGCCAGCAGTCCGACTAGCGGCAAACGGTCAAACACCGGGGAGCTGTTTTTTGGAGAA	CASSPTSGKRSNTGELFF	0.0384125	54	TCRBV06	TCRBD02-01	TCRBJ02-02*01
CTGTCGGCTGCTCCCTCCCAGACATCTGTGTACTTCTGTGCCAGCACCTTAACCCAGGGGGCCGGCAATGAGCAGTTCTTCGGGCCA	CASTLTQGAGNEQFF	0.0384125	45	TCRBV06-05*01	TCRBD01-01*01	TCRBJ02-01*01
CATCGGCCCAAAAGAACCCGACAGCTTTCTATCTCTGTGCCAGTAATCCTAACTAGCGGAGCCTACAATGAGCAGTTCTTCGGGCCA		0.0384125	46	TCRBV19-01	TCRBD02-01	TCRBJ02-01*01
TCTGCCATCCCCAACCAGACAGCTCTTTACTTCTGTGCCACCAGTGATTTGCCTGTGACAGGCGCCGGGGAGCTGTTTTTTGGAGAA	CATSDLPVTGAGELFF	0.0384125	48	TCRBV24	TCRBD01-01*01	TCRBJ02-02*01
AATGTGAACGCCTTGTTGCTGGGGGACTCGGCCCTCTATCTCTGTGCCAGCAGAACAGGGTCAACCGGGGAGCTGTTTTTTGGAGAA	CASRTGSTGELFF	0.0384125	39	TCRBV05-06*01	TCRBD01-01*01	TCRBJ02-02*01
GAGTCGGCTGCTCCCTCCCAAACATCTGTGTACTTCTGTGCCAGCAGTTACTCAGTGGGGCTGAACACTGAAGCTTTCTTTGGACAA	CASSYSVGLNTEAFF	0.0374017	45	TCRBV06	TCRBD01-01*01	TCRBJ01-01*01
GCCCAAAAGAACCCGACAGCTTTCTATCTCTGTGCCAGTAGTCTGGGGAGGATATGGGCTGGGGCCAACGTCCTGACTTTCGGGGCC	CASSLGRIWAGANVLTF	0.0374017	51	TCRBV19-01	TCRBD02-01*02	TCRBJ02-06*01
TCTCTGGAGCTGGGGGACTCAGCTTTGTATTTCTGTGCCAGCAGCGTAGGAGCTAGCGGGATGACAGATACGCAGTATTTTGGCCCA	CASSVGASGMTDTQYF	0.0374017	48	TCRBV09-01	TCRBD02-01*02	TCRBJ02-03*01
CTGACAGTGACCAGTGCCCATCCTGAAGACAGCAGCTTCTACATCTGCAGTGCTGGAGAGAAATACCAGCCCCAGCATTTTGGTGAT	CSAGEKYQPQHF	0.0374017	36	TCRBV20	unresolved	TCRBJ01-05*01
GTGACATCGGCCCAAAAGAACCCGACAGCTTTCTATCTCTGTGCCAGTAGTGAGGGAAGGGTCCGAGAGACCCAGTACTTCGGGCCA	CASSEGRVRETQYF	0.0374017	42	TCRBV19-01	TCRBD02-01*02	TCRBJ02-05*01
CTGCAGCCAGAAGACTCGGCCCTGTATCTCTGTGCCAGCAGCCAAGGGCCTAGCGGGGGGGGCCAAGAGACCCAGTACTTCGGGCCA	CASSQGPSGGGQETQYF	0.0374017	51	TCRBV04-02*01	TCRBD02-01*01	TCRBJ02-05*01
CTGGAGTCTGCTGCCTCCTCCCAGACATCTGTATATTTCTGCGCCAGCAGTGAGTCAGTTAAACCCTACGAGCAGTACTTCGGGCCG	CASSESVKPYEQYF	0.0363908	42	TCRBV10-01	unresolved	TCRBJ02-07*01
CCCTGTATCTCTGTGCCAGCAACCGACTTGGCGCCCCCGCCCCACAACGGACTAGCGGGAGGGTTGGGGGAGCTGTTTTTTGGAGAA		0.0363908	70	TCRBV05-02*01	TCRBD02-01*02	TCRBJ02-02*01
CTGTCGGCTGCTCCCTCCCAGACATCTGTGTACTTCTGTGCCAGCAGTAGAAGGACAGGGGGCACAGATACGCAGTATTTTGGCCCA	CASSRRTGGTDTQYF	0.0363908	45	TCRBV06-05*01	TCRBD01-01*01	TCRBJ02-03*01
CCCCTGATCCTGGAGTCGCCCAGCCCCAACCAGACCTCTCTGTACTTCTGTGCCACCGAGGGGGTCGGTGAAGCTTTCTTTGGACAA	CATEGVGEAFF	0.0363908	33	TCRBV27-01*01	TCRBD01-01*01	TCRBJ01-01*01
ATCCAGCGCACAGAGCAGGGGGACTCGGCCATGTATCTCTGTGCCAGCAGGTTAGGGCAGGGCCCCAACATTCAGTACTTCGGCGCC	CASRLGQGPNIQYF	0.0363908	42	TCRBV07-09	TCRBD01-01*01	TCRBJ02-04*01
CACACAGCAGGAGGACTCCGCCGTGTATCTCTGTGCCAGCAGTTCCCGACAGGTCCCTCGAACACCGGGGAGCTGTTTTTTGGAGAA		0.0363908	50	TCRBV07-08*01	TCRBD01-01*01	TCRBJ02-02*01
AAGATCCAGCGCACACAGCAGGAGGACTCCGCCGTGTATCTCTGTGCCAGCAGCTTAAGTTCTACCGGGGAGCTGTTTTTTGGAGAA	CASSLSSTGELFF	0.0363908	39	TCRBV07-08*01	unresolved	TCRBJ02-02*01
CAGCAGGAGGACTCGGCCGTGTATCTCTGTGCCAGCAGCTTAGGCCACAGGGGAAAGGTTTCGGACTATGGCTACACCTTCGGTTCG	CASSLGHRGKVSDYGYTF	0.0363908	54	TCRBV07-02*01	TCRBD01-01*01	TCRBJ01-02*01
AACGCCTTGGAGCTGGAGGACTCGGCCCTGTATCTCTGTGCCAGCAGCCCGGCTCGGACAGGGACTCAGCCCCAGCATTTTGGTGAT	CASSPARTGTQPQHF	0.0363908	45	TCRBV05-08*01	TCRBD01-01*01	TCRBJ01-05*01
ACGATCCAGCGCACACAGCAGGAGGACTCGGCCGTGTATCTCTGTGCCAGCAGCTCCGATCTCTCCTACGAGCAGTACTTCGGGCCG	CASSSDLSYEQYF	0.0363908	39	TCRBV07-02*01	unresolved	TCRBJ02-07*01
ACCAGTGCCCATCCTGAAGACAGCAGCTTCTACATCTGCAGTGCTATAACTCAAATGGGTGCGCCCTACGAGCAGTACTTCGGGCCG	CSAITQMGAPYEQYF	0.0363908	45	TCRBV20	unresolved	TCRBJ02-07*01
ACTCTGGAGTCTGCTGCCTCCTCCCAGACATCTGTATATTTCTGCGCCAGCAGTGAGTCAGAACCCTACGAGCAGTACTTCGGGCCG	CASSESEPYEQYF	0.03538	39	TCRBV10-01	unresolved	TCRBJ02-07*01
CCAGACATCTGTGTATTTCTGCGCCAGCAGTGAGCCCACCCTCCTCCTGTGTGAGGACCAGAGTTTTGCTCGCAGTATTTTGGCCCA		0.03538	62	TCRBV10-02*01	unresolved	TCRBJ02-03*01
ACGATCCAGCGCACAGAGCAGCGGGACTCGGCCATGTATCGCTGTGCCAGCAGCTTATCTAACAATCAGCCCCAGCATTTTGGTGAT	CASSLSNNQPQHF	0.03538	39	TCRBV07-06*01	TCRBD02-01	TCRBJ01-05*01
CTGCTGTCGGCTGCTCCCTCCCAGACATCTGTGTACTTCTGTGCCAGCAGTTACCCCGGCCGCCGCGGCGAGCAGTACTTCGGGCCG	CASSYPGRRGEQYF	0.03538	42	TCRBV06-05*01	TCRBD02-01	TCRBJ02-07*01
AGCCCCAACCAGACCTCTCTGTACTTCTGTGCCAGCAGTCCGAGTTACGATCTAGCGGGAGGTGGAGAGACCCAGTACTTCGGGCCA	CASSPSYDLAGGGETQYF	0.03538	54	TCRBV27-01*01	TCRBD02-01*02	TCRBJ02-05*01
ATCCAGCCCTCAGAACCCAGGGACTCAGCTGTGTACTTCTGTGCCAGCAGTGGGGACAGGGGGCTGACTGAAGCTTTCTTTGGACAA	CASSGDRGLTEAFF	0.03538	42	TCRBV12	TCRBD01-01*01	TCRBJ01-01*01
ACTGTGACATCGGCCCAAAAGAACCCGACAGCTTTCTATCTCTGTGCCAGTAGTTCCCGGGGATCGGGGACCCAGTACTTCGGGCCA	CASSSRGSGTQYF	0.03538	39	TCRBV19-01	TCRBD02-01*01	TCRBJ02-05*01
CTCACTGTGACATCGGCCCAAAAGAACCCGACAGCTTTCTATCTCTGTGCCAGTAGTATAAACACCTACGAGCAGTACTTCGGGCCG	CASSINTYEQYF	0.03538	36	TCRBV19-01	TCRBD01-01*01	TCRBJ02-07*01
GCGCACAGAGCAGGGGGACTCAGCTGTGTATCTCTGTGCCAGCAGCCCGACTAGCTGGAGAGCTCCTACGAGCAGTACTTCGGGCCG		0.03538	47	TCRBV07-04*01	TCRBD02-01	TCRBJ02-07*01
CTCACTGTGACATCGGCCCAAAAGAACCCGACAGCTTTCTATCTCTGTGCCAGTAGTACCCCGCGTGGGGGGCAGTACTTCGGGCCG	CASSTPRGGQYF	0.03538	36	TCRBV19-01	unresolved	TCRBJ02-07*01
AGGATCCAGCAGGTAGTGCGAGGAGATTCGGCAGCTTATTTCTGTGCCAGCTCCCCTTCCCCAACAGATACGCAGTATTTTGGCCCA	CASSPSPTDTQYF	0.03538	39	TCRBV18-01*01	unresolved	TCRBJ02-03*01
TCGGCTGCTCCCTCCCAGACATCTGTGTACTTCTGTGCCAGCAGTGAAGCGTGGGGGGGCGGCAATCAGCCCCAGCATTTTGGTGAT	CASSEAWGGGNQPQHF	0.0343691	48	TCRBV06-01*01	TCRBD02-01*01	TCRBJ01-05*01
CTGTCGGCTGCTCCCTCCCAGACATCTGTGTACTTCTGTGCCAGCAGAGAGACTAGCGGGAGAGTATATGAGCAGTTCTTCGGGCCA	CASRETSGRVYEQFF	0.0343691	45	TCRBV06-05*01	TCRBD02-01*02	TCRBJ02-01*01
TCAATTCCCTGGAGCTTGGTGACTCTGCTGTGTATTTCTGTGCCAGCAGCCAAGATCATTTGCAATCAGCCCCAGCATTTTGGTGAT		0.0343691	43	TCRBV03	TCRBD01-01*01	TCRBJ01-05*01
CTGGAGTCGCCCAGCCCCAACCAGACCTCTCTGTACTTCTGTGCCAGCAGTTTTAGCTCTGGGGCCAACGTCCTGACTTTCGGGGCC	CASSFSSGANVLTF	0.0343691	42	TCRBV27-01*01	TCRBD02-01	TCRBJ02-06*01
TTGGAGATCCAGCGCACAGAGCAGGGGGACTCGGCCATGTATCTCTGTGCCAGCAGCTTATAGAGTTAGGAGCAGTACTTCGGGCCG	CASSL*S*EQYF	0.0343691	36	TCRBV07-09	TCRBD02-01	TCRBJ02-07*01
ACTGTGAGCAACATGAGCCCTGAAGACAGCAGCATATATCTCTGCAGCGTTGCGGGTAGGGGGCACTACGAGCAGTACTTCGGGCCG	CSVAGRGHYEQYF	0.0343691	39	TCRBV29-01*01	TCRBD01-01*01	TCRBJ02-07*01
ACCCTGCAGCCAGAAGACTCGGCCCTGTATCTCTGCGCCAGCAGCCAAGATCAGGCGACAGGCTTCTACGAGCAGTACTTCGGGCCG	CASSQDQATGFYEQYF	0.0343691	48	TCRBV04-03*01	TCRBD01-01*01	TCRBJ02-07*01
AGTCGGCTGCTCCCTCCCAAACATCTGTGTACTTCTGTGCCAGCAGTACACCTAGCGGGGTTTGGGGATGAGCAGTTCTTCGGGCCA		0.0333583	46	TCRBV06	TCRBD02-01*01	TCRBJ02-01*01
CATCGGCCCAAAAGAACCCGACAGCTTTCTATCTCTGTGCCAGTAGTAGAGACTAGCGGGAGTTACAATGAGCAGTTCTTCGGGCCA		0.0333583	46	TCRBV19-01	TCRBD02-01*02	TCRBJ02-01*01
TCGGCTGCTCCCTCCCAAACATCTGTGTACTTCTGTGCCAGCAAAGCCCACGGGACTAGCGGGAGGTACGAGCAGTACTTCGGGCCG	CASKAHGTSGRYEQYF	0.0333583	48	TCRBV06	TCRBD02-01*02	TCRBJ02-07*01
ATCCAGCGCACACAGCAGGAGGACTCGGCCGTGTATCTCTGTGCCAGCAGCTCCAGAACGGGGGGCAGCGGCTACACCTTCGGTTCG	CASSSRTGGSGYTF	0.0333583	42	TCRBV07-02*01	TCRBD02-01*01	TCRBJ01-02*01
TCCAGCCTGCAAAGCTTGAGGACTCGGCCGTGTATCTCTGTGCCAGCAGCTCGTCACAGAAGGGGAAACATTCAGTACTTCGGCGCC		0.0333583	43	TCRBV11-02*02	TCRBD01-01*01	TCRBJ02-04*01
AGCTCTCTGGAGCTGGGGGACTCAGCTTTGTATTTCTGTGCCAGCAGCGTAGGGGGGGGGAAAAATCAGCCCCAGCATTTTGGTGAT	CASSVGGGKNQPQHF	0.0333583	45	TCRBV09-01	TCRBD02-01*01	TCRBJ01-05*01
CCCTCAGAACCCAGGGACTCAGCTGTGTACTTCTGTGCCAGCAGTTTCGGACTTAGGGGCTTCGAGGGTACCCAGTACTTCGGGCCA	CASSFGLRGFEGTQYF	0.0333583	48	TCRBV12	unresolved	TCRBJ02-05*01
ACCAGTGCCCATCCTGAAGACAGCAGCTTCTACATCTGCAGTGCTAGATCCGTTAACAGGGCTGGAAACACCATATATTTTGGAGAG	CSARSVNRAGNTIYF	0.0333583	45	TCRBV20	TCRBD01-01*01	TCRBJ01-03*01
ACTGTGAGCAACATGAGCCCTGAAGACAGCAGCATATATCTCTGCAGCGGATCGACAGGGGTCGGAAACACCATATATTTTGGAGAG	CSGSTGVGNTIYF	0.0333583	39	TCRBV29-01*01	TCRBD01-01*01	TCRBJ01-03*01
ATCCGCTCACCAGGCCTGGGGGACGCAGCCATGTACCTGTGTGCCACCAGCCAGACAGGGAGGTGGAGTGAAGCTTTCTTTGGACAA	CATSQTGRWSEAFF	0.0333583	42	TCRBV15-01*01	TCRBD01-01*01	TCRBJ01-01*01
GACCAGTGCCCATCCTGAAGACAGCAGCTTCTACATCTGCAGTGCTAGAGTCTAGGACAGGGTACGTACGAGCAGTACTTCGGGCCG		0.0333583	44	TCRBV20	TCRBD01-01*01	TCRBJ02-07*01
GTGACATCGGCCCAAAAGAACCCGACAGCTTTCTATCTCTGTGCCAGTAGCTGGGGAGGAGTAGACACTGAAGCTTTCTTTGGACAA	CASSWGGVDTEAFF	0.0323474	42	TCRBV19-01	TCRBD02-01*02	TCRBJ01-01*01
CTGTACCCTCTCAGACATCTGTGTACTTCTGTGCCAGCAAGCTCAACATACTAGCGGGAGGACTACAATGAGCAGTTCTTCGGGCCA		0.0323474	52	TCRBV06-04	TCRBD02-01*02	TCRBJ02-01*01
TGCCATCCCCAACCAGACAGCTCTTTACTTCTGTGCCACCAGTGATTACAGCCCCGGGACAGGGAGAATGAGCAGTTCTTCGGGCCA		0.0323474	50	TCRBV24	TCRBD01-01*01	TCRBJ02-01*01
TTGTTGCTGGGGGACTCGGCCCTCTATCTCTGTGCCAGCAGCTTTCCGTCCTTCGACACTTCCTCTCAGGGCTACACCTTCGGTTCG	CASSFPSFDTSSQGYTF	0.0323474	51	TCRBV05-06*01	TCRBD01-01*01	TCRBJ01-02*01
CCTGCAAAGCTTGAGGACTCGGCCGTGTATCTCTGTGCCAGCAGCAACTCGGACAGGGGACCTAATGAAAAACTGTTTTTTGGCAGT	CASSNSDRGPNEKLFF	0.0323474	48	TCRBV11-02*02	TCRBD01-01*01	TCRBJ01-04*01
ACCCTGCAGCCAGAAGACTCGGCCCTGTATCTCTGTGCCAGCAGCCAAGATAACGGGAGCCCCGCAGATACGCAGTATTTTGGCCCA	CASSQDNGSPADTQYF	0.0323474	48	TCRBV04-02*01	TCRBD02-01*02	TCRBJ02-03*01
ATCCAGCGCACACAGCAGGAGGACTCCGCCGTGTATCTCTGTGCCAGCAGCTTAGTGGAGGTTACCTACGAGCAGTACTTCGGGCCG	CASSLVEVTYEQYF	0.0323474	42	TCRBV07-08*01	TCRBD02-01*02	TCRBJ02-07*01
ACCTTGGAGATCCAGCGCACAGAGCAGGGGGACTCGGCCATGTATCTCTGTGCCAGCAGCTTAGACCTAGAGCAGTACTTCGGGCCG	CASSLDLEQYF	0.0323474	33	TCRBV07-09	TCRBD02-01	TCRBJ02-07*01
CTGAGCTCTCTGGAGCTGGGGGACTCAGCTTTGTATTTCTGTGCCAGCAGCCCTGAGAGAGGGGGGAACGAGCAGTACTTCGGGCCG	CASSPERGGNEQYF	0.0323474	42	TCRBV09-01	unresolved	TCRBJ02-07*01
CTGCAGCCAGAAGACTCGGCCCTGTATCTCTGCGCCAGCAGCCAAGATAACAGGCCGGCAACTAATGAAAAACTGTTTTTTGGCAGT	CASSQDNRPATNEKLFF	0.0323474	51	TCRBV04-03*01	TCRBD01-01*01	TCRBJ01-04*01
AAGAAGCTCCTTCTCAGTGACTCTGGCTTCTATCTCTGTGCCTGGAGTTCCAGGACAGGGGGGGCCTACGAGCAGTACTTCGGGCCG	CAWSSRTGGAYEQYF	0.0323474	45	TCRBV30-01*01	TCRBD01-01*01	TCRBJ02-07*01
GAGTCGGCTGCTCCCTCCCAGACATCTGTGTACTTCTGTGCCAACCAAGAATCGGGCGGCGGGAGCACTGAAGCTTTCTTTGGACAA	CANQESGGGSTEAFF	0.0313365	45	TCRBV06-01*01	TCRBD02-01*02	TCRBJ01-01*01
CTGGAGTCGCCCAGCCCCAACCAGACCTCTCTGTACTTCTGTGCCAGCAGTTTAGTGGTTCGGGCCGGGGAGCTGTTTTTTGGAGAA	CASSLVVRAGELFF	0.0313365	42	TCRBV27-01*01	TCRBD02-01	TCRBJ02-02*01
CACACCCTGCAGCCAGAAGACTCGGCCCTGTATCTCTGTGCCAGCAGCCAAGTCGCTAGCGAGACCGGGGAGCTGTTTTTTGGAGAA	CASSQVASETGELFF	0.0313365	45	TCRBV04-02*01	TCRBD02-01	TCRBJ02-02*01
CTCGGCCATGTATCTCTGTGCCAGCAGCTAAACTTCCCTCGGCCGGCTGTCTAGCGACCAACGCGGGAGACCCAGTACTTCGGGCCA		0.0313365	65	unresolved	TCRBD02-01	TCRBJ02-05*01
GTGACCAGTGCCCATCCTGAAGACAGCAGCTTCTACATCTGCAGTGCTCACCCTACAGGGGGGCGAGAGACCCAGTACTTCGGGCCA	CSAHPTGGRETQYF	0.0313365	42	TCRBV20	TCRBD01-01*01	TCRBJ02-05*01
GAGTCTGCTGCCTCCTCCCAGACATCTGTATATTTCTGCGCCAGCGTGGGGAGCTAGATCTCCTACAATGAGCAGTTCTTCGGGCCA	CASVGS*ISYNEQFF	0.0303257	45	TCRBV10-01	TCRBD02-01*02	TCRBJ02-01*01
TCGGCTGCTCCCTCCCAGACATCTGTGTACTTCTGTGCCAGCAGTGTAGTGGTGGGACTGAGCTCCTACGAGCAGTACTTCGGGCCG	CASSVVVGLSSYEQYF	0.0303257	48	TCRBV06-01*01	TCRBD02-01	TCRBJ02-07*01
GCTGTCGGCTGCTCCCTCCCAGACATCTGTGTACTTCTGTGCCAGCAGTCCCCTTGCGGACTAGGCAATGAGCAGTTCTTCGGGCCA		0.0303257	44	TCRBV06-05*01	TCRBD02-01	TCRBJ02-01*01
TCCTGGAGTCGCCCAGCCCCAACCAGACCTCTCTGTACTTCTGTGCCAGCGAGGGCGGGGGGAGACTATGGCTACACCTTCGGTTCG		0.0303257	40	TCRBV27-01*01	TCRBD02-01*01	TCRBJ01-02*01
AGCCTGCAGAGCTTGGGGACTCGGCCGTGTATCTCTGTGCCAGCAGCTTAAACGGGCAAGAACACCGGGGAGCTGTTTTTTGGAGAA		0.0303257	46	TCRBV11-03*01	unresolved	TCRBJ02-02*01
ATCCAGCGCACAGAGCGGGGGGACTCAGCCGTGTATCTCTGTGCCAGCAGCAAGGACAGTCTGAACACTGAAGCTTTCTTTGGACAA	CASSKDSLNTEAFF	0.0303257	42	TCRBV07-03*01	TCRBD01-01*01	TCRBJ01-01*01
GACAGCTCTTTACTTCTGTGCCACCAGTCCTGTTAAATGGGACATCGGACTAGCGGGAGCTCCTACAATGAGCAGTTCTTCGGGCCA		0.0303257	65	TCRBV24	TCRBD02-01*02	TCRBJ02-01*01
ATCCAGCAGGTAGTGCGAGGAGATTCGGCAGCTTATTTCTGTGCCAGCTCATCGTCCGGAGGCCTTTCCGAGCAGTTCTTCGGGCCA	CASSSSGGLSEQFF	0.0303257	42	TCRBV18-01*01	TCRBD02-01*02	TCRBJ02-01*01
ACTCTGAAGGTGCAGCCTGCAGAACTGGAGGATTCTGGAGTTTATTTCTGTGCCAGCAGCCAAGCCTACGAGCAGTACTTCGGGCCG	CASSQAYEQYF	0.0303257	33	TCRBV14-01*01	unresolved	TCRBJ02-07*01
CTACTCTGAAGATCCAGCGCACAGAGCGGGGGGACTCAGCCGTGTATCTCTGTGCCAGCAGCTTACACCGAGCAGTACTTCGGGCCG		0.0303257	31	TCRBV07-03*01	unresolved	TCRBJ02-07*01
ATCCAGCCCTCAGAACCCAGGGACTCAGCTGTGTACTTCTGTGCCAGCAGTTGGGGCCAAGATTTTAGGCCCCAGTACTTCGGGCCA	CASSWGQDFRPQYF	0.0303257	42	TCRBV12	TCRBD01-01*01	TCRBJ02-05*01
ATCCAGCGCACAGAGCAGGGGGACTCGGCCATGTATCTCTGTGCCAGCACCGACGTTGGACGGAGCTACGAGCAGTACTTCGGGCCG	CASTDVGRSYEQYF	0.0303257	42	TCRBV07-09	unresolved	TCRBJ02-07*01
CTCAAGATCCAGCCTGCAGAGCTTGGGGACTCGGCCGTGTATCTCTGTGCCAGCAGCTCAAGCAATGAAAAACTGTTTTTTGGCAGT	CASSSSNEKLFF	0.0303257	36	TCRBV11-03*01	TCRBD02-01	TCRBJ01-04*01
AACGCCTTGTTGCTGGGGGACTCGGCCCTCTATCTCTGTGCCAGCAGACCCGCCGGGACAGGGGCGTACGAGCAGTACTTCGGGCCG	CASRPAGTGAYEQYF	0.0303257	45	TCRBV05-06*01	TCRBD01-01*01	TCRBJ02-07*01
TCACCAGGCCTGGGGGACGCAGCCATGTACCTGTGTGCCACCAGCAGAGATTGGGAAGGAAAGGGGGCTGGCTACACCTTCGGTTCG	CATSRDWEGKGAGYTF	0.0303257	48	TCRBV15-01*01	TCRBD01-01*01	TCRBJ01-02*01
CTGACTGTGAGCAACATGAGCCCTGAAGACAGCAGCATATATCTCTGCAGCGTTAATGTGGGATACAATGAGCAGTTCTTCGGGCCA	CSVNVGYNEQFF	0.0303257	36	TCRBV29-01*01	unresolved	TCRBJ02-01*01
AGTTCTAAGAAGCTCCTTCTCAGTGACTCTGGCTTCTATCTCTGTGCCTGGAGTGTCGGGTGGGGCACTGAAGCTTTCTTTGGACAA	CAWSVGWGTEAFF	0.0303257	39	TCRBV30-01*01	unresolved	TCRBJ01-01*01
CTGGAGTCAGCTACCCGCTCCCAGACATCTGTGTATTTCTGCGCCAGCAGTGAAACTAGAAACACAGATACGCAGTATTTTGGCCCA	CASSETRNTDTQYF	0.0293148	42	TCRBV10-02*01	TCRBD02-01	TCRBJ02-03*01
ACGGAGTCAGGGGACACAGCACTGTATTTCTGTGCCAGCACCGTCAAAGGGGCGGCAATTAGCAATCAGCCCCAGCATTTTGGTGAT	CASTVKGAAISNQPQHF	0.0293148	51	TCRBV21-01*01	TCRBD01-01*01	TCRBJ01-05*01
AAGATCCAGCCCTCAGAACCCAGGGACTCAGCTGTGTACTTCTGTGCCAGCCGTTTCGGGCGGGGCACTGAAGCTTTCTTTGGACAA	CASRFGRGTEAFF	0.0293148	39	TCRBV12	TCRBD02-01*01	TCRBJ01-01*01
CAGCAGGAGGACTCCGCCGTGTATCTCTGTGCCAGCAGCCTTCAACAGGGCGGGGGATATAGCAATCAGCCCCAGCATTTTGGTGAT	CASSLQQGGGYSNQPQHF	0.0293148	54	TCRBV07-08*01	TCRBD02-01*01	TCRBJ01-05*01
ACGATCCAGCGCACACAGCAGGAGGACTCGGCCGTGTATCTCTGTGCCAGCAGCTTAGGTTCTCACACTGAAGCTTTCTTTGGACAA	CASSLGSHTEAFF	0.0293148	39	TCRBV07-02*01	TCRBD02-01	TCRBJ01-01*01
CTAGAGTCTGCCATCCCCAACCAGACAGCTCTTTACTTCTGTGCCACCAGTGAGCGTAAATACACCGGGGAGCTGTTTTTTGGAGAA	CATSERKYTGELFF	0.0293148	42	TCRBV24	TCRBD02-01	TCRBJ02-02*01
GAGATCCAGCGCACAGAGCAGGGGGACTCGGCCATGTATCTCTGTGCCAGCAGCTTAGGGGCGGGGAAAGGCTACACCTTCGGTTCG	CASSLGAGKGYTF	0.0293148	39	TCRBV07-09	TCRBD02-01*01	TCRBJ01-02*01
TCCAGCAGGTAGTGCGAGGAGATTCGGCAGCTTATTTCTGTGCCAGCTCAAAAAACCTGACCGAACTATGGCTACACCTTCGGTTCG		0.0293148	43	TCRBV18-01*01	unresolved	TCRBJ01-02*01
CTGCAGCCAGAAGACTCAGCCCTGTATCTCTGCGCCAGCAGCCAAGGAGTTACAGACAACGCATTCTACGAGCAGTACTTCGGGCCG	CASSQGVTDNAFYEQYF	0.0293148	51	TCRBV04-01*01	TCRBD01-01*01	TCRBJ02-07*01
AAGCTCCTTCTCAGTGACTCTGGCTTCTATCTCTGTGCCTGGAGTGCCCTTAGCGGGAGGAGGGGAAATGAGCAGTTCTTCGGGCCA	CAWSALSGRRGNEQFF	0.0293148	48	TCRBV30-01*01	TCRBD02-01*02	TCRBJ02-01*01
TCTAAGAAGCTCCTTCTCAGTGACTCTGGCTTCTATCTCTGTGCCTGGAGGTTGACTAGCAGCTCCTACGAGCAGTACTTCGGGCCG	CAWRLTSSSYEQYF	0.0293148	42	TCRBV30-01*01	TCRBD02-01	TCRBJ02-07*01
TCTAAGAAGCTCCTTCTCAGTGACTCTGGCTTCTATCTCTGTGCCTGGAAAGGGACAGATTCTTCCTACGAGCAGTACTTCGGGCCG	CAWKGTDSSYEQYF	0.0293148	42	TCRBV30-01*01	TCRBD01-01*01	TCRBJ02-07*01
TCTAAGAAGCTCCTTCTCAGTGACTCTGGCTTCTATCTCTGTGCCTGGAGGTGGACTAGCTCCTCCTACGAGCAGTACTTCGGGCCG	CAWRWTSSSYEQYF	0.0293148	42	TCRBV30-01*01	TCRBD02-01	TCRBJ02-07*01
CTGACCCTGGAGTCTGCCAGGCCCTCACATACCTCTCAGTACCTCTGTGCCAGCAGTGAGGACGGCACTGAAGCTTTCTTTGGACAA	CASSEDGTEAFF	0.028304	36	TCRBV25-01*01	unresolved	TCRBJ01-01*01
GAGTCCGCCAGCACCAACCAGACATCTATGTACCTCTGTGCCAGCACCCTATGGAGCTTCTCTAATGAAAAACTGTTTTTTGGCAGT	CASTLWSFSNEKLFF	0.028304	45	TCRBV28-01*01	TCRBD02-01*02	TCRBJ01-04*01
CTAGAGTCTGCCATCCCCAACCAGACAGCTCTTTACTTCTGTGCCACCAGTGGTACAGGGAGTGGCGGGGAGCTGTTTTTTGGAGAA	CATSGTGSGGELFF	0.028304	42	TCRBV24	TCRBD01-01*01	TCRBJ02-02*01
CAGCGCACACAGCAGGAGGACTCGGCCGTGTATCTCTGTGCCAGCAGCTTAGGAGGCAGAGGCACAGATACGCAGTATTTTGGCCCA	CASSLGGRGTDTQYF	0.028304	45	TCRBV07-02*01	TCRBD02-01*02	TCRBJ02-03*01
CTGAACATGAGCTCCTTGGAGCTGGGGGACTCAGCCCTGTACTTCTGTGCCAGCAGCCCTGGGGAGGGGCCGCAGTATTTTGGCCCA	CASSPGEGPQYF	0.028304	36	TCRBV13-01*01	TCRBD02-01*02	TCRBJ02-03*01
AACCCGACAGCTTTCTATCTCTGTGCCAGTAGTAGGAAGTTCGACTTTCGGGCAACGGAAACCCAAGAGACCCAGTACTTCGGGCCA	CASSRKFDFRATETQETQYF	0.028304	60	TCRBV19-01	unresolved	TCRBJ02-05*01
TCTCTGGAGCTGGGGGACTCAGCTTTGTATTTCTGTGCCAGCAGCGTTTTTTAGCGGGAGAACACCGGGGAGCTGTTTTTTGGAGAA	CASSVF*RENTGELFF	0.028304	48	TCRBV09-01	TCRBD02-01*02	TCRBJ02-02*01
AGCACCTTGGAGCTGGGGGACTCGGCCCTTTATCTTTGCGCCAGCAGCTTGAGTCCTCACAATAACTATGGCTACACCTTCGGTTCG	CASSLSPHNNYGYTF	0.028304	45	TCRBV05-01*01	TCRBD01-01*01	TCRBJ01-02*01
ATCCAGCGCACAGAGCAGGGGGACTCGGCCATGTATCTCTGTGCCAGCAGCCCCCCAGGCAGACCCTACGAGCAGTACTTCGGGCCG	CASSPPGRPYEQYF	0.028304	42	TCRBV07-09	TCRBD01-01*01	TCRBJ02-07*01
CTCACCAGGCCTGGGGGACGCAGCCATGTACCTGTGTGCCACCAGCAGACCCCAAGGACAGGGTTTCAGCCCCAGCATTTTGGTGAT		0.028304	47	TCRBV15-01*01	TCRBD01-01*01	TCRBJ01-05*01
AGTTCTAAGAAGCTCCTTCTCAGTGACTCTGGCTTCTATCTCTGTGCCTGGAGTGGGGGGGCCTTTCAGCCCCAGCATTTTGGTGAT	CAWSGGAFQPQHF	0.028304	39	TCRBV30-01*01	unresolved	TCRBJ01-05*01
CTCAGGCTGGAGTCGGCTGCTCCCTCCCAGACATCTGTGTACTTCTGTGCCAGCAGTGAAGCGAGGGAGACCCAGTACTTCGGGCCA	CASSEARETQYF	0.0272931	36	TCRBV06-01*01	TCRBD02-01*02	TCRBJ02-05*01
CTGCTGTCGGCTGCTCCCTCCCAGACATCTGTGTACTTCTGTGCCAGCAGCCCTGACACAGACCTTCAGCCCCAGCATTTTGGTGAT	CASSPDTDLQPQHF	0.0272931	42	TCRBV06-05*01	TCRBD01-01*01	TCRBJ01-05*01
ATCCAGCCCTCAGAACCCAGGGACTCAGCTGTGTACTTCTGTGCCAGCAGTCCGGAGGGTAGGTACAATGAGCAGTTCTTCGGGCCA	CASSPEGRYNEQFF	0.0272931	42	TCRBV12	TCRBD02-01*02	TCRBJ02-01*01
GAGCTGGGGGACTCGGCCCTTTATCTTTGCGCCAGCAGCTTGGCCGGGGCGCCCAGGAGGAACTACAATGAGCAGTTCTTCGGGCCA	CASSLAGAPRRNYNEQFF	0.0272931	54	TCRBV05-01*01	unresolved	TCRBJ02-01*01
TGAACGCCTTGTTGCTGGGGGACTCGGCCCTCTATCTCTGTGCCAGCAGCTTGACAGGTTGGGTTAGGAAAACTGTTTTTTGGCAGT		0.0272931	43	TCRBV05-06*01	TCRBD01-01*01	TCRBJ01-04*01
CAGCGCACACAGCAGGAGGACTCCGCCGTGTATCTCTGTGCCAGCAGCTTAACACCGGAGTTCTTTGGCGAGCAGTACTTCGGGCCG	CASSLTPEFFGEQYF	0.0272931	45	TCRBV07-08*01	TCRBD02-01*02	TCRBJ02-07*01
ACAGAGCAGGGGGACTCGGCCATGTATCTCTGTGCCAGCAGCTTCAGAGATAGTACCCCTGTTGCCTACGAGCAGTACTTCGGGCCG	CASSFRDSTPVAYEQYF	0.0272931	51	TCRBV07-09	unresolved	TCRBJ02-07*01
ATCCAGCGCACACAGCAGGAGGACTCCGCCGTGTATCTCTGTGCCTCCGGCGGGCGGGAGTTCTCCTACGAGCAGTACTTCGGGCCG	CASGGREFSYEQYF	0.0272931	42	TCRBV07-08*01	TCRBD02-01*02	TCRBJ02-07*01
CTGGGGGACGCAGCCATGTACCTGTGTGCCACCACCGGTACCGGGACTAGCGGGAGGAAGAGATACAATGAGCAGTTCTTCGGGCCA	CATTGTGTSGRKRYNEQFF	0.0272931	57	TCRBV15-01*01	TCRBD02-01*02	TCRBJ02-01*01
GTGAGCAACATGAGCCCTGAAGACAGCAGCATATATCTCTGCAGCGTTGAAGGCCGCAGGGGGGACACTGAAGCTTTCTTTGGACAA	CSVEGRRGDTEAFF	0.0272931	42	TCRBV29-01*01	TCRBD01-01*01	TCRBJ01-01*01
ACTGTGAGCAACATGAGCCCTGAAGACAGCAGCATATATCTCTGCAGCGTCCGACTAGCATCCGACTACGAGCAGTACTTCGGGCCG	CSVRLASDYEQYF	0.0272931	39	TCRBV29-01*01	TCRBD02-01	TCRBJ02-07*01
CAGCCTGCAGAGCTTGGGGACTCGGCCGTGTATCTCTGTGCCAGCAGCTCACCCACAGGGGAATGACAGCCCCAGCATTTTGGTGAT	CASSSPTGE*QPQHF	0.0262823	45	TCRBV11-03*01	TCRBD01-01*01	TCRBJ01-05*01
CTGTCCCTAGAGTCTGCCATCCCCAACCAGACAGCTCTTTACTTCTGTGCCACCAGTGATCCCAACAATGAGCAGTTCTTCGGGCCA	CATSDPNNEQFF	0.0262823	36	TCRBV24	TCRBD01-01*01	TCRBJ02-01*01
GCAGGAGGACTCGGCCGTGTATCTCTGTGCCAGCAGCTTAGTAGCGACTAGCGGGGCACGGTGCCAGATACGCAGTATTTTGGCCCA		0.0262823	56	TCRBV07-02*01	TCRBD02-01*01	TCRBJ02-03*01
CTACACACCCTGCAGCCAGAAGACTCGGCCCTGTATCTCTGTGCCAGCAGCCAAGGTAGCTGGTACGATGAGCAGTTCTTCGGGCCA	CASSQGSWYDEQFF	0.0262823	42	TCRBV04-02*01	TCRBD02-01	TCRBJ02-01*01
ACTCTGACAGTGACCAGTGCCCATCCTGAAGACAGCAGCTTCTACATCTGCAGTGCTAGAGTCGGGGGAAGGCGGTACTTCGGCGCC	CSARVGGRRYF	0.0262823	33	TCRBV20-01*01	TCRBD02-01*01	TCRBJ02-04*01
ACCAGTGCCCATCCTGAAGACAGCAGCTTCTACATCTGCAGTGCCCATACTAGCGGGAGGGGCTACAATGAGCAGTTCTTCGGGCCA	CSAHTSGRGYNEQFF	0.0262823	45	TCRBV20	TCRBD02-01*02	TCRBJ02-01*01
ACTCTGACAGTGACCAGTGCCCATCCTGAAGACAGCAGCTTCTACATCTGCAGTGCCCATGGGACAGGTGCTCAGTACTTCGGCGCC	CSAHGTGAQYF	0.0262823	33	TCRBV20-01*01	TCRBD01-01*01	TCRBJ02-04*01
GTGACCAGTGCCCATCCTGAAGACAGCAGCTTCTACATCTGCAGTGCTGCGCTAGCGGGAGTTGGTGATACGCAGTATTTTGGCCCA	CSAALAGVGDTQYF	0.0262823	42	TCRBV20	TCRBD02-01*02	TCRBJ02-03*01
TCTAAGAAGCTCCTTCTCAGTGACTCTGGCTTCTATCTCTGTGCCTGGAGTGTAGGCTCACCCAATCAGCCCCAGCATTTTGGTGAT	CAWSVGSPNQPQHF	0.0262823	42	TCRBV30-01*01	unresolved	TCRBJ01-05*01
CGGTCCACAAAGCTGGAGGACTCAGCCATGTACTTCTGTGCCAGCAAACCACGCCAGGGGGACGGGATTGGGCAGTTCTTCGGGCCA	CASKPRQGDGIGQFF	0.0252714	45	TCRBV02-01*01	TCRBD01-01*01	TCRBJ02-01*01
CTACACACCCTGCAGCCAGAAGACTCGGCCCTGTATCTCTGTGCCAGCAGCCAAGATCTCAACACCGGGGAGCTGTTTTTTGGAGAA	CASSQDLNTGELFF	0.0252714	42	TCRBV04-02*01	TCRBD02-01	TCRBJ02-02*01
TCGGCTGCTCCCTCCCAAACATCTGTGTACTTCTGTGCCAGCAGCCGCATGGACGGAAATAGCAATCAGCCCCAGCATTTTGGTGAT	CASSRMDGNSNQPQHF	0.0252714	48	TCRBV06	unresolved	TCRBJ01-05*01
GTGACATCGGCCCAAAAGAACCCGACAGCTTTCTATCTCTGTGCCAGTAGTACGTCAGGGGTTACCGGGGAGCTGTTTTTTGGAGAA	CASSTSGVTGELFF	0.0252714	42	TCRBV19-01	TCRBD01-01*01	TCRBJ02-02*01
ACATCAATTCCCTGGAGCTTGGTGACTCTGCTGTGTATTTCTGTGCCAGCAGGGACTAGCGGAAACAATGAGCAGTTCTTCGGGCCA		0.0252714	40	TCRBV03	TCRBD02-01	TCRBJ02-01*01
CGCACACAGCAGGAGGACTCGGCCGTGTATCTCTGTGCCAGCAGCTCAAATCTGGGGGCGCGGAATCAGCCCCAGCATTTTGGTGAT	CASSSNLGARNQPQHF	0.0252714	48	TCRBV07-02*01	TCRBD01-01*01	TCRBJ01-05*01
ATCCTGGAGTCGCCCAGCCCCAACCAGACCTCTCTGTACTTCTGTGCCAGCATGGACACCCAAGGGAGGGGCTACACCTTCGGTTCG	CASMDTQGRGYTF	0.0252714	39	TCRBV27-01*01	TCRBD02-01*02	TCRBJ01-02*01
CAGCGCACAGAGCGGGGGGACTCAGCCGTGTATCTCTGTGCCAGCAGCTTAGTCGGGACAGGGAACACTGAAGCTTTCTTTGGACAA	CASSLVGTGNTEAFF	0.0252714	45	TCRBV07-03*01	TCRBD01-01*01	TCRBJ01-01*01
AAGATCCAGCGCACAGAGCGGGGGGACTCAGCCGTGTATCTCTGTGCCAGCAGTACGGACTATTCAAGTGAGCAGTTCTTCGGGCCA	CASSTDYSSEQFF	0.0252714	39	TCRBV07-03*01	TCRBD02-01	TCRBJ02-01*01
TCTGCCATCCCCAACCAGACAGCTCTTTACTTCTGTGCCACCAGTGCGATTCGTGGTGGCGGGTACAATGAGCAGTTCTTCGGGCCA	CATSAIRGGGYNEQFF	0.0252714	48	TCRBV24	TCRBD02-01	TCRBJ02-01*01
GCGCACAGAGCGGGGGGACTCAGCCGTGTATCTCTGTGCCAGCAGCTTGTTCCCCCCCAGCGCTCCTACGAGCAGTACTTCGGGCCG		0.0252714	47	TCRBV07-03*01	TCRBD02-01	TCRBJ02-07*01
GTGACCAGTGCCCATCCTGAAGACAGCAGCTTCTACATCTGCAGTGCTGGGGACAGGGGGGTTACAGATACGCAGTATTTTGGCCCA	CSAGDRGVTDTQYF	0.0252714	42	TCRBV20	TCRBD01-01*01	TCRBJ02-03*01
CTCCTTCTCAGTGACTCTGGCTTCTATCTCTGTGCCTGGAGTTCAGGGGGTACACCCTTTGGCACAGATACGCAGTATTTTGGCCCA	CAWSSGGTPFGTDTQYF	0.0252714	51	TCRBV30-01*01	TCRBD01-01*01	TCRBJ02-03*01
AGGCTGCTGTCGGCTGCTCCCTCCCAGACATCTGTGTACTTCTGTGCCAGCAGTCTCCTGGTGTCCGGGGAGCTGTTTTTTGGAGAA	CASSLLVSGELFF	0.0242606	39	TCRBV06-05*01	unresolved	TCRBJ02-02*01
CGCCCAGCCCCAACCAGACCTCTCTGTACTTCTGTGCCACGATCCGAAAGCTCAAAAGCGGGAGTGGAGGAGCAGTTCTTCGGGCCA		0.0242606	49	TCRBV27-01*01	TCRBD02-01*02	TCRBJ02-01*01
ACATCGGCCCAAAAGAACCCGACAGCTTTCTATCTCTGTGCCAGTAGTGTAGACAGGACGACTGGAAACACCATATATTTTGGAGAG	CASSVDRTTGNTIYF	0.0242606	45	TCRBV19-01	unresolved	TCRBJ01-03*01
ATCCAGCGCACACAGCAGGAGGACTCCGCCGTGTATCTCTGTGCCAGCAGCGGAGCGCCACTTTACAATGAGCAGTTCTTCGGGCCA	CASSGAPLYNEQFF	0.0242606	42	TCRBV07-08*01	TCRBD02-01	TCRBJ02-01*01
CCTTGGAGATCCAGTCCACGGAGTCAGGGGACACAGCACTGTATTTCTGTGCCAGCAGCGACAGGTGGGGGGGCTTTCTTTGGACAA		0.0242606	34	TCRBV21-01*01	unresolved	TCRBJ01-01*01
AGCACCTTGGAGCTGGGGGACTCGGCCCTTTATCTTTGCGCCAGCAGCTTCGCGGTTACAGGGCGCGCTGAAGCTTTCTTTGGACAA	CASSFAVTGRAEAFF	0.0242606	45	TCRBV05-01*01	TCRBD01-01*01	TCRBJ01-01*01
GAGTCCGCCAGCACCAACCAGACATCTATGTACCTCTGTGCCAGCACTACCCCGGTAGCGGGGCAAGAGACCCAGTACTTCGGGCCA	CASTTPVAGQETQYF	0.0242606	45	TCRBV28-01*01	TCRBD02-01*01	TCRBJ02-05*01
CAGCAGGTAGTGCGAGGAGATTCGGCAGCTTATTTCTGTGCCAGCTCACCGGGGCTCACTTGGGACACTGAAGCTTTCTTTGGACAA	CASSPGLTWDTEAFF	0.0242606	45	TCRBV18-01*01	TCRBD01-01*01	TCRBJ01-01*01
AATGTGAACGCCTTGTTGCTGGGGGACTCGGCCCTCTATCTCTGTGCCAGCAGCTTGGGAGGATCTTATGGCTACACCTTCGGTTCG	CASSLGGSYGYTF	0.0242606	39	TCRBV05-06*01	TCRBD02-01*02	TCRBJ01-02*01
GCCTTGGAGCTGGACGACTCGGCCCTGTATCTCTGTGCCAGCAGCATTGGCACTAGCGGGAGACTAGATACGCAGTATTTTGGCCCA	CASSIGTSGRLDTQYF	0.0242606	48	TCRBV05-04*01	TCRBD02-01*02	TCRBJ02-03*01
CTGACAGTGACCAGTGCCCATCCTGAAGACAGCAGCTTCTACATCTGCAGTGCCCCCGGGGGCGGGAATGAGCAGTTCTTCGGGCCA	CSAPGGGNEQFF	0.0242606	36	TCRBV20	unresolved	TCRBJ02-01*01
CCAGCGCACAGAGCAGCGGGACTCGGCCATGTATCGCTGTGCCAGCAGCTTCAAGACAGGGGGCTATACGAGCAGTACTTCGGGCCG		0.0242606	44	TCRBV07-06*01	TCRBD01-01*01	TCRBJ02-07*01
CTACACACCCTGCAGCCAGAAGACTCGGCCCTGTATCTCTGCGCCAGCAGCCAGGACTACCATGTTAAAGAGCAGTACTTCGGGCCG	CASSQDYHVKEQYF	0.0242606	42	TCRBV04-03*01	TCRBD02-01	TCRBJ02-07*01
TCTAAGAAGCTCCTTCTCAGTGACTCTGGCTTCTATCTCTGTGCCTGGAGTCAAAAGGGGGGTGGCTATGGCTACACCTTCGGTTCG	CAWSQKGGGYGYTF	0.0242606	42	TCRBV30-01*01	unresolved	TCRBJ01-02*01
GCCCATCCTGAAGACAGCAGCTTCTACATCTGCAGTGCTAGAGATCATACAGGGAAAGGGGTAACCTACGAGCAGTACTTCGGGCCG	CSARDHTGKGVTYEQYF	0.0242606	51	TCRBV20	TCRBD01-01*01	TCRBJ02-07*01
CAGTGACCAGTGCCCATCCTGAAGACAGCAGCTTCTACATCTGCAGTGCTACGCCGGGACAGCTCCTATGGCTACACCTTCGGTTCG		0.0242606	40	TCRBV20	TCRBD01-01*01	TCRBJ01-02*01
CACCTACACACCCTGCAGCCAGAAGACTCGGCCCTGTATCTCTGCGCCAGCAGCCAAGATCTTGAGCAGCCCCAGCATTTTGGTGAT	CASSQDLEQPQHF	0.0242606	39	TCRBV04-03*01	TCRBD02-01*02	TCRBJ01-05*01
TCCCAGACATCTGTATATTTCTGCGCCAGCAGTACCAATTGATAGACAGGCCAAACGTTCTACACCGGGGAGCTGTTTTTTGGAGAA	CASSTN**TGQTFYTGELFF	0.0232497	60	TCRBV10-01	TCRBD01-01*01	TCRBJ02-02*01
CGGCTGCTCCCTCCCAGACATCTGTGTACTTCTGTGCCAGCAGTCAATTGGAACGATTAGACCACAGATACGCAGTATTTTGGCCCA		0.0232497	49	TCRBV06	unresolved	TCRBJ02-03*01
CACATCAATTCCCTGGAGCTTGGTGACTCTGCTGTGTATTTCTGTGCCAGCAGGAGATGGGGGAACACTGAAGCTTTCTTTGGACAA	CASRRWGNTEAFF	0.0232497	39	TCRBV03	unresolved	TCRBJ01-01*01
ACTCTGAAGATCCGGTCCACAAAGCTGGAGGACTCAGCCATGTACTTCTGTGCCAGCGGACGAAATCAGCCCCAGCATTTTGGTGAT	CASGRNQPQHF	0.0232497	33	TCRBV02-01*01	unresolved	TCRBJ01-05*01
TGGAGTCCGCTACCAGCTCCCAGACATCTGTGTACTTCTGTGCCATCAGTGAGTGGCAGAGGCAACAATGAGCAGTTCTTCGGGCCA		0.0232497	43	TCRBV10-03*01	TCRBD02-01*02	TCRBJ02-01*01
TTCACTCTGAAGATCCGGTCCACAAAGCTGGAGGACTCAGCCATGTACTTCTGTGCCAGCAGTGAAGTTGGCTACACCTTCGGTTCG	CASSEVGYTF	0.0232497	30	TCRBV02-01*01	unresolved	TCRBJ01-02*01
ACTCTGAAGATCCAGCCCTCAGAACCCAGGGACTCAGCTGTGTACTTCTGTGCCAGCACCTTGAACACTGAAGCTTTCTTTGGACAA	CASTLNTEAFF	0.0232497	33	TCRBV12	TCRBD02-01	TCRBJ01-01*01
GTGACATCGGCCCAAAAGAACCCGACAGCTTTCTATCTCTGTGCCAGTAACGAAAGGGCAGGGGGTCAGCCCCAGCATTTTGGTGAT	CASNERAGGQPQHF	0.0232497	42	TCRBV19-01	TCRBD01-01*01	TCRBJ01-05*01
TCCCTGGAGCTTGGTGACTCTGCTGTGTATTTCTGTGCCAGCAGCCAAGAACTAGCGGGAGATGAAGAGACCCAGTACTTCGGGCCA	CASSQELAGDEETQYF	0.0232497	48	TCRBV03	TCRBD02-01*02	TCRBJ02-05*01
ACATCGGCCCAAAAGAACCCGACAGCTTTCTATCTCTGTGCCAGTAGGTTATTTGGGACAGGGCGTTACGAGCAGTACTTCGGGCCG	CASRLFGTGRYEQYF	0.0232497	45	TCRBV19-01	TCRBD01-01*01	TCRBJ02-07*01
CTAGAGTCTGCCATCCCCAACCAGACAGCTCTTTACTTCTGTGCCACCAGCGGGACAGGAGGCAAAAACATTCAGTACTTCGGCGCC	CATSGTGGKNIQYF	0.0232497	42	TCRBV24	TCRBD01-01*01	TCRBJ02-04*01
AGAGCTTGGGGACTCGGCCGTGTATCTCTGTGCCAGCAGCTTCCGTATAGCCGGGACTAGCGGGACCCTATGCAGTTCTTCGGGCCA		0.0232497	53	TCRBV11-03*01	TCRBD02-01*02	TCRBJ02-01*01
AGATGAATGTGAGCACCTTGGAGCTGGGGGACTCGGCCCTTTATCTTTGCGCCAGCAGCTTCGGGCAATGAGCAGTTCTTCGGGCCA		0.0232497	34	TCRBV05-01*01	TCRBD02-01	TCRBJ02-01*01
CTGGAGTTGGCTGCTCCCTCCCAGACATCTGTGTACTTCTGTGCCAGCACCTTGGACAGGAATAATTCACCCCTCCACTTTGGGAAC	CASTLDRNNSPLHF	0.0232497	42	TCRBV06-06	TCRBD01-01*01	TCRBJ01-06*01
ATCCAGCGCACAGAGCAGCGGGACTCGGCCATGTATCGCTGTGCCAGCGACCCAGGATGGGGACAAGAGACCCAGTACTTCGGGCCA	CASDPGWGQETQYF	0.0232497	42	TCRBV07-06*01	unresolved	TCRBJ02-05*01
AGCACCTTGGAGCTGGGGGACTCGGCCCTTTATCTTTGCGCCAGCAGCTTGAACGGGGCCAGCAATCAGCCCCAGCATTTTGGTGAT	CASSLNGASNQPQHF	0.0232497	45	TCRBV05-01*01	unresolved	TCRBJ01-05*01
TTGGAGCTGGGGGACTCGGCCCTTTATCTTTGCGCCAGCAGCTTCGGGCTTGAGGCTTCAACCTCCTACGAGCAGTACTTCGGGCCG	CASSFGLEASTSYEQYF	0.0232497	51	TCRBV05-01*01	unresolved	TCRBJ02-07*01
CTGAGGATCCAGCAGGTAGTGCGAGGAGATTCGGCAGCTTATTTCTGTGCCAGCTCCCCAGGACAAGCGGGCTACACCTTCGGTTCG	CASSPGQAGYTF	0.0232497	36	TCRBV18-01*01	TCRBD01-01*01	TCRBJ01-02*01
ACTCTGACTGTGAGCAACATGAGCCCTGAAGACAGCAGCATATATCTCTGCAGCGTTCGACCCTGGGATACGCAGTATTTTGGCCCA	CSVRPWDTQYF	0.0232497	33	TCRBV29-01*01	unresolved	TCRBJ02-03*01
AAGAAGCTCCTTCTCAGTGACTCTGGCTTCTATCTCTGTGCCTGGAGCCCTGTGGGGGCGGCACGCTATGGCTACACCTTCGGTTCG	CAWSPVGAARYGYTF	0.0232497	45	TCRBV30-01*01	TCRBD01-01*01	TCRBJ01-02*01
AGGCTGGAGTCGGCTGCTCCCTCCCAGACATCTGTGTACTTCTGTGCCAGCAGTGAATACGCTAGCGGGTGGCAGTATTTTGGCCCA	CASSEYASGWQYF	0.0222389	39	TCRBV06-01*01	TCRBD02-01	TCRBJ02-03*01
ATCCAGCGCACACAGCAGGAGGACTCGGCCGTGTATCTCTGTGCCACCCGCTTCGGAAACATGAACACTGAAGCTTTCTTTGGACAA	CATRFGNMNTEAFF	0.0222389	42	TCRBV07-02*01	unresolved	TCRBJ01-01*01
GGGTTGGAGTCGGCTGCTCCCTCCCAAACATCTGTGTACTTCTGTGCCAGCAGGACGGGACGGGAGAGGGAGCAGTTCTTCGGGCCA	CASRTGREREQFF	0.0222389	39	TCRBV06	TCRBD02-01*02	TCRBJ02-01*01
ACATCGGCCCAAAAGAACCCGACAGCTTTCTATCTCTGTGCCAGTAGTATATGGGGGACGACCAGTGGAGGGGCTTTCTTTGGACAA	CASSIWGTTSGGAFF	0.0222389	45	TCRBV19-01	TCRBD02-01*02	TCRBJ01-01*01
GAGTCGGCTGCTCCCTCCCAAACATCTGTGTACTTCTGTGCCAGCAGTCCCCGCGACCCACCATCCTACGAGCAGTACTTCGGGCCG	CASSPRDPPSYEQYF	0.0222389	45	TCRBV06	unresolved	TCRBJ02-07*01
CTGAGCTCTCTGGAGCTGGGGGACTCAGCTTTGTATTTCTGTGCCAGCAGCGTAGAACACTCTGGAAACACCATATATTTTGGAGAG	CASSVEHSGNTIYF	0.0222389	42	TCRBV09-01	TCRBD01-01*01	TCRBJ01-03*01
ATCCAGCCCTCAGAACCCAGGGACTCAGCTGTGTATTTTTGTGCTAGTAGGGGGGCAGGGGTAGACTACGAGCAGTACTTCGGGCCG	CASRGAGVDYEQYF	0.0222389	42	TCRBV12-05*01	unresolved	TCRBJ02-07*01
TCCACAAAGCTGGAGGACTCAGCCATGTACTTCTGTGCCAGCAGTGAAATGGTCAGGGGGAATGATCAGCCCCAGCATTTTGGTGAT	CASSEMVRGNDQPQHF	0.0222389	48	TCRBV02-01*01	TCRBD01-01*01	TCRBJ01-05*01
GCCCATCCTGAAGACAGCAGCTTCTACATCTGCAGTGCTAGAGATCTGACAGGGAGGAAGAGGATCACTGAAGCTTTCTTTGGACAA	CSARDLTGRKRITEAFF	0.0222389	51	TCRBV20	TCRBD01-01*01	TCRBJ01-01*01
ATCCAGCGCACAGAGCAGGGGGACTCGGCCATGTATCTCTGTGCCAGCAGCTTAGCGCAACCGATCTATGGCTACACCTTCGGTTCG	CASSLAQPIYGYTF	0.0222389	42	TCRBV07-09	unresolved	TCRBJ01-02*01
ACTGTGACATCGGCCCAAAAGAACCCGACAGCTTTCTATCTCTGTGCCGCTACAGGGGGTACTAACTATGGCTACACCTTCGGTTCG	CAATGGTNYGYTF	0.0222389	39	TCRBV19-01	TCRBD01-01*01	TCRBJ01-02*01
ATCCAGCGCACAGAGCGGGGGGACTCAGCCGTGTATCTCTGTGCCAGCAGCTTAGCCCCCTCCCGAGAGACCCAGTACTTCGGGCCA	CASSLAPSRETQYF	0.0222389	42	TCRBV07-03*01	unresolved	TCRBJ02-05*01
GATCCAGCCTGCAGAGCTTGGGGACTCGGCCGTGTATCTCTGTGCCAGCAGCTTAGATCTAGCACCGGGGAGCTGTTTTTTGGAGAA		0.0222389	41	TCRBV11-03*01	TCRBD02-01	TCRBJ02-02*01
GTGCGAGGAGATTCGGCAGCTTATTTCTGTGCCAGCTCATTGGGAAAGACAGGGTCCCTTATAGACAATGAGCAGTTCTTCGGGCCA	CASSLGKTGSLIDNEQFF	0.0222389	54	TCRBV18-01*01	TCRBD01-01*01	TCRBJ02-01*01
ATCCAGCCTGCAAAGCTTGAGGACTCGGCCGTGTATCTCTGTGCCAGCAGCTTAGATTCGGGACGGGAGACCCAGTACTTCGGGCCA	CASSLDSGRETQYF	0.0222389	42	TCRBV11-02*02	unresolved	TCRBJ02-05*01
GGGTTGGAGTCGGCTGCTCCCTCCCAAACATCTGTGTACTTCTGTGCCAGCAGTGACGGGGGCGCCTACGAGCAGTACTTCGGGCCG	CASSDGGAYEQYF	0.0222389	39	TCRBV06	unresolved	TCRBJ02-07*01
ATCCAGCCTGCAAAGCTTGAGGACTCGGCCGTGTATCTCTGTGCCAGCAGCTCTGCGTTGACGAGTCCTCAGCAGTACTTCGGGCCG	CASSSALTSPQQYF	0.0222389	42	TCRBV11-02*02	unresolved	TCRBJ02-07*01
GAGATCCAGCGCACAGAGCAGGGGGACTCGGCCATGTATCTCTGTGCCAGCAGTTACTCAGGGAACTATGGCTACACCTTCGGTTCG	CASSYSGNYGYTF	0.0222389	39	TCRBV07-09	TCRBD01-01*01	TCRBJ01-02*01
GGTAGTGCGAGGAGATTCGGCAGCTTATTTCTGTGCCAGCCCCAACCCTACGGGGCTAGCGGATACAATGAGCAGTTCTTCGGGCCA		0.0222389	50	TCRBV18-01*01	TCRBD02-01	TCRBJ02-01*01
CTAAACCTGAGCTCTCTGGAGCTGGGGGACTCAGCTTTGTATTTCTGTGCCAGCAGCGTAGGAGCCTATGGCTACACCTTCGGTTCG	CASSVGAYGYTF	0.0222389	36	TCRBV09-01	TCRBD02-01	TCRBJ01-02*01
ACAGTGACCAGTGCCCATCCTGAAGACAGCAGCTTCTACATCTGCAGTGCTAGAGATACAGGAAACACTGAAGCTTTCTTTGGACAA	CSARDTGNTEAFF	0.0222389	39	TCRBV20	TCRBD01-01*01	TCRBJ01-01*01
CTACACGCCCTGCAGCCAGAAGACTCAGCCCTGTATCTCTGCGCCAGCAGGACGAAGGAGGAAAGAAGCGAGCAGTACTTCGGGCCG	CASRTKEERSEQYF	0.0222389	42	TCRBV04-01*01	TCRBD02-01*02	TCRBJ02-07*01
ATCCGCTCACCAGGCCTGGGGGACGCAGCCATGTACCTGTGTGCCACCAGCAGGACTAGCGGGAGCGGGGAGCTGTTTTTTGGAGAA	CATSRTSGSGELFF	0.0222389	42	TCRBV15-01*01	TCRBD02-01*02	TCRBJ02-02*01
AAGAAGCTCCTTCTCAGTGACTCTGGCTTCTATCTCTGTGCCTGGAACGGAGCGGGAGCCAGCACCGGGGAGCTGTTTTTTGGAGAA	CAWNGAGASTGELFF	0.0222389	45	TCRBV30-01*01	TCRBD02-01*02	TCRBJ02-02*01
ACTCTGGAGTCCGCTACCAGCTCCCAGACATCTGTGTACTTCTGTGCCATCGGTGGACAGGGAACAGATACGCAGTATTTTGGCCCA	CAIGGQGTDTQYF	0.021228	39	TCRBV10-03*01	TCRBD01-01*01	TCRBJ02-03*01
GAGTCGGCTGCTCCCTCCCAAACATCTGTGTACTTCTGTGCCAGCAGTATAAGTTCCGAACTCGCAGGAAAACTGTTTTTTGGCAGT	CASSISSELAGKLFF	0.021228	45	TCRBV06	TCRBD01-01*01	TCRBJ01-04*01
TCCAGTCCACGGAGTCAGGGGACACAGCACTGTATTTCTGTGCCAGCAGCAAACAGGGCGAACCGCTATGGCTACACCTTCGGTTCG		0.021228	43	TCRBV21-01*01	TCRBD01-01*01	TCRBJ01-02*01
TGGAGTCGCCCAGCCCCAACCAGACCTCTCTGTACTTCTGTGCCAGCGCGGGCGTGTGGTGTTTCAGATACGCAGTATTTTGGCCCA		0.021228	43	TCRBV27-01*01	TCRBD02-01	TCRBJ02-03*01
CGGAGTCAGGGGACACAGCACTGTATTTCTGTGCCAGCAGCAAAGAGGGCTAGCGGGAGGGCGAACCACGAGCAGTACTTCGGGCCG		0.021228	52	TCRBV21-01*01	TCRBD02-01*02	TCRBJ02-07*01
ATCCAGCCCTCAGAACCCAGGGACTCAGCTGTGTATTTTTGTGCTAGTGGGGACTGGGACAACTCCTACGAGCAGTACTTCGGGCCG	CASGDWDNSYEQYF	0.021228	42	TCRBV12-05*01	TCRBD01-01*01	TCRBJ02-07*01
GCTTGAGGACTCGGCCGTGTATCTCTGTGCCAGCAGCTTTATAGGCCCCGTCCCTCTGATGAGGCCGGGGAGCTGTTTTTTGGAGAA		0.021228	56	TCRBV11-02*02	TCRBD02-01*02	TCRBJ02-02*01
CTGAAGATCCAGCGCACACAGCAGGAGGACTCCGCCGTGTATCTCTGTGCCAGCAGCACGGGGACAGAAGAAGCTTTCTTTGGACAA	CASSTGTEEAFF	0.021228	36	TCRBV07-08*01	TCRBD01-01*01	TCRBJ01-01*01
CGCACAGAGCAGGGGGACTCGGCCATGTATCTCTGTGCCAGCAGCTTAAGTGGGGGCACCCAGAGGGAGACCCAGTACTTCGGGCCA	CASSLSGGTQRETQYF	0.021228	48	TCRBV07-09	TCRBD01-01*01	TCRBJ02-05*01
AGCTCCTTGGAGCTGGGGGACTCAGCCCTGTACTTCTGTGCCAGCAGCCCCCAGGGGGAGTGGCCAGATACGCAGTATTTTGGCCCA	CASSPQGEWPDTQYF	0.021228	45	TCRBV13-01*01	TCRBD01-01*01	TCRBJ02-03*01
GTGAGCACCTTGGAGCTGGGGGACTCGGCCCTTTATCTTTGCGCCAGCAGCGGTCGGACCCGCACAGATACGCAGTATTTTGGCCCA	CASSGRTRTDTQYF	0.021228	42	TCRBV05-01*01	unresolved	TCRBJ02-03*01
CGCACAGAGCAGGGGGACTCGGCCATGTATCTCTGTGCCAGCAGCTTATCCGCAGGGATGGGTACGGATGGCTACACCTTCGGTTCG	CASSLSAGMGTDGYTF	0.021228	48	TCRBV07-09	TCRBD01-01*01	TCRBJ01-02*01
ATCCAGCGCACAGAGCAGGGGGACTCGGCCATGTATCTCTGTGCCAGCAGCTTTCAGGGGGGAAATCAGCCCCAGCATTTTGGTGAT	CASSFQGGNQPQHF	0.021228	42	TCRBV07-09	TCRBD01-01*01	TCRBJ01-05*01
CAGCGCACACAGCAGGAGGACTCCGCCGTGTATCTCTGTGCCAGCAGCTTAGCCCTGGAACAGAGCTATGGCTACACCTTCGGTTCG	CASSLALEQSYGYTF	0.021228	45	TCRBV07-08*01	TCRBD01-01*01	TCRBJ01-02*01
AACCAGACAGCTCTTTACTTCTGTGCCACCAGTGATTTACGGTGTTGAGAGAGAGAAGTGAAAACCTACGAGCAGTACTTCGGGCCG	CATSDLRC*EREVKTYEQYF	0.021228	60	TCRBV24	TCRBD02-01	TCRBJ02-07*01
ATCCAGCAGGTAGTGCGAGGAGATTCGGCAGCTTATTTCTGTGCCAGCTCACCAGGACAAGGTGACAATGAGCAGTTCTTCGGGCCA	CASSPGQGDNEQFF	0.021228	42	TCRBV18-01*01	TCRBD01-01*01	TCRBJ02-01*01
ACAGTGACCAGTGCCCATCCTGAAGACAGCAGCTTCTACATCTGCAGTGCTAGACGGGGTTTGGAGTATGGCTACACCTTCGGTTCG	CSARRGLEYGYTF	0.021228	39	TCRBV20	TCRBD02-01*01	TCRBJ01-02*01
CTGTCCTCAGAACCGGGAGACACGGCACTGTATCTCTGCGCCAGCAGTCAATGGAGACACATGGGGTATGGCTACACCTTCGGTTCG	CASSQWRHMGYGYTF	0.021228	45	TCRBV23-01*01	unresolved	TCRBJ01-02*01
CTCCTTCTCAGTGACTCTGGCTTCTATCTCTGTGCCTGGAGTTTAGACAGCGTTATTCTAGGGGCCAACGTCCTGACTTTCGGGGCC	CAWSLDSVILGANVLTF	0.021228	51	TCRBV30-01*01	TCRBD01-01*01	TCRBJ02-06*01
AGTTCTAAGAAGCTCCTTCTCAGTGACTCTGGCTTCTATCTCTGTGCCTGGGAGGGGGACAGGGCCTACGAGCAGTACTTCGGGCCG	CAWEGDRAYEQYF	0.021228	39	TCRBV30-01*01	TCRBD01-01*01	TCRBJ02-07*01
TCTGGAGTCCGCTACCAGCTCCCAGACATCTGTGTACTTCTGTGCCATCAGTAGGATAAGATGAACACTGAAGCTTTCTTTGGACAA		0.0202171	41	TCRBV10-03*01	unresolved	TCRBJ01-01*01
CTGTCGGCTGCTCCCTCCCAGACATCTGTGTACTTCTGTGCCAGCAGTTAAGGCACAAACCACACCGGGGAGCTGTTTTTTGGAGAA	CASS*GTNHTGELFF	0.0202171	45	TCRBV06-05*01	unresolved	TCRBJ02-02*01
ATCCGGTCCACAAAGCTGGAGGACTCAGCCATGTACTTCTGTGCCAGCACGTGGCGGGACCCCTCCTACGAGCAGTACTTCGGGCCG	CASTWRDPSYEQYF	0.0202171	42	TCRBV02-01*01	TCRBD02-01*02	TCRBJ02-07*01
GCCCATGGAACCCAGGGACTTGGGCCTATATTTCTGTGCCAGCAGCTTTCCAGGCGGAAGACCTACAATGAGCAGTTCTTCGGGCCA		0.0202171	47	TCRBV12-01*01	unresolved	TCRBJ02-01*01
CTGTGACATCGGCCCAAAAGAACCCGACAGCTTTCTATCTTTCGCTAGCGGGGGGCCTTCTCCTACAATGAGCAGTTCTTCGGGCCA		0.0202171	40	TCRBV19-01	TCRBD02-01*01	TCRBJ02-01*01
TGGAACCCAGGGACTTGGGCCTATATTTCTGTGCCAGCAGCTTTGTGGGACTAGCGGGAGTTGGCAGATACGCAGTATTTTGGCCCA		0.0202171	52	TCRBV12-01*01	TCRBD02-01*02	TCRBJ02-03*01
AAGATCCGGTCCACAAAGCTGGAGGACTCAGCCATGTACTTCTGTGCCAGCAGTGACAGGGTCGCCTACGAGCAGTACTTCGGGCCG	CASSDRVAYEQYF	0.0202171	39	TCRBV02-01*01	TCRBD01-01*01	TCRBJ02-07*01
CCCTCAGAACCCAGGGACTCAGCTGTGTACTTCTGTGCCAGCAGTGCACTTTACTAGAACCTCACCGGGGAGCTGTTTTTTGGAGAA	CASSALY*NLTGELFF	0.0202171	48	TCRBV12	TCRBD02-01	TCRBJ02-02*01
ATCCAGCGCACAGAGCAGGGGGACTCGGCCATGTATCTCTGTGCCAGCAGACCCGGACAGGGAGGAAACATTCAGTACTTCGGCGCC	CASRPGQGGNIQYF	0.0202171	42	TCRBV07-09	TCRBD01-01*01	TCRBJ02-04*01
ATCCAGCCCTCAGAACCCAGGGACTCAGCTGTGTATTTTTGTGCTAGTGGTTTGGTACCGGCCACAGATACGCAGTATTTTGGCCCA	CASGLVPATDTQYF	0.0202171	42	TCRBV12-05*01	unresolved	TCRBJ02-03*01
ATCCAGCCCTCAGAACCCAGGGACTCAGCTGTGTACTTCTGTGCCAGCAGTTTAAATGGCAGGGGCACTGAAGCTTTCTTTGGACAA	CASSLNGRGTEAFF	0.0202171	42	TCRBV12	TCRBD01-01*01	TCRBJ01-01*01
CCAGGGACTCAGCTGTGTACTTCTGTGCCAGCAGTTTCCTGGGGACTAGCGGGAGTTAACTCCTACAATGAGCAGTTCTTCGGGCCA		0.0202171	58	TCRBV12	TCRBD02-01*02	TCRBJ02-01*01
GCCTTGGAGCTGGACGACTCGGCCCTGTATCTCTGTGCCAGCAGCCTAGAGGGGCGGGGATCGAACACTGAAGCTTTCTTTGGACAA	CASSLEGRGSNTEAFF	0.0202171	48	TCRBV05-04*01	TCRBD02-01*01	TCRBJ01-01*01
TCTCTGGAGCTGGGGGACTCAGCTTTGTATTTCTGTGCCAGCAGCGTAGATGGGGCAGTCTCCTACAATGAGCAGTTCTTCGGGCCA	CASSVDGAVSYNEQFF	0.0202171	48	TCRBV09-01	TCRBD01-01*01	TCRBJ02-01*01
AGATCCAGCGCACAGAGCAGGGGGACTCAGCTGTGTATCTCTGTGCCAGCAGCTCATCGGACGTTGTACGAGCAGTACTTCGGGCCG		0.0202171	40	TCRBV07-04*01	unresolved	TCRBJ02-07*01
ACTCTGACGATCCAGCGCACAGAGCAGCGGGACTCGGCCATGTATCGCTGTGCCAGCAGCCACGGGGAGACCCAGTACTTCGGGCCA	CASSHGETQYF	0.0202171	33	TCRBV07-06*01	TCRBD02-01	TCRBJ02-05*01
AAGATCCAGCCCTCAGAACCCAGGGACTCAGCTGTGTACTTCTGTGCCAGCAGCCGAAACTTTCGCTACGAGCAGTACTTCGGGCCG	CASSRNFRYEQYF	0.0202171	39	TCRBV12	TCRBD02-01	TCRBJ02-07*01
CACGTTGGCGTCTGCTGTACCCTCTCAGACATCTGTGTACTTCTGTGCCAGCAGTGAACCCGGACAGGTTCTTGAACCTTCGGTTCG		0.0202171	38	TCRBV06-04	TCRBD01-01*01	TCRBJ01-02*01
TCAAGATCCAGCCTGCAAAGCTTGAGGACTCGGCCGTGTATCTCTGTGCCAGCAGCCCGGGGGGAAGAAGAGCAGTACTTCGGGCCG		0.0202171	37	TCRBV11-02*02	TCRBD02-01*01	TCRBJ02-07*01
ATCCAGCCCTCAGAACCCAGGGACTCAGCTGTGTACTTCTGTGCCAGCAGCTCCCTCGGGGTTTCCTACGAGCAGTACTTCGGGCCG	CASSSLGVSYEQYF	0.0202171	42	TCRBV12	TCRBD02-01*01	TCRBJ02-07*01
TCCTTGGAGCTGGGGGACTCAGCCCTGTACTTCTGTGCCAGCAGCTTAGGAAGACAGGGGGGGTCCTACGAGCAGTACTTCGGGCCG	CASSLGRQGGSYEQYF	0.0202171	48	TCRBV13-01*01	TCRBD01-01*01	TCRBJ02-07*01
ACAGTGACCAGTGCCCATCCTGAAGACAGCAGCTTCTACATCTGCAGTGCTAAAGGCAGGGTACACTATGGCTACACCTTCGGTTCG	CSAKGRVHYGYTF	0.0202171	39	TCRBV20	TCRBD01-01*01	TCRBJ01-02*01
GCCCATCCTGAAGACAGCAGCTTCTACATCTGCAGTGCCAGCCCCGCCAGGGGAGGTAATAGCAATCAGCCCCAGCATTTTGGTGAT	CSASPARGGNSNQPQHF	0.0202171	51	TCRBV20	unresolved	TCRBJ01-05*01
AGTTCTAAGAAGCTCCTTCTCAGTGACTCTGGCTTCTATCTCTGTGCCTGGACCGGGACAGGGAGTCAGCCCCAGCATTTTGGTGAT	CAWTGTGSQPQHF	0.0202171	39	TCRBV30-01*01	TCRBD01-01*01	TCRBJ01-05*01
ATCCTGAGTTCTAAGAAGCTCCTTCTCAGTGACTCTGGCTTCTATCTCTGTGCCTCAGGTTCGAACACTGAAGCTTTCTTTGGACAA	CASGSNTEAFF	0.0202171	33	TCRBV30-01*01	TCRBD01-01*01	TCRBJ01-01*01
TGTGAACGCCTTGTTGCTGGGGGACTCGGCCCTGTATCTCTGTGCCAGCAGCCTGATGCCTCGGACAGTGAAGCTTTCTTTGGACAA		0.0192063	41	TCRBV05-05*01	TCRBD01-01*01	TCRBJ01-01*01
TCGGCTGCTCCCTCCCAGACATCTGTGTACTTCTGTGCCAGCAGTGAAGGCCGGCAGGGGCGTCATGAGACCCAGTACTTCGGGCCA	CASSEGRQGRHETQYF	0.0192063	48	TCRBV06-01*01	TCRBD01-01*01	TCRBJ02-05*01
TTCACTCTGAAGATCCGGTCCACAAAGCTGGAGGACTCAGCCATGTACTTCTGTGCCAGCAGTGTAGGTACGCAGTATTTTGGCCCA	CASSVGTQYF	0.0192063	30	TCRBV02-01*01	unresolved	TCRBJ02-03*01
CTGGAGTCCGCTACCAGCTCCCAGACATCTGTGTACTTCTGTGCCATCAGCTTGGCGACAGGGAGCGACACCATATATTTTGGAGAG	CAISLATGSDTIYF	0.0192063	42	TCRBV10-03*01	TCRBD01-01*01	TCRBJ01-03*01
AGCACCTTGGAGCTGGGGGACTCGGCCCTTTATCTTTGCGCCAGCAGCTTGGAACAGAAGATCGCAGATACGCAGTATTTTGGCCCA	CASSLEQKIADTQYF	0.0192063	45	TCRBV05-01*01	TCRBD01-01*01	TCRBJ02-03*01
GCAGAACTGGAGGATTCTGGAGTTTATTTCTGTGCCAGCAGCCTATTACCTGAGAGGGGACTAGCACAAGAGCAGTTCTTCGGGCCA	CASSLLPERGLAQEQFF	0.0192063	51	TCRBV14-01*01	TCRBD02-01	TCRBJ02-01*01
TCCCTGGAGCTTGGTGACTCTGCTGTGTATTTCTGTGCCAGCAGCCCCAGGACAGGGTTGGTAAGGCAGACCCAGTACTTCGGGCCA	CASSPRTGLVRQTQYF	0.0192063	48	TCRBV03	TCRBD01-01*01	TCRBJ02-05*01
CAGCGCACACAGCAGGAGGACTCGGCCGTGTATCTCTGTGCCAGCAGAAAGTCTAGCGGGACTTACAATGAGCAGTTCTTCGGGCCA	CASRKSSGTYNEQFF	0.0192063	45	TCRBV07-02*01	TCRBD02-01*02	TCRBJ02-01*01
CTCACTGTGACATCGGCCCAAAAGAACCCGACAGCTTTCTATCTCTGTGCCAGTAGTATACAGAGGTTTGGCTACACCTTCGGTTCG	CASSIQRFGYTF	0.0192063	36	TCRBV19-01	TCRBD02-01*02	TCRBJ01-02*01
AAGATCCAGCCCTCAGAACCCAGGGACTCAGCTGTGTATTTTTGTGCTAGTGGTTTCAGACAGACCCGGACCCAGTACTTCGGGCCA	CASGFRQTRTQYF	0.0192063	39	TCRBV12-05*01	TCRBD01-01*01	TCRBJ02-05*01
CGCCTTGTTGCTGGGGGACTCGGCCCTCTATCTCTGTGCCAGCAGCCCGGGGACTAGCGGGCCTACAATGAGCAGTTCTTCGGGCCA		0.0192063	47	TCRBV05-06*01	TCRBD02-01	TCRBJ02-01*01
GTGACATCGGCCCAAAAGAACCCGACAGCTTTCTATCTCTGTGCCAGTAGTATAGGTGAGGGTCGCTACGAGCAGTACTTCGGGCCG	CASSIGEGRYEQYF	0.0192063	42	TCRBV19-01	TCRBD02-01*02	TCRBJ02-07*01
TCTGAAGATCCAGCCCTCAGAACCCAGGGACTCAGCTGTGTACTTCTGTGCCAGCAGGGGCAGAACACTGAAGCTTTCTTTGGACAA		0.0192063	35	TCRBV12	TCRBD01-01*01	TCRBJ01-01*01
CTCAAGATCCAGCCTGCAGAGCTTGGGGACTCGGCCGTGTATCTCTGTGCCAGCACTCAGGGGGCAAACATTCAGTACTTCGGCGCC	CASTQGANIQYF	0.0192063	36	TCRBV11-03*01	TCRBD01-01*01	TCRBJ02-04*01
TCCACTCTGAAGATCCAGCGCACACAGCAGGAGGACTCCGCCGTGTATCTCTGTGCCAGCAGCTTCGAGACCCAGTACTTCGGGCCA	CASSFETQYF	0.0192063	30	TCRBV07-08*01	unresolved	TCRBJ02-05*01
ACCTTGGAGCTGGGGGACTCGGCCCTTTATCTTTGCGCCAGCAGCTTGGCAGGAGCGGGAGTGACCTACGAGCAGTACTTCGGGCCG	CASSLAGAGVTYEQYF	0.0192063	48	TCRBV05-01*01	TCRBD02-01*02	TCRBJ02-07*01
GTGACCAGTGCCCATCCTGAAGACAGCAGCTTCTACATCTGCAGTGCCTCAGGGGGGAATAGCAATCAGCCCCAGCATTTTGGTGAT	CSASGGNSNQPQHF	0.0192063	42	TCRBV20	TCRBD01-01*01	TCRBJ01-05*01
GAGATGAATGTGAGCACCTTGGAGCTGGGGGACTCGGCCCTTTATCTTTGCGCCAGCAGCTTACAAGAGACCCAGTACTTCGGGCCA	CASSLQETQYF	0.0192063	33	TCRBV05-01*01	unresolved	TCRBJ02-05*01
ACAGTGACCAGTGCCCATCCTGAAGACAGCAGCTTCTACATCTGCAGTGCTAGAGGGGGTGAAGGATACGAGCAGTACTTCGGGCCG	CSARGGEGYEQYF	0.0192063	39	TCRBV20	unresolved	TCRBJ02-07*01
AGCAACATGAGCCCTGAAGACAGCAGCATATATCTCTGCAGCGTTACCGGGCGTCGGGGGAGTTCCTACGAGCAGTACTTCGGGCCG	CSVTGRRGSSYEQYF	0.0192063	45	TCRBV29-01*01	TCRBD02-01*01	TCRBJ02-07*01
CTGACTGTGAGCAACATGAGCCCTGAAGACAGCAGCATATATCTCTGCAGCGTTGGCCCAGGGGGCGTAGCGGCTTTCTTTGGACAA	CSVGPGGVAAFF	0.0192063	36	TCRBV29-01*01	TCRBD01-01*01	TCRBJ01-01*01
TTCTAAGAAGCTCCTTCTCAGTGACTCTGGCTTCTATCTCTGTGCCTGTTCCTGGGGGCTCCGAACACTGAAGCTTTCTTTGGACAA		0.0192063	41	TCRBV30-01*01	TCRBD01-01*01	TCRBJ01-01*01
ACAAAGCTGGAGGACTCAGCCATGTACTTCTGTGCCAGCAGAGTACTCCCGGGCGGAGATGGCAAAAACATTCAGTACTTCGGCGCC	CASRVLPGGDGKNIQYF	0.0181954	51	TCRBV02-01*01	unresolved	TCRBJ02-04*01
TCGGCTGCTCCCTCCCAGACATCTGTGTACTTCTGTGCCAGCATCTCTGACAGGGCTTATAGCAATCAGCCCCAGCATTTTGGTGAT	CASISDRAYSNQPQHF	0.0181954	48	TCRBV06	TCRBD01-01*01	TCRBJ01-05*01
TTCACTCTGAAGATCCGGTCCACAAAGCTGGAGGACTCAGCCATGTACTTCTGTGCCAGCAGCCGGGGCCTCCAGTACTTCGGCGCC	CASSRGLQYF	0.0181954	30	TCRBV02-01*01	unresolved	TCRBJ02-04*01
TTGGAGTCGGCTGCTCCCTCCCAAACATCTGTGTACTTCTGTGCCAGCAGGGGGACAGGGGACCGCAACACCATATATTTTGGAGAG	CASRGTGDRNTIYF	0.0181954	42	TCRBV06	TCRBD01-01*01	TCRBJ01-03*01
AGATCCAGTCCACGGAGTCAGGGGACACAGCACTGTATTTCTGTGCCAGCAGCAACTCTGAACACCGGGGAGCTGTTTTTTGGAGAA		0.0181954	40	TCRBV21-01*01	TCRBD02-01	TCRBJ02-02*01
GGGTTGGAGTCGGCTGCTCCCTCCCAAACATCTGTGTACTTCTGTGCCAGCAGTCGGGGCAGGGGGATCGAGCAGTACTTCGGGCCG	CASSRGRGIEQYF	0.0181954	39	TCRBV06	TCRBD01-01*01	TCRBJ02-07*01
CCCAGCCCCAACCAGACCTCTCTGTACTTCTGTGCCAGCAGTTACCTAAATAGCGGGAGTATCACCTACGAGCAGTACTTCGGGCCG	CASSYLNSGSITYEQYF	0.0181954	51	TCRBV27-01*01	TCRBD02-01*02	TCRBJ02-07*01
GCTGCTCCCTCCCAAACATCTGTGTACTTCTGTGCCAGCAGTTACACCCCCGGACAGGGTGCCCCCTACGAGCAGTACTTCGGGCCG	CASSYTPGQGAPYEQYF	0.0181954	51	TCRBV06	TCRBD01-01*01	TCRBJ02-07*01
TTGGCGTCTGCTGTACCCTCTCAGACATCTGTGTACTTCTGTGCCAGCAGGCCGGGACCCATGAACACTGAAGCTTTCTTTGGACAA	CASRPGPMNTEAFF	0.0181954	42	TCRBV06-04	unresolved	TCRBJ01-01*01
GTGACATCGGCCCAAAAGAACCCGACAGCTTTCTATCTCTGTGCCAGTAAGGAGACAGTTATTAATGAAAAACTGTTTTTTGGCAGT	CASKETVINEKLFF	0.0181954	42	TCRBV19-01	TCRBD01-01*01	TCRBJ01-04*01
CTGCAGCCAGAAGACTCGGCCCTGTATCTCTGTGCCAGCAGCACTACCGCCTTAGCGGGAGGGGGTGATGAGCAGTTCTTCGGGCCA	CASSTTALAGGGDEQFF	0.0181954	51	TCRBV04-02*01	TCRBD02-01*02	TCRBJ02-01*01
ATCCAGCGCACACAGCAGGAGGACTCGGCCGTGTATCTCTGTGCCAGCAGCTTAGGGAACATGAACACTGAAGCTTTCTTTGGACAA	CASSLGNMNTEAFF	0.0181954	42	TCRBV07-02*01	unresolved	TCRBJ01-01*01
CAGCCCTCAGAACCCAGGGACTCAGCTGTGTACTTCTGTGCCAGCAGTTTGGGACTAGCGTACACAGATACGCAGTATTTTGGCCCA	CASSLGLAYTDTQYF	0.0181954	45	TCRBV12	TCRBD02-01	TCRBJ02-03*01
CTGGGGGACTCAGCTTTGTATTTCTGTGCCAGCAGCGCCACCTCCCCGGGACTAGTATCTCGGGCCAACGTCCTGACTTTCGGGGCC	CASSATSPGLVSRANVLTF	0.0181954	57	TCRBV09-01	TCRBD02-01	TCRBJ02-06*01
AGCTCCTTGGAGCTGGGGGACTCAGCCCTGTACTTCTGTGCCAGCAGCCTCTACAGGTCCCCTGGAAACACCATATATTTTGGAGAG	CASSLYRSPGNTIYF	0.0181954	45	TCRBV13-01*01	TCRBD01-01*01	TCRBJ01-03*01
AATGTGAGCACCTTGGAGCTGGGGGACTCGGCCCTTTATCTTTGCGCCAGCAGCTTGACTGGGAGCTACGAGCAGTACTTCGGGCCG	CASSLTGSYEQYF	0.0181954	39	TCRBV05-01*01	TCRBD02-01*02	TCRBJ02-07*01
CTGCAGCCAGAAGACTCGGCCCTGTATCTCTGTGCCAGCAGCCAGAGAGGGGGCGGCTCTGGGGCCAACGTCCTGACTTTCGGGGCC	CASSQRGGGSGANVLTF	0.0181954	51	TCRBV04-02*01	TCRBD01-01*01	TCRBJ02-06*01
CAGCCTGCAGAACTGGAGGATTCTGGAGTTTATTTCTGTGCCAGCAGCCAAGAGGGGGCCTGGACCTACGAGCAGTACTTCGGGCCG	CASSQEGAWTYEQYF	0.0181954	45	TCRBV14-01*01	TCRBD01-01*01	TCRBJ02-07*01
AGCACCTTGGAGCTGGGGGACTCGGCCCTTTATCTTTGCGCCAGCAGCTTGTCCCCTTTCTGGGACTATGGCTACACCTTCGGTTCG	CASSLSPFWDYGYTF	0.0181954	45	TCRBV05-01*01	unresolved	TCRBJ01-02*01
GTGACATCGGCCCAAAAGAACCCGACAGCTTTCTATCTCTGTGCCAGTAGTATGGGAAGGGGGAACCACGAGCAGTACTTCGGGCCG	CASSMGRGNHEQYF	0.0181954	42	TCRBV19-01	TCRBD01-01*01	TCRBJ02-07*01
ACAGAGCAGGGGGACTCGGCCATGTATCTCTGTGCCAGCAGCTTAGGGTTCGCGGCCGGGAGCTCCTACGAGCAGTACTTCGGGCCG	CASSLGFAAGSSYEQYF	0.0181954	51	TCRBV07-09	TCRBD02-01*02	TCRBJ02-07*01
CTGCAGAGCAGGGGGACTCGGCCGTGTATGTCTGTGCAAGTCGCTTAGTTGACAGGGAGCCTCTCCTACGAGCAGTACTTCGGGCCG		0.0181954	49	TCRBV12-02*01	TCRBD01-01*01	TCRBJ02-07*01
CAGCAGGTAGTGCGAGGAGATTCGGCAGCTTATTTCTGTGCCAGCTCACCCCCGGGGACGAGCAATCAGCCCCAGCATTTTGGTGAT	CASSPPGTSNQPQHF	0.0181954	45	TCRBV18-01*01	unresolved	TCRBJ01-05*01
CTGACGATCCAGCGCACACAGCAGGAGGACTCGGCCGTGTATCTCTGTGCCAGCAGCGTCTCTGGCTACGAGCAGTACTTCGGGCCG	CASSVSGYEQYF	0.0181954	36	TCRBV07-02*01	unresolved	TCRBJ02-07*01
CTCTCAGACATCTGTGTACTTCTGTGCCAGCAGTGACCCCCAAATAAGCGGAGGTGCTCTGGGGCCAACGTCCTGACTTTCGGGGCC		0.0181954	59	TCRBV06-04	TCRBD02-01	TCRBJ02-06*01
CACACCCTGCAGCCAGAAGACTCGGCCCTGTATCTCTGCGCCAGCAGCCAGCTAGCGGGAGAATCCTACGAGCAGTACTTCGGGCCG	CASSQLAGESYEQYF	0.0181954	45	TCRBV04-03*01	TCRBD02-01*02	TCRBJ02-07*01
CTGACTGTGAGCAACATGAGCCCTGAAGACAGCAGCATATATCTCTGCAGCGTTGAAGCCTCCGCCTACGAGCAGTACTTCGGGCCG	CSVEASAYEQYF	0.0181954	36	TCRBV29-01*01	TCRBD02-01	TCRBJ02-07*01
AAGAAGCTCCTTCTCAGTGACTCTGGCTTCTATCTCTGTGCCTGGAGCGTCCTGAATGGGGGCTACTATGGCTACACCTTCGGTTCG	CAWSVLNGGYYGYTF	0.0181954	45	TCRBV30-01*01	TCRBD01-01*01	TCRBJ01-02*01
GAGTCTGCTGCCTCCTCCCAGACATCTGTATATTTCTGCGCCAGCAGTGAGATCCAGGGAAACACCGGGGAGCTGTTTTTTGGAGAA	CASSEIQGNTGELFF	0.0171846	45	TCRBV10-01	TCRBD01-01*01	TCRBJ02-02*01
CTGGAGTCTGCTGCCTCCTCCCAGACATCTGTATATTTCTGCGCCAGCAGTGATAGGGACAGCACAGATACGCAGTATTTTGGCCCA	CASSDRDSTDTQYF	0.0171846	42	TCRBV10-01	unresolved	TCRBJ02-03*01
CTGGAGTCGGCTGCTCCCTCCCAGACATCTGTGTACTTCTGTGCCGGAGGAGGGCTCAGCTCCTACAATGAGCAGTTCTTCGGGCCA	CAGGGLSSYNEQFF	0.0171846	42	TCRBV06-01*01	TCRBD02-01*02	TCRBJ02-01*01
GAGTCAGCTACCCGCTCCCAGACATCTGTGTATTTCTGCGCCAGCAGGGGTCCGGGACAGGGAGGCAATGAGCAGTTCTTCGGGCCA	CASRGPGQGGNEQFF	0.0171846	45	TCRBV10-02*01	TCRBD01-01*01	TCRBJ02-01*01
CTCAGGCTGGAGTCGGCTGCTCCCTCCCAGACATCTGTGTACTTCTGTGCCAGCAGCGCTATACAGTACGAGCAGTACTTCGGGCCG	CASSAIQYEQYF	0.0171846	36	TCRBV06-01*01	TCRBD01-01*01	TCRBJ02-07*01
GTGACATCGGCCCAAAAGAACCCGACAGCTTTCTATCTCTGTGCCAGTAGTATGGGGGTCGCCAAAAACATTCAGTACTTCGGCGCC	CASSMGVAKNIQYF	0.0171846	42	TCRBV19-01	unresolved	TCRBJ02-04*01
CTGGAGTCGGCTGCTCCCTCCCAGACATCTGTGTACTTCTGTGCCAGCAGTGAAGCGCCAGACCTTTCCGAGCAGTACTTCGGGCCG	CASSEAPDLSEQYF	0.0171846	42	TCRBV06-01*01	unresolved	TCRBJ02-07*01
CTGTCGGCTGCTCCCTCCCAGACATCTGTGTACTTCTGTGCCAGCAGTCCCAGCGGGCGGGAGCGAGGCGAGCAGTACTTCGGGCCG	CASSPSGRERGEQYF	0.0171846	45	TCRBV06-05*01	TCRBD02-01*02	TCRBJ02-07*01
CACATCAATTCCCTGGAGCTTGGTGACTCTGCTGTGTATTTCTGTGCCAGCAGCCGGGAGGTAGTCGGGGAGCTGTTTTTTGGAGAA	CASSREVVGELFF	0.0171846	39	TCRBV03	TCRBD02-01*02	TCRBJ02-02*01
CGCCCAGCCCCAACCAGACCTCTCTGTACTTCTGTGCCAGCAGTTTATGACGTGCGCGGGAGGGCCTTCGAGCAGTACTTCGGGCCG		0.0171846	49	TCRBV27-01*01	TCRBD02-01*02	TCRBJ02-07*01
GCGTCTGCTGTACCCTCTCAGACATCTGTGTACTTCTGTGCCAGCAGTGACTCGACGGGGGAGAGCAATGAGCAGTTCTTCGGGCCA	CASSDSTGESNEQFF	0.0171846	45	TCRBV06-04	TCRBD02-01*01	TCRBJ02-01*01
ATCCAGCGCACACAGCAGGAGGACTCGGCCGTGTATCTCTGTGCCAGCAGCTTATCCAGGGGGCCCTACGAGCAGTACTTCGGGCCG	CASSLSRGPYEQYF	0.0171846	42	TCRBV07-02*01	TCRBD01-01*01	TCRBJ02-07*01
GTTGGAGTCGGCTGCTCCCTCCCAAACATCTGTGTACTTCTGTGCCAGCAGTTACGTACAGGGGAGGGTGGCTACACCTTCGGTTCG		0.0171846	41	TCRBV06	unresolved	TCRBJ01-02*01
CACATCAATTCCCTGGAGCTTGGTGACTCTGCTGTGTATTTCTGTGCCAGCAGCCTAAGAGTCAATCAGCCCCAGCATTTTGGTGAT	CASSLRVNQPQHF	0.0171846	39	TCRBV03	TCRBD02-01*02	TCRBJ01-05*01
GCGTCTGCTGTACCCTCTCAGACATCTGTGTACTTCTGTGCCAGCATTCCGGACAGGCAGTACCAAGAGACCCAGTACTTCGGGCCA	CASIPDRQYQETQYF	0.0171846	45	TCRBV06-04	TCRBD01-01*01	TCRBJ02-05*01
AGCTCCTTGGAGCTGGGGGACTCAGCCCTGTACTTCTGTGCCAGCAGCCAGTGGGGACTGCCGAGGGATGAGCAGTTCTTCGGGCCA	CASSQWGLPRDEQFF	0.0171846	45	TCRBV13-01*01	TCRBD02-01	TCRBJ02-01*01
GAGTCCGCCAGCACCAACCAGACATCTATGTACCTCTGTGCCAGCACCCCTTGGTCAGCAACTAATGAAAAACTGTTTTTTGGCAGT	CASTPWSATNEKLFF	0.0171846	45	TCRBV28-01*01	TCRBD01-01*01	TCRBJ01-04*01
GCCTGCAGAGCAGGGGGACTCGGCCGTGTATGTCTGTGCAAGTCGCGGGGGGCGGAGAGTGGGGCCAACGTCCTGACTTTCGGGGCC		0.0171846	47	TCRBV12-02*01	unresolved	TCRBJ02-06*01
AGTGCGAGGAGATTCGGCAGCTTATTTCTGTGCCAGCTCACCATCCAAACAGGGTAAGGAACTAATGAAAAACTGTTTTTTGGCAGT		0.0171846	53	TCRBV18-01*01	TCRBD01-01*01	TCRBJ01-04*01
CTGAGCTCTCTGGAGCTGGGGGACTCAGCTTTGTATTTCTGTGCCAGCAGCACCGAGGGGGGGAACACTGAAGCTTTCTTTGGACAA	CASSTEGGNTEAFF	0.0171846	42	TCRBV09-01	unresolved	TCRBJ01-01*01
CTGGAGCTGGGGGACTCAGCTTTGTATTTCTGTGCCAGCAGCGTAGGGGACGCCTCACACTGGGACACTGAAGCTTTCTTTGGACAA	CASSVGDASHWDTEAFF	0.0171846	51	TCRBV09-01	unresolved	TCRBJ01-01*01
TTCACATCAATTCCCTGGAGCTTGGTGACTCTGCTGTGTATTTCTGTGCCAGCAATAGGGCAGCCCTACGAGCAGTACTTCGGGCCG		0.0171846	37	TCRBV03	unresolved	TCRBJ02-07*01
ACTCTCAAGATCCAGCCTGCAGAGCTTGGGGACTCGGCCGTGTATCTCTGTGCCAGCAGCCCAGGGGTCGGGCAGTTCTTCGGGCCA	CASSPGVGQFF	0.0171846	33	TCRBV11-03*01	TCRBD01-01*01	TCRBJ02-01*01
AGCTCTCTGGAGCTGGGGGACTCAGCTTTGTATTTCTGTGCCAGCAGCGCCCAAACTAGCCCTGGGGAGACCCAGTACTTCGGGCCA	CASSAQTSPGETQYF	0.0171846	45	TCRBV09-01	TCRBD02-01	TCRBJ02-05*01
CAGCGCACAGAGCAGGGGGACTCGGCCATGTATCTCTGTGCCAGCAGCCCCGGGGTAGCTAGCGGGGATGCCTGGTACTTCGGGCCG	CASSPGVASGDAWYF	0.0171846	45	TCRBV07-09	TCRBD02-01*01	TCRBJ02-07*01
GTGAGCACCTTGGAGCTGGGGGACTCGGCCCTTTATCTTTGCGCCAGCAGCGACCCCGGGGCAGGGGATGAGCAGTACTTCGGGCCG	CASSDPGAGDEQYF	0.0171846	42	TCRBV05-01*01	TCRBD01-01*01	TCRBJ02-07*01
GTGAGCAACATGAGCCCTGAAGACAGCAGCATATATCTCTGCAGCGTGCAGGGGACAGGGAACACCGGGGAGCTGTTTTTTGGAGAA	CSVQGTGNTGELFF	0.0171846	42	TCRBV29-01*01	TCRBD01-01*01	TCRBJ02-02*01
GACATCCGCTCACCAGGCCTGGGGGACGCAGCCATGTACCTGTGTGCCACCGGCGGAGGGACTCTCGACGAGCAGTACTTCGGGCCG	CATGGGTLDEQYF	0.0171846	39	TCRBV15-01*01	TCRBD02-01	TCRBJ02-07*01
GTGAGCAACATGAGCCCTGAAGACAGCAGCATATATCTCTGCAGCGTTGAACGAGGGAGGGGGAGGGATACGCAGTATTTTGGCCCA	CSVERGRGRDTQYF	0.0171846	42	TCRBV29-01*01	TCRBD02-01*02	TCRBJ02-03*01
GTGACCAGTGCCCATCCTGAAGACAGCAGCTTCTACATCTGCAGTGCTAGAGATACACGAACCCCCTACGAGCAGTACTTCGGGCCG	CSARDTRTPYEQYF	0.0171846	42	TCRBV20	TCRBD01-01*01	TCRBJ02-07*01
ATCCTGAGTTCTAAGAAGCTCCTTCTCAGTGACTCTGGCTTCTATCTCTGTGCCTGGAAGGTGGTCTATGGCTACACCTTCGGTTCG	CAWKVVYGYTF	0.0171846	33	TCRBV30-01*01	unresolved	TCRBJ01-02*01
GGAGTCGGCTGCTCCCTCCCAAACATCTGTGTACTTCTGTGCCACGAAGCGCGGCCCAGCTCCTACAATGAGCAGTTCTTCGGGCCA		0.0161737	44	TCRBV06	TCRBD02-01	TCRBJ02-01*01
TCGGCTGCTCCCTCCCAGACATCTGTGTACTTCTGTGCCAGCACCCCTACGGACAGGGCAGATATACATGAGCAGTTCTTCGGGCCA	CASTPTDRADIHEQFF	0.0161737	48	TCRBV06	TCRBD01-01*01	TCRBJ02-01*01
CAAAAGAACCCGACAGCTTTCTATCTCTGTGCCAGTAGTGGGCCTAGGGTTGGACGTGTTGTCACCGGGGAGCTGTTTTTTGGAGAA	CASSGPRVGRVVTGELFF	0.0161737	54	TCRBV19-01	unresolved	TCRBJ02-02*01
CCCAGCCCCAACCAGACCTCTCTGTACTTCTGTGCCAGCAGCCCAGGAGCGGGACCGAGCTCCTACAATGAGCAGTTCTTCGGGCCA	CASSPGAGPSSYNEQFF	0.0161737	51	TCRBV27-01*01	TCRBD02-01*02	TCRBJ02-01*01
ACTCAGCCGTGTATCTCTGTGCCAGCAGCTTAACGCCGAACCCGCCCAAACTAGCGGTGGCGGGCAGATACGCAGTATTTTGGCCCA		0.0161737	64	TCRBV07-03*01	TCRBD02-01	TCRBJ02-03*01
ACTCTGGAGTCCGCTACCAGCTCCCAGACATCTGTGTACTTCTGTGCCATCCCGGACTAGCCTTCCTACGAGCAGTACTTCGGGCCG	CAIPD*PSYEQYF	0.0161737	39	TCRBV10-03*01	TCRBD02-01	TCRBJ02-07*01
GAACTGGAGGATTCTGGAGTTTATTTCTGTGCCAGCAGCCAAGATCGGCGGGGGGCGTATCGGTACAATGAGCAGTTCTTCGGGCCA	CASSQDRRGAYRYNEQFF	0.0161737	54	TCRBV14-01*01	TCRBD02-01*01	TCRBJ02-01*01
CTGGAGTCCGCTACCAGCTCCCAGACATCTGTGTACTTCTGTGCCATCAGTCAAGGGAGGGACACAGATACGCAGTATTTTGGCCCA	CAISQGRDTDTQYF	0.0161737	42	TCRBV10-03*01	TCRBD02-01*02	TCRBJ02-03*01
CTGTCGGCTGCTCCCTCCCAGACATCTGTGTACTTCTGTGCCAGCAGTTGGGGGGCGGGACAGATAAACGGCTACACCTTCGGTTCG	CASSWGAGQINGYTF	0.0161737	45	TCRBV06-05*01	TCRBD01-01*01	TCRBJ01-02*01
GAGTCAGGGGACACAGCACTGTATTTCTGTGCCAGCAGGTCCAGGGGTAGTGACGAGGAACTTAACTATGGCTACACCTTCGGTTCG	CASRSRGSDEELNYGYTF	0.0161737	54	TCRBV21-01*01	TCRBD01-01*01	TCRBJ01-02*01
CGCACACAGCAGGAGGACTCGGCCGTGTATCTCTGTGCCAGCAGCTTAGGCCCGGCAGAAAACACCGGGGAGCTGTTTTTTGGAGAA	CASSLGPAENTGELFF	0.0161737	48	TCRBV07-02*01	unresolved	TCRBJ02-02*01
GAGTCTGCCATCCCCAACCAGACAGCTCTTTACTTCTGTGCCACCAGTGAACGGGACAGTCATAATCAGCCCCAGCATTTTGGTGAT	CATSERDSHNQPQHF	0.0161737	45	TCRBV24	TCRBD01-01*01	TCRBJ01-05*01
CCTGGAGTCGCCCAGCCCCAACCAGACCTCTCTGTACTTCTGTGCCAGCAGTGCCCGGACAGGGGCACTGAAGCTTTCTTTGGACAA		0.0161737	41	TCRBV27-01*01	TCRBD01-01*01	TCRBJ01-01*01
AAGATCCAGCCTGCAAAGCTTGAGGACTCGGCCGTGTATCTCTGTGCCAGCAGCTTGCTGAGATACAATGAGCAGTTCTTCGGGCCA	CASSLLRYNEQFF	0.0161737	39	TCRBV11-02*02	TCRBD02-01*02	TCRBJ02-01*01
AGCTCTCTGGAGCTGGGGGACTCAGCTTTGTATTTCTGTGCCAGCAGCCCGCCCGGGACAGGGTGGGTTGAGCAGTTCTTCGGGCCA	CASSPPGTGWVEQFF	0.0161737	45	TCRBV09-01	TCRBD01-01*01	TCRBJ02-01*01
CAGCGCACAGAGCGGGGGGACTCAGCCGTGTATCTCTGTGCCAGCAGCCCCCTTAGCGGGAGGAATAACGAGCAGTACTTCGGGCCG	CASSPLSGRNNEQYF	0.0161737	45	TCRBV07-03*01	TCRBD02-01*02	TCRBJ02-07*01
TCCCTGTCCCTAGAGTCTGCCATCCCCAACCAGACAGCTCTTTACTTCTGTGCCACCAGAGCCGGCAATGAGCAGTTCTTCGGGCCA	CATRAGNEQFF	0.0161737	33	TCRBV24	TCRBD02-01	TCRBJ02-01*01
ACATCGGCCCAAAAGAACCCGACAGCTTTCTATCTCTGTGCCAGTAGACCGGCGGGACCTAGCTCCTACGAGCAGTACTTCGGGCCG	CASRPAGPSSYEQYF	0.0161737	45	TCRBV19-01	TCRBD02-01*02	TCRBJ02-07*01
GCATTTTCCCCTGACCCTGGAGTCTGCCAGGCCCTCACATACCTCTCAGTACCTCTGTGCCAGCGTTGGACCCAGCATTTTGGTGAT		0.0161737	26	TCRBV25-01*01	unresolved	TCRBJ01-05*01
CACTCTGAAGATCCAGCGCACACAGCAGGAGGACTCCGCCGTGTATCTCTGTGCCAGCAGCTTAGGAATGAGCAGTTCTTCGGGCCA		0.0161737	32	TCRBV07-08*01	unresolved	TCRBJ02-01*01
GCCCATCCTGAAGACAGCAGCTTCTACATCTGCAGTGCTCAACGAGAGCCGGGACTCGAGAACACCGGGGAGCTGTTTTTTGGAGAA	CSAQREPGLENTGELFF	0.0161737	51	TCRBV20	TCRBD02-01	TCRBJ02-02*01
GACATCCGCTCACCAGGCCTGGGGGACGCAGCCATGTACCTGTGTGCCACCAGCCGGCGCGACTCCTACGAGCAGTACTTCGGGCCG	CATSRRDSYEQYF	0.0161737	39	TCRBV15-01*01	unresolved	TCRBJ02-07*01
CAGCCTGCAGAGCTTGGGGACTCGGCCGTGTATCTCTGTGCCAGCAGCTTAGGGGACAGACCTCAAGAGACCCAGTACTTCGGGCCA	CASSLGDRPQETQYF	0.0161737	45	TCRBV11-03*01	TCRBD01-01*01	TCRBJ02-05*01
ACCAGTGCCCATCCTGAAGACAGCAGCTTCTACATCTGCAGTGCTTCCCCGGCTCTAGCGCCGATAGCGACCCAGTACTTCGGGCCA	CSASPALAPIATQYF	0.0161737	45	TCRBV20	TCRBD02-01	TCRBJ02-05*01
TCCTGTCCTCAGAACCGGGAGACACGGCACTGTATCTCTGCGCCAGCAGTCAATGGACAGGGGGCCTACGAGCAGTACTTCGGGCCG		0.0161737	43	TCRBV23-01*01	TCRBD01-01*01	TCRBJ02-07*01
ACCAGTGCCCATCCTGAAGACAGCAGCTTCTACATCTGCAGTGCTCCCTCTCTAGCGGGAGAAACAGATACGCAGTATTTTGGCCCA	CSAPSLAGETDTQYF	0.0161737	45	TCRBV20	TCRBD02-01*02	TCRBJ02-03*01
ACCCTGCAGCCAGAAGACTCGGCCCTGTATCTCTGCGCCAGCAGCCAAGGGCCAGGCGGGAGTGGATACGAGCAGTACTTCGGGCCG	CASSQGPGGSGYEQYF	0.0161737	48	TCRBV04-03*01	TCRBD02-01*02	TCRBJ02-07*01
AAGCTCCTTCTCAGTGACTCTGGCTTCTATCTCTGTGCCTGGAGAGACTACGACAGGACGTCCTACAATGAGCAGTTCTTCGGGCCA	CAWRDYDRTSYNEQFF	0.0161737	48	TCRBV30-01*01	TCRBD01-01*01	TCRBJ02-01*01
CTGACTGTGAGCAACATGAGCCCTGAAGACAGCAGCATATATCTCTGCAGCGTTGGACAGGGATACTACGAGCAGTACTTCGGGCCG	CSVGQGYYEQYF	0.0161737	36	TCRBV29-01*01	TCRBD01-01*01	TCRBJ02-07*01
CTGGAGTCGGCTGCTCCCTCCCAGACATCTGTGTACTTCTGTGCCAGCGCGGGCCATTTCGTGGTATACGAGCAGTACTTCGGGCCG	CASAGHFVVYEQYF	0.0151629	42	TCRBV06-01*01	TCRBD02-01	TCRBJ02-07*01
AGTCTGCTGCCTCCTCCCAGACATCTGTATATTTCTGCGCCAGCACCCAGGGGCCCAGGGTCAACCTACGAGCAGTACTTCGGGCCG		0.0151629	46	TCRBV10-01	TCRBD01-01*01	TCRBJ02-07*01
ACATCGGCCCAAAAGAACCCGACAGCTTTCTATCTCTGTGCCAGTAGTACCTCAGGGGGCTGGGGCACTGAAGCTTTCTTTGGACAA	CASSTSGGWGTEAFF	0.0151629	45	TCRBV19-01	TCRBD01-01*01	TCRBJ01-01*01
CCTGATCCTGGAGTCGCCCAGCCCCAACCAGACCTCTCTGTACTTCTGTGCCAGCAGTTGTGCAACCCAGGCTACACCTTCGGTTCG		0.0151629	35	TCRBV27-01*01	unresolved	TCRBJ01-02*01
CTGGAGCTTGGTGACTCTGCTGTGTATTTCTGTGCCAGCAGACAGATGATCCGGGACTAGGGGGGGGATGAGCAGTTCTTCGGGCCA	CASRQMIRD*GGDEQFF	0.0151629	51	TCRBV03	TCRBD02-01	TCRBJ02-01*01
ATCCTGGAGTCGCCCAGCCCCAACCAGACCTCTCTGTACTTCTGTGCCAGCAGTTTCCAGGGCTCCGAAAAACTGTTTTTTGGCAGT	CASSFQGSEKLFF	0.0151629	39	TCRBV27-01*01	TCRBD01-01*01	TCRBJ01-04*01
AGCACCTTGGAGCTGGGGGACTCGGCCCTTTATCTTTGCGCCAGCAGCTTGGCGGGACAGGGGAGGACTGAAGCTTTCTTTGGACAA	CASSLAGQGRTEAFF	0.0151629	45	TCRBV05-01*01	TCRBD01-01*01	TCRBJ01-01*01
AAGATCCGGTCCACAAAGCTGGAGGACTCAGCCATGTACTTCTGTGCCAGCAGTGAGGACGGGAATCAGCCCCAGCATTTTGGTGAT	CASSEDGNQPQHF	0.0151629	39	TCRBV02-01*01	unresolved	TCRBJ01-05*01
TCTGCCAGGCCCTCACATACCTCTCAGTACCTCTGTGCCAGCAGTGAAGCCTGGGCTAGCGGGAGGTATGAGCAGTTCTTCGGGCCA	CASSEAWASGRYEQFF	0.0151629	48	TCRBV25-01*01	TCRBD02-01*02	TCRBJ02-01*01
ACGCCTTGGAGCTGGACGACTCGGCCCTGTATCTCTGTGCCAGCAGCTTGAACTAGCGGAAACACCGGGGAGCTGTTTTTTGGAGAA		0.0151629	46	TCRBV05-04*01	TCRBD02-01	TCRBJ02-02*01
GCACCTTGGAGCTGGGGGACTCGGCCCTTTATCTTTGCGCCAGCAGCACCGACTAGCGGGAGGGCCAATGAGCAGTTCTTCGGGCCA		0.0151629	46	TCRBV05-01*01	TCRBD02-01*02	TCRBJ02-01*01
GGGGACTCGGCCATGTATCTCTGTGCCAGCACACTACCGCCGGGCGGGAGGGCCGGAGTCTCCTACAATGAGCAGTTCTTCGGGCCA	CASTLPPGGRAGVSYNEQFF	0.0151629	60	unresolved	TCRBD02-01*02	TCRBJ02-01*01
GTGCAGCCTGCAGAACTGGAGGATTCTGGAGTTTATTTCTGTGCCAGCAGCCAGAGGACAGTAAAAGAGACCCAGTACTTCGGGCCA	CASSQRTVKETQYF	0.0151629	42	TCRBV14-01*01	TCRBD01-01*01	TCRBJ02-05*01
ACTCTGACGATCCAGCGCACAGAGCAGCGGGACTCGGCCATGTATCGCTGTGCCAGCAGCTTTACGGAGACCCAGTACTTCGGGCCA	CASSFTETQYF	0.0151629	33	TCRBV07-06*01	unresolved	TCRBJ02-05*01
GAGTCCGCCAGCACCAACCAGACATCTATGTACCTCTGTGCCAGCACTAGCCGGACATCGGGAGGATACGAGCAGTACTTCGGGCCG	CASTSRTSGGYEQYF	0.0151629	45	TCRBV28-01*01	TCRBD02-01*02	TCRBJ02-07*01
AGGATCCAGCAGGTAGTGCGAGGAGATTCGGCAGCTTATTTCTGTGCCAGCTCACCAAGTGACACCGGGGAGCTGTTTTTTGGAGAA	CASSPSDTGELFF	0.0151629	39	TCRBV18-01*01	unresolved	TCRBJ02-02*01
GCTCCCTCCCAAACATCTGTGTACTTCTGTGCCAGCAGTCTACTAGCGGGAGATTCACCTACCTCTTACGAGCAGTACTTCGGGCCG	CASSLLAGDSPTSYEQYF	0.0151629	54	TCRBV06	TCRBD02-01*02	TCRBJ02-07*01
GCACAGAGCAGCGGGACTCGGCCATGTATCGCTGTGCCAGCCGTATGGGGGGAAAATTAGTCCAATCAGCCCCAGCATTTTGGTGAT		0.0151629	49	TCRBV07-06*01	TCRBD02-01*01	TCRBJ01-05*01
ACTCTGAAGATCCAGCCCTCAGAACCCAGGGACTCAGCTGTGTACTTCTGTGCCAGCAGTTTAAACACTGAAGCTTTCTTTGGACAA	CASSLNTEAFF	0.0151629	33	TCRBV12	unresolved	TCRBJ01-01*01
CAGCGCACACAGCAGGAGGACTCGGCCGTGTATCTCTGTGCCAGCAGCTTAGGTGTAGGACCGGTCTACGAGCAGTACTTCGGGCCG	CASSLGVGPVYEQYF	0.0151629	45	TCRBV07-02*01	unresolved	TCRBJ02-07*01
ACAGTGACCAGTGCCCATCCTGAAGACAGCAGCTTCTACATCTGCAGTGCCTGGGACCCCCGAGGGACTGAAGCTTTCTTTGGACAA	CSAWDPRGTEAFF	0.0151629	39	TCRBV20	unresolved	TCRBJ01-01*01
AGCTCTCTGGAGCTGGGGGACTCAGCTTTGTATTTCTGTGCCAGCAGCGATTACCGGGACAACACAGATACGCAGTATTTTGGCCCA	CASSDYRDNTDTQYF	0.0151629	45	TCRBV09-01	TCRBD01-01*01	TCRBJ02-03*01
ATCCAGCGCACAGAGCAGCGGGACTCGGCCATGTATCGCTGTGCCAGCAGCCCATGGGACAGGGGCTACGAGCAGTACTTCGGGCCG	CASSPWDRGYEQYF	0.0151629	42	TCRBV07-06*01	TCRBD01-01*01	TCRBJ02-07*01
CCCTGGAGCTTGGTGACTCTGCTGTGTATTTCTGTGCCAGCAGTCTTAAAATGACACTGGTAGACCTACGAGCAGTACTTCGGGCCG		0.0151629	49	TCRBV03	TCRBD01-01*01	TCRBJ02-07*01
ATCCAGCCCTCAGAACCCAGGGACTCAGCTGTGTACTTCTGTGCCAGCAGCGAGACAGGGACCTACTATGGCTACACCTTCGGTTCG	CASSETGTYYGYTF	0.0151629	42	TCRBV12	TCRBD01-01*01	TCRBJ01-02*01
AGCTCTCTGGAGCTGGGGGACTCAGCTTTGTATTTCTGTGCCAGCAGCGGTGGCGGGGGGATTAACTATGGCTACACCTTCGGTTCG	CASSGGGGINYGYTF	0.0151629	45	TCRBV09-01	TCRBD02-01*01	TCRBJ01-02*01
ATCCAGCGCACAGAGCAGGGGGACTCGGCCATGTATCTCTGTGCCAGCAGCTGGACAACAGGGGCGGAGACCCAGTACTTCGGGCCA	CASSWTTGAETQYF	0.0151629	42	TCRBV07-09	TCRBD01-01*01	TCRBJ02-05*01
TCTCCCTGTCCCTAGAGTCTGCCATCCCCAACCAGACAGCTCTTTACTTCTGTGCCACCATCGGTCTACGAGCAGTACTTCGGGCCG		0.0151629	31	TCRBV24	TCRBD02-01	TCRBJ02-07*01
CCTGCAAAGCTTGAGGACTCGGCCGTGTATCTCTGTGCCAGCAGCCCCCGACCAGGAGCTGGGGCCAACGTCCTGACTTTCGGGGCC	CASSPRPGAGANVLTF	0.0151629	48	TCRBV11-02*02	unresolved	TCRBJ02-06*01
GTGACCAGTGCCCATCCTGAAGACAGCAGCTTCTACATCTGCAGTGCGTGGAAAGGGAGTAGCAATCAGCCCCAGCATTTTGGTGAT	CSAWKGSSNQPQHF	0.0151629	42	TCRBV20	TCRBD02-01*02	TCRBJ01-05*01
CTTGGAGATCCAGCGCACAGAGCAGGGGGACTCGGCCATGTATCTCTGTGCCAGCAGCCCACGTAGCGGGGGCAGTACTTCGGGCCG		0.0151629	35	TCRBV07-09	TCRBD02-01*01	TCRBJ02-07*01
TCCAGCAGGTAGTGCGAGGAGATTCGGCAGCTTATTTCTGTGCCAGCTCACCCCGGGACTCCTACCTACGAGCAGTACTTCGGGCCG		0.0151629	43	TCRBV18-01*01	TCRBD02-01	TCRBJ02-07*01
ACAGTGACCAGTGCCCATCCTGAAGACAGCAGCTTCTACATCTGCAGTGCTAGAGTTGGCACAGCGCTTGAAGCTTTCTTTGGACAA	CSARVGTALEAFF	0.0151629	39	TCRBV20	unresolved	TCRBJ01-01*01
CTGAGCTCTCTGGAGCTGGGGGACTCAGCTTTGTATTTCTGTGCCAGCAGCCCCTCGGATCAGTCCTACGAGCAGTACTTCGGGCCG	CASSPSDQSYEQYF	0.0151629	42	TCRBV09-01	unresolved	TCRBJ02-07*01
CGTCTGCTGTACCCTCTCAGACATCTGTGTACTTCTGTGCCAGCAGTGACTCGACGGGGGACCCCCCACGAGCAGTACTTCGGGCCG		0.0151629	46	TCRBV06-04	TCRBD02-01*01	TCRBJ02-07*01
GACCAGTGCCCATCCTGAAGACAGCAGCTTCTACATCTGCAGTGCTAGTTGTGAGTGAGGGCCAACAATGAGCAGTTCTTCGGGCCA		0.0151629	44	TCRBV20	TCRBD02-01*02	TCRBJ02-01*01
CTGCAGCCAGAAGACTCGGCCCTGTATCTCTGCGCCAGCAGCCAGGAGCCAGGGGGCTCTGGGGCCAACGTCCTGACTTTCGGGGCC	CASSQEPGGSGANVLTF	0.0151629	51	TCRBV04-03*01	TCRBD01-01*01	TCRBJ02-06*01
ATCCTGAGTTCTAAGAAGCTCCTTCTCAGTGACTCTGGCTTCTATCTCTGTGCCTGGAGCCCTAACACGGGTGGTTACTTCGGCGCC	CAWSPNTGGYF	0.0151629	33	TCRBV30-01*01	TCRBD02-01	TCRBJ02-04*01
GACCGGCAGTTCATCCTGAGTTCTAAGAAGCTCCTTCTCAGTGACTCTGGCTTCTATCTCTGTGCCTGGAGTGATCTCTTCGGTTCG	CAWSDLF	0.0151629	21	TCRBV30-01*01	TCRBD02-01	TCRBJ01-02*01
ATCCAGCGCACACAGCAGGAGGACTCCGCCGTGTATCTCTGTGCCAGCAGCTCCAGGGGGCCGGGTGAAAAACTGTTTTTTGGCAGT	CASSSRGPGEKLFF	0.014152	42	TCRBV07-08*01	TCRBD01-01*01	TCRBJ01-04*01
CTGTCGGCTGCTCCCTCCCAGACATCTGTGTACTTCTGTGCCAGCAGTGAACCGACATCGTCCTACAATGAGCAGTTCTTCGGGCCA	CASSEPTSSYNEQFF	0.014152	45	TCRBV06-01*01	TCRBD01-01*01	TCRBJ02-01*01
TCGGCTGCTCCCTCCCAGACATCTGTGTACTTCTGTGCCAGCAGTTACTCCCCAGGCCCGGGGTCCACTGAAGCTTTCTTTGGACAA	CASSYSPGPGSTEAFF	0.014152	48	TCRBV06-05*01	TCRBD02-01*01	TCRBJ01-01*01
CTGTCGGCTGCTCCCTCCCAGACATCTGTGTACTTCTGTGCCAGCATTGGGTGGCTCGAGGGGAGAGCTGAAGCTTTCTTTGGACAA	CASIGWLEGRAEAFF	0.014152	45	TCRBV06-05*01	unresolved	TCRBJ01-01*01
CTGTCGGCTGCTCCCTCCCAGACATCTGTGTACTTCTGTGCCAGCAGTTACGATCGGCAACGGAACACTGAAGCTTTCTTTGGACAA	CASSYDRQRNTEAFF	0.014152	45	TCRBV06-05*01	unresolved	TCRBJ01-01*01
ACAGAGCAGCGGGACTCAGCCATGTATCGCTGTGCTAGCAGCTTATTTTATTTTGGGGCGTGGGTCACTGAAGCTTTCTTTGGACAA	CASSLFYFGAWVTEAFF	0.014152	51	TCRBV07-07*01	TCRBD01-01*01	TCRBJ01-01*01
TCGGCTGCTCCCTCCCAAACATCTGTGTACTTCTGTGCCAGCATCCCGGGGACTAGCGGGCGACCCTACGAGCAGTACTTCGGGCCG	CASIPGTSGRPYEQYF	0.014152	48	TCRBV06	TCRBD02-01	TCRBJ02-07*01
TTGGAGTCGGCTGCTCCCTCCCAAACATCTGTGTACTTCTGTGCCAGCAGTTATACAGGGGGGACGAGCGGCTACACCTTCGGTTCG	CASSYTGGTSGYTF	0.014152	42	TCRBV06	TCRBD01-01*01	TCRBJ01-02*01
AATTCCCTGGAGCTTGGTGACTCTGCTGTGTATTTCTGTGCCAGCAGCCAAGAGGGGGTAGGGTAGCGATGGCAGTACTTCGGGCCG	CASSQEGVG*RWQYF	0.014152	45	TCRBV03	unresolved	TCRBJ02-07*01
ACATCGGCCCAAAAGAACCCGACAGCTTTCTATCTCTGTGCCAGTAGTATGGAGCAGGGTGTTGTTCAGCCCCAGCATTTTGGTGAT	CASSMEQGVVQPQHF	0.014152	45	TCRBV19-01	TCRBD01-01*01	TCRBJ01-05*01
CCCTCAGAACCCAGGGACTCAGCTGTGTACTTCTGTGCCAGCAGGAGGACAGGGGGAGATCGGACCCAAGAAGCTTTCTTTGGACAA	CASRRTGGDRTQEAFF	0.014152	48	TCRBV12	TCRBD01-01*01	TCRBJ01-01*01
CGCACACAGCAGGAGGACTCGGCCGTGTATCTCTGTGCCAGCAGCGCCCGACAGGGTGGGGTTGGCACTGAAGCTTTCTTTGGACAA	CASSARQGGVGTEAFF	0.014152	48	TCRBV07-02*01	TCRBD01-01*01	TCRBJ01-01*01
GAGTCTGCCAGGCCCTCACATACCTCTCAGTACCTCTGTGCCAGCAGTGAAAATTTGGGTCAGGCGGGCCCGCAGTATTTTGGCCCA	CASSENLGQAGPQYF	0.014152	45	TCRBV25-01*01	TCRBD02-01	TCRBJ02-03*01
ACGATCCAGCGCACACAGCAGGAGGACTCGGCCGTGTATCTCTGTGCCAGCAGCTCCCAGCGTAACTACGAGCAGTACTTCGGGCCG	CASSSQRNYEQYF	0.014152	39	TCRBV07-02*01	TCRBD02-01	TCRBJ02-07*01
CAGCAGGTAGTGCGAGGAGATTCGGCAGCTTATTTCTGTGCCAGCTCACCAGGGCACAGCTCTGGAAACACCATATATTTTGGAGAG	CASSPGHSSGNTIYF	0.014152	45	TCRBV18-01*01	TCRBD01-01*01	TCRBJ01-03*01
TCAAGCTGGAGTCAGCTGCTCCCTCTCAGACTTCTGTTTACTTCTGTGCCAGCACCCACTGGGGGCTACGAGCAGTACTTCGGGCCG		0.014152	37	TCRBV06-07*01	unresolved	TCRBJ02-07*01
CTCAGGCTGCTGTCGGCTGCTCCCTCCCAGACATCTGTGTACTTCTGTGCCAGCAGGCAAGGTGGGGTAGCGCAGTACTTCGGGCCG	CASRQGGVAQYF	0.014152	36	TCRBV06-05*01	unresolved	TCRBJ02-07*01
TGAGCACCTTGGAGCTGGGGGACTCGGCCCTTTATCTTTGCGCCAGCAGCTTCCTCTGAAGGGTATCAGCCCCAGCATTTTGGTGAT		0.014152	43	TCRBV05-01*01	unresolved	TCRBJ01-05*01
ACTGTGACATCGGCCCAAAAGAACCCGACAGCTTTCTATCTCTGTGCCAGTGAGGGAGGAGGGTACAATGAGCAGTTCTTCGGGCCA	CASEGGGYNEQFF	0.014152	39	TCRBV19-01	TCRBD02-01*02	TCRBJ02-01*01
CAGCCTGCAAAGCTTGAGGACTCGGCCGTGTATCTCTGTGCCAGCAGCCTATACAGGGGTCGTAATCAGCCCCAGCATTTTGGTGAT	CASSLYRGRNQPQHF	0.014152	45	TCRBV11-02*02	TCRBD01-01*01	TCRBJ01-05*01
CCTCCCAAACATCTGTGTACTTCTGTGCCAGCAGTCCACCGGGACCAACATCAACCCCCTCGCCGATACGAGCAGTACTTCGGGCCG		0.014152	58	TCRBV06	unresolved	TCRBJ02-07*01
TGCTGTACCCTCTCAGACATCTGTGTACTTCTGTGCCAGCAGTGACTCGAACCCATCCTTAACACAGATACGCAGTATTTTGGCCCA		0.014152	50	TCRBV06-04	unresolved	TCRBJ02-03*01
GAAGATCCAGCCCTCAGAACCCAGGGACTCAGCTGTGTACTTCTGTGCCAGCATTATTGGGACACCGGGGAGCTGTTTTTTGGAGAA		0.014152	38	TCRBV12	unresolved	TCRBJ02-02*01
CTTGGAGCTGGGGGACTCGGCCCTTTATCTTTGCGCCAGCAGCTTTTAGGGGACTAGCGGGAGAATAATGAGCAGTTCTTCGGGCCA		0.014152	50	TCRBV05-01*01	TCRBD02-01*02	TCRBJ02-01*01
CTGAAGATCCGGTCCACAAAGCTGGAGGACTCAGCCATGTACTTCTGTGCCAGCAGCCTATTGGGCTACGAGCAGTACTTCGGGCCG	CASSLLGYEQYF	0.014152	36	TCRBV02-01*01	unresolved	TCRBJ02-07*01
AACCTGAGCTCTCTGGAGCTGGGGGACTCAGCTTTGTATTTCTGTGCCAGCAGCGGGCTACTAGTTAATGAGCAGTTCTTCGGGCCA	CASSGLLVNEQFF	0.014152	39	TCRBV09-01	TCRBD02-01	TCRBJ02-01*01
CTGGAGTCCGCCAGCACCAACCAGACATCTATGTACCTCTGTGCCAGCAGTTTAATCAGGGAAAACTATGGCTACACCTTCGGTTCG	CASSLIRENYGYTF	0.014152	42	TCRBV28-01*01	TCRBD01-01*01	TCRBJ01-02*01
ACATCGGCCCAAAAGAACCCGACAGCTTTCTATCTCTGTGCCAGTAGTAGACAGGGAGGGGTCGTAGAGACCCAGTACTTCGGGCCA	CASSRQGGVVETQYF	0.014152	45	TCRBV19-01	unresolved	TCRBJ02-05*01
CCAGTGCCCATCCTGAAGACAGCAGCTTCTACATCTGCAGTGCTAGATCGGTCGGGGGCTGACACCGGGGAGCTGTTTTTTGGAGAA		0.014152	46	TCRBV20	unresolved	TCRBJ02-02*01
AGCTCCTTGGAGCTGGGGGACTCAGCCCTGTACTTCTGTGCCAGCATCGTAACGGGGCAGGGGAACACTGAAGCTTTCTTTGGACAA	CASIVTGQGNTEAFF	0.014152	45	TCRBV13-01*01	unresolved	TCRBJ01-01*01
TCACCAGGCCTGGGGGACGCAGCCATGTACCTGTGTGCCACCAGCAGGGGACTAGCGGGAGTACGGGGTGAGCAGTTCTTCGGGCCA	CATSRGLAGVRGEQFF	0.014152	48	TCRBV15-01*01	TCRBD02-01*02	TCRBJ02-01*01
GAACTAAACCTGAGCTCTCTGGAGCTGGGGGACTCAGCTTTGTATTTCTGTGCCAGCAGCGTAGGCGAGACCCAGTACTTCGGGCCA	CASSVGETQYF	0.014152	33	TCRBV09-01	unresolved	TCRBJ02-05*01
CAGTGCCCATCCTGAAGACAGCAGCTTCTACATCTGCAGTGCTAGTTCTCGGGGGCGCTACTCACAGATACGCAGTATTTTGGCCCA		0.014152	47	TCRBV20	unresolved	TCRBJ02-03*01
GTGAGCAACATGAGCCCTGAAGACAGCAGCATATATCTCTGCAGCGTTGACTCACGCGCAGGGATCACTGAAGCTTTCTTTGGACAA	CSVDSRAGITEAFF	0.014152	42	TCRBV29-01*01	TCRBD01-01*01	TCRBJ01-01*01
CTGACAGTGACCAGTGCCCATCCTGAAGACAGCAGCTTCTACATCTGCAGTGCTAGTGTCGAACGCGATACGCAGTATTTTGGCCCA	CSASVERDTQYF	0.014152	36	TCRBV20	unresolved	TCRBJ02-03*01
GTGACCAGTGCCCATCCTGAAGACAGCAGCTTCTACATCTGCAGTGCTAGAGCGGGCGGAGACACAGATACGCAGTATTTTGGCCCA	CSARAGGDTDTQYF	0.014152	42	TCRBV20	unresolved	TCRBJ02-03*01
CACATCAATTCCCTGGAGCTTGGTGACTCTGCTGTGTATTTCTGTGCCAGCAGCCAGTTACAGGGGGACACCATATATTTTGGAGAG	CASSQLQGDTIYF	0.0131411	39	TCRBV03	TCRBD01-01*01	TCRBJ01-03*01
TCGGCTGCTCCCTCCCAGACATCTGTGTACTTCTGTGCCAGCAGTGCCAGGGACAGGGGGCTTAATCAGCCCCAGCATTTTGGTGAT	CASSARDRGLNQPQHF	0.0131411	48	TCRBV06-01*01	TCRBD01-01*01	TCRBJ01-05*01
GCTCCCTCCCAGACATCTGTGTACTTCTGTGCCAGCAGTTACGCCCCCCAGCAGGGATCGAGCACCGGGGAGCTGTTTTTTGGAGAA	CASSYAPQQGSSTGELFF	0.0131411	54	TCRBV06	TCRBD01-01*01	TCRBJ02-02*01
CTGGAGTCCGCTACCAGCTCCCAGACATCTGTGTACTTCTGTGCCACCAGTCGACAGAGAATGAACACTGAAGCTTTCTTTGGACAA	CATSRQRMNTEAFF	0.0131411	42	TCRBV10-03*01	TCRBD01-01*01	TCRBJ01-01*01
ACTCTGGAGTCTGCTGCCTCCTCCCAGACATCTGTATATTTCTGCGCCAGCCGGGACAGCTATAATTCACCCCTCCACTTTGGGAAC	CASRDSYNSPLHF	0.0131411	39	TCRBV10-01	TCRBD01-01*01	TCRBJ01-06*01
ATCCGGTCCACAAAGCTGGAGGACTCAGCCATGTACTTCTGTGCCAGCAGTGCGGACTTCCCCAAAGGCGGCTACACCTTCGGTTCG	CASSADFPKGGYTF	0.0131411	42	TCRBV02-01*01	TCRBD02-01	TCRBJ01-02*01
TCGGCTGCTCCCTCCCAGACATCTGTGTACTTCTGTGCCAGCAGTTACTCGAGGGCGGGAGGCGGAGAGACCCAGTACTTCGGGCCA	CASSYSRAGGGETQYF	0.0131411	48	TCRBV06-05*01	TCRBD02-01*02	TCRBJ02-05*01
CCTCTCACTGTGACATCGGCCCAAAAGAACCCGACAGCTTTCTATCTCTGTGCCAGTAGTCGAAACAATGAGCAGTTCTTCGGGCCA	CASSRNNEQFF	0.0131411	33	TCRBV19-01	unresolved	TCRBJ02-01*01
ATCCAGCGCACAGAGCAGCGGGACTCGGCCATGTATCGCTGTGCCAGCAGCTTATCGACAGGGATATACGAGCAGTACTTCGGGCCG	CASSLSTGIYEQYF	0.0131411	42	TCRBV07-06*01	TCRBD01-01*01	TCRBJ02-07*01
TACCAGCTCCCAGACATCTGTGTACTTCTGTGCCATCACTTTCTGTCAGTCCCGGGACAGGGGGCAAGGGGCTACACCTTCGGTTCG		0.0131411	53	TCRBV10-03*01	TCRBD01-01*01	TCRBJ01-02*01
TCGGCTGCTCCCTCCCAAACATCTGTGTACTTCTGTGCCAGCAGTTACTCTTCGACAGGGGTGCACTACGAGCAGTACTTCGGGCCG	CASSYSSTGVHYEQYF	0.0131411	48	TCRBV06	TCRBD01-01*01	TCRBJ02-07*01
GCTGCTCCCTCCCAAACATCTGTGTACTTCTGTGCCAGCAGCCCTAAAACAATCCCGACAGGGTAGGAGCCCCAGCATTTTGGTGAT	CASSPKTIPTG*EPQHF	0.0131411	51	TCRBV06	TCRBD01-01*01	TCRBJ01-05*01
TCCTTGGAGCTGGGGGACTCAGCCCTGTACTTCTGTGCCAGCAGCTTGGGCGGTCGTGGTTCTGGAAACACCATATATTTTGGAGAG	CASSLGGRGSGNTIYF	0.0131411	48	TCRBV13-01*01	unresolved	TCRBJ01-03*01
GCAGAACTGGAGGATTCTGGAGTTTATTTCTGTGCCAGCAGCCAAGCGGGGCTAGGGACCACCACAGATACGCAGTATTTTGGCCCA	CASSQAGLGTTTDTQYF	0.0131411	51	TCRBV14-01*01	unresolved	TCRBJ02-03*01
ACTCTGGAGTCAGCTACCCGCTCCCAGACATCTGTGTATTTCTGCGCCAGCAACTAGCGAGGCCTTTACGAGCAGTACTTCGGGCCG	CASN*RGLYEQYF	0.0131411	39	TCRBV10-02*01	TCRBD02-01	TCRBJ02-07*01
CACATCAATTCCCTGGAGCTTGGTGACTCTGCTGTGTATTTCTGTGCCAGCAGCCCGCGACCCACCGGGGAGCTGTTTTTTGGAGAA	CASSPRPTGELFF	0.0131411	39	TCRBV03	unresolved	TCRBJ02-02*01
CTCAAGATCCAGCCTGCAGAGCTTGGGGACTCGGCCGTGTATCTCTGTGCCAGCAGGCGGGACGTAGACACCATATATTTTGGAGAG	CASRRDVDTIYF	0.0131411	36	TCRBV11-03*01	TCRBD02-01*02	TCRBJ01-03*01
CTACCCGCTCCCAGACATCTGTGTATTTCTGCGCCAGCACCCGACTCCCAATGACAGTTGATAATCTACGAGCAGTACTTCGGGCCG		0.0131411	52	TCRBV10-02*01	TCRBD01-01*01	TCRBJ02-07*01
CCTTGGAGCTGGACGACTCGGCCCTGTATCTCTGTGCCAGCAGCCCGCCCCCTGCCCAAACTCTACAATGAGCAGTTCTTCGGGCCA		0.0131411	49	TCRBV05-04*01	TCRBD02-01	TCRBJ02-01*01
CGCACACAGCAGGAGGACTCGGCCGTGTATCTCTGTGCCAGCAGCTTTGGCGGGCTTGGGACGTCGGATACGCAGTATTTTGGCCCA	CASSFGGLGTSDTQYF	0.0131411	48	TCRBV07-02*01	unresolved	TCRBJ02-03*01
CCTGCAGAGCTTGGGGACTCGGCCGTGTATCTCTGTGCCAGCAGCCCCGGACTAGCGGGTAAGCACAATGAGCAGTTCTTCGGGCCA	CASSPGLAGKHNEQFF	0.0131411	48	TCRBV11-03*01	TCRBD02-01	TCRBJ02-01*01
CTGAGCTCTCTGGAGCTGGGGGACTCAGCTTTGTATTTCTGTGCCAGCAGCGTAGAGCATACCGGAAACACCATATATTTTGGAGAG	CASSVEHTGNTIYF	0.0131411	42	TCRBV09-01	TCRBD02-01	TCRBJ01-03*01
CACGCCCTGCAGCCAGAAGACTCAGCCCTGTATCTCTGCGCCAGCAGCCAGGCAGCAGGGGGGGCCTACGAGCAGTACTTCGGGCCG	CASSQAAGGAYEQYF	0.0131411	45	TCRBV04-01*01	unresolved	TCRBJ02-07*01
CTGGAGTCCGCTACCAGCTCCCAGACATCTGTGTACTTCTGTGCCACCAGTCTTGCGGGAGTAGGCTACGAGCAGTACTTCGGGCCG	CATSLAGVGYEQYF	0.0131411	42	TCRBV10-03*01	TCRBD02-01*02	TCRBJ02-07*01
GCGCACAGAGCGGGGGGACTCAGCCGTGTATCTCTGTGCCAGCAGCTTAAAGGTCTAGATATCTTCTATGGCTACACCTTCGGTTCG		0.0131411	47	TCRBV07-03*01	TCRBD02-01	TCRBJ01-02*01
CAGCAGGTAGTGCGAGGAGATTCGGCAGCTTATTTCTGTGCCAGCTCACCGGGACGGAGCTCTGGAAACACCATATATTTTGGAGAG	CASSPGRSSGNTIYF	0.0131411	45	TCRBV18-01*01	unresolved	TCRBJ01-03*01
GCTCCCTCCCAAACATCTGTGTACTTCTGTGCCAGCAGTTCCTTATACGAACAAGAGACAGGGTACTACGAGCAGTACTTCGGGCCG	CASSSLYEQETGYYEQYF	0.0131411	54	TCRBV06	TCRBD01-01*01	TCRBJ02-07*01
GGGATCCGTCTCCACTCTGAAGATCCAGCGCACAGAGCAGGGGGACTCAGCTGTGTATCTCTGTTTTGGGGGCAGTACTTCGGGCCG		0.0131411	20	TCRBV07-04*01	unresolved	TCRBJ02-07*01
GCCTGCAGAGCAGGGGGACTCGGCCGTGTATGTCTGTGCAAGTCGCTGGTACTAGCGCGAAGGGGGGAGACCCAGTACTTCGGGCCA		0.0131411	47	TCRBV12-02*01	TCRBD02-01	TCRBJ02-05*01
AGTGCCCATCCTGAAGACAGCAGCTTCTACATCTGCAGTGCTACAAAAGGACGACAGGGGCGACGGTACGAGCAGTACTTCGGGCCG	CSATKGRQGRRYEQYF	0.0131411	48	TCRBV20	TCRBD01-01*01	TCRBJ02-07*01
TCCCTAGAGTCTGCCATCCCCAACCAGACAGCTCTTTACTTCTGTGCCACCAGTGTAAGGGATACCGGGGAGCTGTTTTTTGGAGAA	CATSVRDTGELFF	0.0131411	39	TCRBV24	unresolved	TCRBJ02-02*01
CAGCCAGAAGACTCAGCCCTGTATCTCTGCGCCAGCAGCCGATACACCGGGACTAGCGGGAGGGACAATGAGCAGTTCTTCGGGCCA	CASSRYTGTSGRDNEQFF	0.0131411	54	TCRBV04-01*01	TCRBD02-01*02	TCRBJ02-01*01
CTGAGCTCTCTGGAGCTGGGGGACTCAGCTTTGTATTTCTGTGCCAGCAGCCTAAGCCCGACAACCTACGAGCAGTACTTCGGGCCG	CASSLSPTTYEQYF	0.0131411	42	TCRBV09-01	TCRBD01-01*01	TCRBJ02-07*01
TCCACTCTGACAGTGACCAGTGCCCATCCTGAAGACAGCAGCTTCTACATCTGCAGTGCCCTTGCAGGCATTCAGTACTTCGGCGCC	CSALAGIQYF	0.0131411	30	TCRBV20-01*01	TCRBD01-01*01	TCRBJ02-04*01
CTGGAGTCTGCCAGGCCCTCACATACCTCTCAGTACCTCTGTGCCAGCAGTGAATTCGGGACTGACAACGAGCAGTACTTCGGGCCG	CASSEFGTDNEQYF	0.0131411	42	TCRBV25-01*01	TCRBD02-01	TCRBJ02-07*01
TCCAGCCTGCAAAGCTTGAGGACTCGGCCGTGTATCTCTGTGCCAGCAGCTTTTCAGGGATCTACTTACGAGCAGTACTTCGGGCCG		0.0131411	43	TCRBV11-02*02	TCRBD01-01*01	TCRBJ02-07*01
CACCTACACACCCTGCAGCCAGAAGACTCGGCCCTGTATCTCTGTGCCAGCAGCCCGAAGGAGAACACTGAAGCTTTCTTTGGACAA	CASSPKENTEAFF	0.0131411	39	TCRBV04-02*01	unresolved	TCRBJ01-01*01
TGACCAGTGCCCATCCTGAAGACAGCAGCTTCTACATCTGCAGTTCACGGCCGGGACAAGTACACAGATACGCAGTATTTTGGCCCA		0.0131411	43	TCRBV20	TCRBD01-01*01	TCRBJ02-03*01
TTGGAGATCCAGCGCACAGAGCAGGGGGACTCGGCCATGTATCTCTGTGCCAGCAGCCAGCTCGGGGGTACCCAGTACTTCGGGCCA	CASSQLGGTQYF	0.0131411	36	TCRBV07-09	TCRBD02-01*01	TCRBJ02-05*01
TCTAAGAAGCTCCTTCTCAGTGACTCTGGCTTCTATCTCTGTGCCTGGGACCCAGGGGTCAGGAACACTGAAGCTTTCTTTGGACAA	CAWDPGVRNTEAFF	0.0131411	42	TCRBV30-01*01	TCRBD01-01*01	TCRBJ01-01*01
ATCCGCTCACCAGGCCTGGGGGACGCAGCCATGTACCTGTGTGCCACCAGCAAGACAGGGGGCGTTTACGAGCAGTACTTCGGGCCG	CATSKTGGVYEQYF	0.0131411	42	TCRBV15-01*01	TCRBD01-01*01	TCRBJ02-07*01
TAAGAAGCTCCTTCTCAGTGACTCTGGCTTCTATCTCTGTGCCCGATTAACCGGGACCTCACTAATGAAAAACTGTTTTTTGGCAGT		0.0131411	44	TCRBV30-01*01	unresolved	TCRBJ01-04*01
AGTTCTAAGAAGCTCCTTCTCAGTGACTCTGGCTTCTATCTCTGTGCCTGGACGGGGGGGGACTCCTACGAGCAGTACTTCGGGCCG	CAWTGGDSYEQYF	0.0131411	39	TCRBV30-01*01	TCRBD02-01*01	TCRBJ02-07*01
ACGCCTTGTTGCTGGGGGACTCGGCCCTGTATCTCTGTGCCAGCAGCGATGACACAGGGGAGCTCCTACGAGCAGTACTTCGGGCCG		0.0121303	46	TCRBV05-05*01	TCRBD01-01*01	TCRBJ02-07*01
ACTCTGGAGTCTGCTGCCTCCTCCCAGACATCTGTATATTTCTGCGCCAGCAGTCCAGGGGGCGGCTATGGCTACACCTTCGGTTCG	CASSPGGGYGYTF	0.0121303	39	TCRBV10-01	TCRBD01-01*01	TCRBJ01-02*01
ACTCTGGAGTCTGCTGCCTCCTCCCAGACATCTGTATATTTCTGCGCCAGCAGTGAGGACAGTATGGGTTTTCAGTACTTCGGCGCC	CASSEDSMGFQYF	0.0121303	39	TCRBV10-01	TCRBD01-01*01	TCRBJ02-04*01
ATCAATTCCCTGGAGCTTGGTGACTCTGCTGTGTATTTCTGTGCCAGCAGCCAAGTTGCGAACACCGGGGAGCTGTTTTTTGGAGAA	CASSQVANTGELFF	0.0121303	42	TCRBV03	unresolved	TCRBJ02-02*01
GGGGACACAGCACTGTATTTCTGTGCCAGCAGCAAAGTGGGTGGACTAGCGGGAGTACGGTCCTACAATGAGCAGTTCTTCGGGCCA	CASSKVGGLAGVRSYNEQFF	0.0121303	60	TCRBV21-01*01	TCRBD02-01*02	TCRBJ02-01*01
AATTCCCTGGAGCTTGGTGACTCTGCTGTGTATTTCTGTGCCAGCAGCCACCAACAGGGGGCTTCGAATGAGCAGTTCTTCGGGCCA	CASSHQQGASNEQFF	0.0121303	45	TCRBV03	TCRBD01-01*01	TCRBJ02-01*01
GCTGCTCCCTCCCAGACATCTGTGTACTTCTGTGCCAGCAGCAAGGCTAAGGGGCAGGGTTACAATCAGCCCCAGCATTTTGGTGAT	CASSKAKGQGYNQPQHF	0.0121303	51	TCRBV06	TCRBD01-01*01	TCRBJ01-05*01
CTTCACATCAATTCCCTGGAGCTTGGTGACTCTGCTGTGTATTTCTGTGCCAGCAGCCAAGAGGCTGGGGGGCAGTTCTTCGGGCCA	CASSQEAGGQFF	0.0121303	36	TCRBV03	unresolved	TCRBJ02-01*01
AGGCTGCTGTCGGCTGCTCCCTCCCAGACATCTGTGTACTTCTGTGCCAGCAGAGGGGGGGCAGGAGAAAAACTGTTTTTTGGCAGT	CASRGGAGEKLFF	0.0121303	39	TCRBV06-05*01	TCRBD02-01*01	TCRBJ01-04*01
TCCGCCAGCACCAACCAGACATCTATGTACCTCTGTGCCAGCAGTTCCCCCGACAGGGGGCGGCTTGAAAAACTGTTTTTTGGCAGT	CASSSPDRGRLEKLFF	0.0121303	48	TCRBV28-01*01	TCRBD01-01*01	TCRBJ01-04*01
CTCACTGTGACATCGGCCCAAAAGAACCCGACAGCTTTCTATCTCTGTGCCAGTACTGAGGACTTCTATGGCTACACCTTCGGTTCG	CASTEDFYGYTF	0.0121303	36	TCRBV19-01	TCRBD02-01	TCRBJ01-02*01
AATGTGAACGCCTTGGAGCTGGAGGACTCGGCCCTGTATCTCTGTGCCAGCAGCTTGGTGGGGAATCAGCCCCAGCATTTTGGTGAT	CASSLVGNQPQHF	0.0121303	39	TCRBV05-08*01	unresolved	TCRBJ01-05*01
ACTCTGGAGTCCGCTACCAGCTCCCAGACATCTGTGTACTTCTGTGCCATCAGTGGATCGCAGGGCCACGAGCAGTACTTCGGGCCG	CAISGSQGHEQYF	0.0121303	39	TCRBV10-03*01	TCRBD01-01*01	TCRBJ02-07*01
GGGTTGGAGTCGGCTGCTCCCTCCCAAACATCTGTGTACTTCTGTGCCAGCAGTTATTTTGGGAGGACTGAAGCTTTCTTTGGACAA	CASSYFGRTEAFF	0.0121303	39	TCRBV06	TCRBD02-01*02	TCRBJ01-01*01
CCTGGAGTCGCCCAGCCCCAACCAGACCTCTCTGTACTTCTGTGCCAAGGGACCGAACCTACTAATCAGCCCCAGCATTTTGGTGAT		0.0121303	41	TCRBV27-01*01	unresolved	TCRBJ01-05*01
AAGGTGCAGCCTGCAGAACTGGAGGATTCTGGAGTTTATTTCTGTGCCAGCGCTTATGGAGGGGGCACTGAAGCTTTCTTTGGACAA	CASAYGGGTEAFF	0.0121303	39	TCRBV14-01*01	unresolved	TCRBJ01-01*01
CCTGCAGAGCTTGGGGACTCGGCCATGTATCTCTGTGCCAGCAGCTTACTCCCAGGGACCTCAATTGGGGAGCTGTTTTTTGGAGAA	CASSLLPGTSIGELFF	0.0121303	48	TCRBV11-01*01	unresolved	TCRBJ02-02*01
CTGAGCTCTCTGGAGCTGGGGGACTCAGCTTTGTATTTCTGTGCCAGCAGCACGCAGGGCTCTGGAAACACCATATATTTTGGAGAG	CASSTQGSGNTIYF	0.0121303	42	TCRBV09-01	TCRBD01-01*01	TCRBJ01-03*01
AGCACCAACCAGACATCTATGTACCTCTGTGCCAGCAGTTTTCTGGGACTAGCGGGAGGGAACACCGGGGAGCTGTTTTTTGGAGAA	CASSFLGLAGGNTGELFF	0.0121303	54	TCRBV28-01*01	TCRBD02-01*02	TCRBJ02-02*01
ATCCAGCGCACACAGCAGGAGGACTCCGCCGTGTATCTCTGTGCCAGCAGCTTAGTTGAGGCAATAGGGGAGCTGTTTTTTGGAGAA	CASSLVEAIGELFF	0.0121303	42	TCRBV07-08*01	TCRBD02-01*02	TCRBJ02-02*01
CTGAATGTGAACGCCTTGTTGCTGGGGGACTCGGCCCTCTATCTCTGTGCCAGCAGCCGAGCGGCCGGGGAGCTGTTTTTTGGAGAA	CASSRAAGELFF	0.0121303	36	TCRBV05-06*01	TCRBD02-01	TCRBJ02-02*01
GAGTCAGCTACCCGCTCCCAGACATCTGTGTATTTCTGCGCCAGCAGTTCCCCAACCTTGGAGGGTCAGCCCCAGCATTTTGGTGAT	CASSSPTLEGQPQHF	0.0121303	45	TCRBV10-02*01	TCRBD02-01*02	TCRBJ01-05*01
CTGACGATCCAGCGCACACAGCAGGAGGACTCGGCCGTGTATCTCTGTGCCAGCAGCCCGCGGATGGTTGGAGCTTTCTTTGGACAA	CASSPRMVGAFF	0.0121303	36	TCRBV07-02*01	TCRBD02-01	TCRBJ01-01*01
GAGCTGGGGGACTCGGCCCTTTATCTTTGCGCCAGCAGCCTGAGTCTGGGGCTGCAACAGTTCACAGATACGCAGTATTTTGGCCCA	CASSLSLGLQQFTDTQYF	0.0121303	54	TCRBV05-01*01	TCRBD01-01*01	TCRBJ02-03*01
GTTGGCGTCTGCTGTACCCTCTCAGACATCTGTGTACTTCTGTGCCAGCAGTGGTTAGGGTGCGGCACTGAAGCTTTCTTTGGACAA		0.0121303	41	TCRBV06-04	unresolved	TCRBJ01-01*01
CTGACGATCCAGCGCACACAGCAGGAGGACTCGGCCGTGTATCTCTGTGCCAGCAGCTTATTCGGCGGGAGAAGCGACTTCGGGCCG	CASSLFGGRSDF	0.0121303	36	TCRBV07-02*01	TCRBD02-01*02	TCRBJ02-07*01
CCGCTCAGGCTGGAGTTGGCTGCTCCCTCCCAGACATCTGTGTACTTCTGTGCCAGCATTCGGGGCTACGAGCAGTACTTCGGGCCG	CASIRGYEQYF	0.0121303	33	TCRBV06-06	TCRBD02-01*01	TCRBJ02-07*01
ATGAATGTGAGCACCTTGGAGCTGGGGGACTCGGCCCTTTATCTTTGCGCCAGCCGGACAGGGAACACTGAAGCTTTCTTTGGACAA	CASRTGNTEAFF	0.0121303	36	TCRBV05-01*01	TCRBD01-01*01	TCRBJ01-01*01
GAGATCCAGCGCACAGAGCAGGGGGACTCGGCCATGTATCTCTGTGCCAGCAGCTCAGCAGGGAACACTGAAGCTTTCTTTGGACAA	CASSSAGNTEAFF	0.0121303	39	TCRBV07-09	unresolved	TCRBJ01-01*01
TGCGAGGAGATTCGGCAGCTTATTTCTGTGCCAGCTCACCACCGTGGGAGGCGGGGCCGCTCCTACAATGAGCAGTTCTTCGGGCCA		0.0121303	55	TCRBV18-01*01	TCRBD02-01	TCRBJ02-01*01
GTGAGCACCTTGGAGCTGGGGGACTCGGCCCTTTATCTTTGCGCCAGCAGCCCTAGGACAGGGAGCACTGAAGCTTTCTTTGGACAA	CASSPRTGSTEAFF	0.0121303	42	TCRBV05-01*01	TCRBD01-01*01	TCRBJ01-01*01
CTGAGCTCTCTGGAGCTGGGGGACTCAGCTTTGTATTTCTGTGCCAGCAGCGTAGGGTTGAGGACAGATACGCAGTATTTTGGCCCA	CASSVGLRTDTQYF	0.0121303	42	TCRBV09-01	TCRBD02-01*02	TCRBJ02-03*01
CAGCAGGTAGTGCGAGGAGATTCGGCAGCTTATTTCTGTGCCAGCTCACCAAAAGGGAGCAGCAATCAGCCCCAGCATTTTGGTGAT	CASSPKGSSNQPQHF	0.0121303	45	TCRBV18-01*01	TCRBD02-01*02	TCRBJ01-05*01
GTGAACGCCTTGTTGCTGGGGGACTCGGCCCTCTATCTCTGTGCCAGCAGCTTGGGCAGGGGTCCGGGGGCCCAGTACTTCGGGCCA	CASSLGRGPGAQYF	0.0121303	42	TCRBV05-06*01	unresolved	TCRBJ02-05*01
ACGATCCAGCGCACACAGCAGGAGGACTCGGCCGTGTATCTCTGTGCCAGCAGCTTGAGCCAGCAGTACGAGCAGTACTTCGGGCCG	CASSLSQQYEQYF	0.0121303	39	TCRBV07-02*01	unresolved	TCRBJ02-07*01
AAGGTGCAGCCTGCAGAACTGGAGGATTCTGGAGTTTATTTCTGTGCCAGCAGCCGGGTGGCCCGGGCGGAGCAGTACTTCGGGCCG	CASSRVARAEQYF	0.0121303	39	TCRBV14-01*01	unresolved	TCRBJ02-07*01
ACATCGGCCCAAAAGAACCCGACAGCTTTCTATCTCTGTGCCAGTAGTACCGCCCGGCAGGCTCAAGAGACCCAGTACTTCGGGCCA	CASSTARQAQETQYF	0.0121303	45	TCRBV19-01	TCRBD01-01*01	TCRBJ02-05*01
GATCCAGCGCACAGAGCAGGGGGACTCGGCCATGTATCTCTGTGCCAGCAGGTCGCAGGGGTCCCCTACGAGCAGTACTTCGGGCCG		0.0121303	41	TCRBV07-09	TCRBD01-01*01	TCRBJ02-07*01
ATCCAGCGCACACAGCAGGAGGACTCGGCCGTGTATCTCTGTGCCAGCAGCTTAGCGGTCAGAAACTATGGCTACACCTTCGGTTCG	CASSLAVRNYGYTF	0.0121303	42	TCRBV07-02*01	TCRBD01-01*01	TCRBJ01-02*01
CACGCCCTGCAGCCAGAAGACTCAGCCCTGTATCTCTGCGCCAGCAGCCAAGGCGGGACAGGGAACTATGGCTACACCTTCGGTTCG	CASSQGGTGNYGYTF	0.0121303	45	TCRBV04-01*01	TCRBD01-01*01	TCRBJ01-02*01
TCCCTAGAGTCTGCCATCCCCAACCAGACAGCTCTTTACTTCTGTGCCACCAGTGACCAGGGGGCCTATGGCTACACCTTCGGTTCG	CATSDQGAYGYTF	0.0121303	39	TCRBV24	TCRBD01-01*01	TCRBJ01-02*01
CTGCAGCCAGAAGACTCGGCCCTGTATCTCTGCGCCAGCAGCCAAGAGTGGCTAGCGGGAGCCACCGGGGAGCTGTTTTTTGGAGAA	CASSQEWLAGATGELFF	0.0121303	51	TCRBV04-03*01	TCRBD02-01*02	TCRBJ02-02*01
CAGGTAGTGCGAGGAGATTCGGCAGCTTATTTCTGTGCCAGCTCACCACCGGTGGCCAGGGGTAACTATGGCTACACCTTCGGTTCG	CASSPPVARGNYGYTF	0.0121303	48	TCRBV18-01*01	TCRBD01-01*01	TCRBJ01-02*01
GAGTCGGCTGCTCCCTCCCAAACATCTGTGTACTTCTGTGCCAGCAGTTACGGGACTAGCGGGAGGACCGAGCAGTACTTCGGGCCG	CASSYGTSGRTEQYF	0.0121303	45	TCRBV06	TCRBD02-01*02	TCRBJ02-07*01
CACGCCCTGCAGCCAGAAGACTCAGCCCTGTATCTCTGCGCCAGCAGCCAAGATCGGTCGGGAGGAAATACGCAGTATTTTGGCCCA	CASSQDRSGGNTQYF	0.0121303	45	TCRBV04-01*01	TCRBD02-01*02	TCRBJ02-03*01
CAGTGCCCATCCTGAAGACAGCAGCTTCTACATCTGCAGTGCTGCAGGCGACTGGGACTGATCCAAGAGACCCAGTACTTCGGGCCA		0.0121303	47	TCRBV20	TCRBD02-01	TCRBJ02-05*01
CCAGCAGGTAGTGCGAGGAGATTCGGCAGCTTATTTCTGTGCCAGCTCACCACCGCCCAGGGGATTCACGAGCAGTACTTCGGGCCG		0.0121303	44	TCRBV18-01*01	TCRBD01-01*01	TCRBJ02-07*01
ACTGTGAGCAACATGAGCCCTGAAGACAGCAGCATATATCTCTGCAGCGTTATTTCGACTAGCTCCTACGAGCAGTACTTCGGGCCG	CSVISTSSYEQYF	0.0121303	39	TCRBV29-01*01	TCRBD02-01	TCRBJ02-07*01
CACGCCCTGCAGCCAGAAGACTCAGCCCTGTATCTCTGCGCCAGCAGCCAAGGGGGACGGATCGACTACGAGCAGTACTTCGGGCCG	CASSQGGRIDYEQYF	0.0121303	45	TCRBV04-01*01	unresolved	TCRBJ02-07*01
TCAACTCTGACTGTGAGCAACATGAGCCCTGAAGACAGCAGCATATATCTCTGCAGCGACCAGGAGGAGACCCAGTACTTCGGGCCA	CSDQEETQYF	0.0121303	30	TCRBV29-01*01	unresolved	TCRBJ02-05*01
CAACATGAGCCCTGAAGACAGCAGCATATATCTCTGCAGCGTTGAGCCCCGGGGAGGGCCTACACCGGGGAGCTGTTTTTTGGAGAA		0.0121303	47	TCRBV29-01*01	TCRBD02-01*02	TCRBJ02-02*01
CTCCTTCTCAGTGACTCTGGCTTCTATCTCTGTGCCTGGAGTGTACATTCTCGTACGGGGGCTGGAAACACCATATATTTTGGAGAG	CAWSVHSRTGAGNTIYF	0.0121303	51	TCRBV30-01*01	TCRBD02-01*01	TCRBJ01-03*01
TCTCAAGATCCAGCCTGCAGAGCTTGGGGACTCGGCCATGTATCTCTGTGCCAGCAGCTGTAAGAGGGTGAGCAGTACTTCGGGCCG		0.0121303	35	TCRBV11-01*01	TCRBD02-01*02	TCRBJ02-07*01
ACCCTGCAGCCAGAAGACTCGGCCCTGTATCTCTGCGCCAGCAGCCAAGATTTTGTAGGGGTCGGCGAGACCCAGTACTTCGGGCCA	CASSQDFVGVGETQYF	0.0121303	48	TCRBV04-03*01	TCRBD01-01*01	TCRBJ02-05*01
TCTAAGAAGCTCCTTCTCAGTGACTCTGGCTTCTATCTCTGTGCCTGGAGTGTATCCCTAGCCAAAAACATTCAGTACTTCGGCGCC	CAWSVSLAKNIQYF	0.0121303	42	TCRBV30-01*01	TCRBD02-01	TCRBJ02-04*01
AAGAAGCTCCTTCTCAGTGACTCTGGCTTCTATCTCTGTGCCTGGAGTGTCGTCGGGTTTGGCGCAGATACGCAGTATTTTGGCCCA	CAWSVVGFGADTQYF	0.0121303	45	TCRBV30-01*01	TCRBD02-01	TCRBJ02-03*01
TCTGGAGTCTGCTGCCTCCTCCCAGACATCTGTATATTTCTGCGCCAGCCATTCTAGGGGTTCCTCGGGGAGCTGTTTTTTGGAGAA		0.0111194	41	TCRBV10-01	TCRBD01-01*01	TCRBJ02-02*01
ATGTGAACGCCTTGTTGCTGGGGGACTCGGCCCTGTATCTCTGTGCCAGCAGCTTGGGTACGCTCCGGGGAGCTGTTTTTTGGAGAA		0.0111194	40	TCRBV05-05*01	unresolved	TCRBJ02-02*01
CCCCTCACTCTGGAGTCTGCTGCCTCCTCCCAGACATCTGTATATTTCTGCGCCACCCCCCGCGGCCGGAGGCAGTACTTCGGGCCG	CATPRGRRQYF	0.0111194	33	TCRBV10-01	TCRBD02-01	TCRBJ02-07*01
CAGCGCACACAGCAGGAGGACTCCGCCGTGTATCTCTGTGCCAGCAGCGGCGGACAGGCCACGAACACTGAAGCTTTCTTTGGACAA	CASSGGQATNTEAFF	0.0111194	45	TCRBV07-08*01	TCRBD01-01*01	TCRBJ01-01*01
GAGTCTGCCAGGCCCTCACATACCTCTCAGTACCTCTGTGCCAGCAGTTCCCCGGACAGGCTGAACACTGAAGCTTTCTTTGGACAA	CASSSPDRLNTEAFF	0.0111194	45	TCRBV25-01*01	TCRBD01-01*01	TCRBJ01-01*01
CTCAAGATCCAGCCTGCAAAGCTTGAGGACTCGGCCGTGTATCTCTGTGCCAGCAGTCCCTACTACAATGAGCAGTTCTTCGGGCCA	CASSPYYNEQFF	0.0111194	36	TCRBV11-02*02	TCRBD02-01	TCRBJ02-01*01
CGCACACAGCAGGAGGACTCGGCCGTGTATCTCTGTGCCAGCAGCTTAGCAGGGACAGGCTCCTACAATGAGCAGTTCTTCGGGCCA	CASSLAGTGSYNEQFF	0.0111194	48	TCRBV07-02*01	TCRBD01-01*01	TCRBJ02-01*01
TTTAAATCTTCACATCAATTCCCTGGAGCTTGGTGACTCTGCTGTGTATTTCTGTGCCAGTAACCCTACGAGCAGTACTTCGGGCCG		0.0111194	29	TCRBV03-02	unresolved	TCRBJ02-07*01
CCGCTCAGGCTGCTGTCGGCTGCTCCCTCCCAGACATCTGTGTACTTCTGTGCCAGCCGGGGGGGGGAGACCCAGTACTTCGGGCCA	CASRGGETQYF	0.0111194	33	TCRBV06-05*01	TCRBD02-01*01	TCRBJ02-05*01
AGCACCTTGGAGCTGGGGGACTCGGCCCTTTATCTTTGCGCCAGCAGCTTGGGGGATAGTAGGGCGGATGAAGCTTTCTTTGGACAA	CASSLGDSRADEAFF	0.0111194	45	TCRBV05-01*01	unresolved	TCRBJ01-01*01
CCAGTCCACGGAGTCAGGGGACACAGCACTGTATTTCTGTGCCAGCAGAGGACAGGACCATGCAATCAGCCCCAGCATTTTGGTGAT		0.0111194	44	TCRBV21-01*01	TCRBD01-01*01	TCRBJ01-05*01
CCTGGAGCTTGGTGACTCTGCTGTGTATTTCTGTGCCAGCAGCCAAGAGGGGGTGAGCGGTACTCAAACTAGCAGTACTTCGGGCCG		0.0111194	50	TCRBV03	unresolved	TCRBJ02-07*01
CCTAGAGTCTGCCATCCCCAACCAGACAGCTCTTTACTTCTGTGCCGTCGGGACAGGGTAGGTGGTTACGAGCAGTACTTCGGGCCG		0.0111194	41	TCRBV24	TCRBD01-01*01	TCRBJ02-07*01
CTAGAGTCTGCCATCCCCAACCAGACAGCTCTTTACTTCTGTGCCACCAGTGTGCCATAGATGAACACTGAAGCTTTCTTTGGACAA	CATSVP*MNTEAFF	0.0111194	42	TCRBV24	TCRBD02-01	TCRBJ01-01*01
GTGACATCGGCCCAAAAGAACCCGACAGCTTTCTATCTCTGTGCCAGTAGTTTTGCAGTTAGCACAGATACGCAGTATTTTGGCCCA	CASSFAVSTDTQYF	0.0111194	42	TCRBV19-01	TCRBD01-01*01	TCRBJ02-03*01
CTGATCCTGGAGTCGCCCAGCCCCAACCAGACCTCTCTGTACTTCTGTGCCAGCACCCAGGGGACCTACGAGCAGTACTTCGGGCCG	CASTQGTYEQYF	0.0111194	36	TCRBV27-01*01	TCRBD01-01*01	TCRBJ02-07*01
ATCCAGCCTGCAGAGCTTGGGGACTCGGCCGTGTATCTCTGTGCCAGCAGCTTACTAAACTTGGACACTGAAGCTTTCTTTGGACAA	CASSLLNLDTEAFF	0.0111194	42	TCRBV11-03*01	TCRBD02-01	TCRBJ01-01*01
ACATCGGCCCAAAAGAACCCGACAGCTTTCTATCTCTGTGCCAGTAGTACCACCCGGGACAGCAATTCACCCCTCCACTTTGGGAAC	CASSTTRDSNSPLHF	0.0111194	45	TCRBV19-01	TCRBD01-01*01	TCRBJ01-06*01
TACTCTGAAGGTGCAGCCTGCAGAACTGGAGGATTCTGGAGTTTATTTCTGTGCCAGCAGCTCTGGGAAAAACTGTTTTTTGGCAGT		0.0111194	32	TCRBV14-01*01	unresolved	TCRBJ01-04*01
AGCCACTCTGAAGATCCAGCCCTCAGAACCCAGGGACTCAGCTGTGTATTTTTGTGCTAGTGGTTTGGTACCCAGTACTTCGGGCCA		0.0111194	29	TCRBV12-05*01	unresolved	TCRBJ02-05*01
CTCAAGATCCAGCCTGCAAAGCTTGAGGACTCGGCCGTGTATCTCTGTGCCAGCAGCCCCTACTACAATGAGCAGTTCTTCGGGCCA	CASSPYYNEQFF	0.0111194	36	TCRBV11-02*02	TCRBD02-01	TCRBJ02-01*01
GTGACATCGGCCCAAAAGAACCCGACAGCTTTCTATCTCTGTGCCAGTAAATTTCGACAAGTTAATGAAAAACTGTTTTTTGGCAGT	CASKFRQVNEKLFF	0.0111194	42	TCRBV19-01	TCRBD01-01*01	TCRBJ01-04*01
AACCTGAGCTCTCTGGAGCTGGGGGACTCAGCTTTGTATTTCTGTGCCAGCAGCGTTGAAAACACCGGGGAGCTGTTTTTTGGAGAA	CASSVENTGELFF	0.0111194	39	TCRBV09-01	unresolved	TCRBJ02-02*01
TCCCTAGAGTCTGCCATCCCCAACCAGACAGCTCTTTACTTCTGTGCCACCAGTGACCAGACTCTCTACGAGCAGTACTTCGGGCCG	CATSDQTLYEQYF	0.0111194	39	TCRBV24	TCRBD02-01	TCRBJ02-07*01
GAGTCTGCCAGGCCCTCACATACCTCTCAGTACCTCTGTGCCAGCAGTGGGGACAGGGGAAACACCGGGGAGCTGTTTTTTGGAGAA	CASSGDRGNTGELFF	0.0111194	45	TCRBV25-01*01	TCRBD01-01*01	TCRBJ02-02*01
ACGATCCAGCGCACACAGCAGGAGGACTCGGCCGTGTATCTCTGTGCCAGCAGCTGGACAGGAGCCTACGAGCAGTACTTCGGGCCG	CASSWTGAYEQYF	0.0111194	39	TCRBV07-02*01	TCRBD01-01*01	TCRBJ02-07*01
GAGTCAGGGGACACAGCACTGTATTTCTGTGCCAGCAGCAAAGATGTGAGGCGAGCGGAGGACTCCTACGAGCAGTACTTCGGGCCG	CASSKDVRRAEDSYEQYF	0.0111194	54	TCRBV21-01*01	TCRBD02-01	TCRBJ02-07*01
ATGAATGTGAGCACCTTGGAGCTGGGGGACTCGGCCCTTTATCTTTGCGCCAGCAGCCGGGAGGACAATGAGCAGTTCTTCGGGCCA	CASSREDNEQFF	0.0111194	36	TCRBV05-01*01	TCRBD02-01*02	TCRBJ02-01*01
CGGCCCAAAAGAACCCGACAGCTTTCTATCTCTGTGCCAGTAGGGGACTAGCGGGAGGGCCCATCCTACGAGCAGTACTTCGGGCCG		0.0111194	49	TCRBV19-01	TCRBD02-01*02	TCRBJ02-07*01
CAGCCCTCAGAACCCAGGGACTCAGCTGTGTACTTCTGTGCCAGCAGTTTCAGCGGACTAGCGTACAATGAGCAGTTCTTCGGGCCA	CASSFSGLAYNEQFF	0.0111194	45	TCRBV12	TCRBD02-01	TCRBJ02-01*01
ACGATCCAGCGCACACAGCAGGAGGACTCGGCCGTGTATCTCTGTGCCAGCAGCTTAGACAGGATGGGTGGCTACACCTTCGGTTCG	CASSLDRMGGYTF	0.0111194	39	TCRBV07-02*01	TCRBD01-01*01	TCRBJ01-02*01
GCGTCTGCTGTACCCTCTCAGACATCTGTGTACTTCTGTGCCAGCAGTGACTCGTCGGGGAACACCGGGGAGCTGTTTTTTGGAGAA	CASSDSSGNTGELFF	0.0111194	45	TCRBV06-04	TCRBD02-01	TCRBJ02-02*01
AATGTGAACGCCTTGTTGCTGGGGGACTCGGCCCTCTATCTCTGTGCCAGCAGCCTAGGGGGATCCGGGGAGCTGTTTTTTGGAGAA	CASSLGGSGELFF	0.0111194	39	TCRBV05-06*01	TCRBD01-01*01	TCRBJ02-02*01
ACTCTGAAGATCCAGCGCACACAGCAGGAGGACTCCGCCGTGTATCTCTGTGCCAGTCTGTTATCGGATGAGCAGTTCTTCGGGCCA	CASLLSDEQFF	0.0111194	33	TCRBV07-08*01	TCRBD02-01	TCRBJ02-01*01
GATCCAGCGCACACAGCAGGAGGACTCGGCCGTGTATCTCTGTGCCAGCAGCCATAGGACAGCTCCTACGAGCAGTACTTCGGGCCG		0.0111194	41	TCRBV07-02*01	TCRBD01-01*01	TCRBJ02-07*01
CTGAGCTCTCTGGAGCTGGGGGACTCAGCTTTGTATTTCTGTGCCAGCAGCGTAGAGGGGCGAAACACTGAAGCTTTCTTTGGACAA	CASSVEGRNTEAFF	0.0111194	42	TCRBV09-01	TCRBD01-01*01	TCRBJ01-01*01
ACAGTGACCAGTGCCCATCCTGAAGACAGCAGCTTCTACATCTGCAGTGCTAGTGAGGGTCCTGGAAACACCATATATTTTGGAGAG	CSASEGPGNTIYF	0.0111194	39	TCRBV20	TCRBD02-01*02	TCRBJ01-03*01
CTGCAGCCAGAAGACTCGGCCCTGTATCTCTGTGCCAGCAGCCAAGAACGTGGAACTAGCGGGAGGAATGAGCAGTTCTTCGGGCCA	CASSQERGTSGRNEQFF	0.0111194	51	TCRBV04-02*01	TCRBD02-01*02	TCRBJ02-01*01
AAGGTGCAGCCTGCAGAACTGGAGGATTCTGGAGTTTATTTCTGTGCCAGCAGCCAAGTCGGTAACTATGGCTACACCTTCGGTTCG	CASSQVGNYGYTF	0.0111194	39	TCRBV14-01*01	TCRBD02-01	TCRBJ01-02*01
GAGTCTGCCATCCCCAACCAGACAGCTCTTTACTTCTGTGCCACCAGTGATCAAAACAGCAAAAATCAGCCCCAGCATTTTGGTGAT	CATSDQNSKNQPQHF	0.0111194	45	TCRBV24	TCRBD01-01*01	TCRBJ01-05*01
AGCTCCTTGGAGCTGGGGGACTCAGCCCTGTACTTCTGTGCCAGCGCCACCCTAGCGGGACTATCCGATACGCAGTATTTTGGCCCA	CASATLAGLSDTQYF	0.0111194	45	TCRBV13-01*01	TCRBD02-01*02	TCRBJ02-03*01
TGAACGCCTTGTTGCTGGGGGACTCGGCCCTCTATCTCTGTGCCAGCAGTTCCTAGCGGGAGTACGGATACGCAGTATTTTGGCCCA		0.0111194	43	TCRBV05-06*01	TCRBD02-01*02	TCRBJ02-03*01
ACTGTGACATCGGCCCAAAAGAACCCGACAGCTTTCTATCTCTGTGCCAGTAGCCAGGGGGAAGGACAGCCCCAGCATTTTGGTGAT	CASSQGEGQPQHF	0.0111194	39	TCRBV19-01	TCRBD01-01*01	TCRBJ01-05*01
CAGCCTGCAGAGCTTGGGGACTCGGCCGTGTATCTCTGTGCCAGCAGCTTAGATTTAGCTAGCGGAGGGAAGCAGTTCTTCGGGCCA	CASSLDLASGGKQFF	0.0111194	45	TCRBV11-03*01	TCRBD02-01	TCRBJ02-01*01
CAGCGCACAGAGCGGGGGGACTCAGCCGTGTATCTCTGTGCCAGCAGCACAGGACTAGCGGGACCCTACGAGCAGTACTTCGGGCCG	CASSTGLAGPYEQYF	0.0111194	45	TCRBV07-03*01	TCRBD02-01*02	TCRBJ02-07*01
ACCCTGCAGCCAGAAGACTCGGCCCTGTATCTCTGTGCCAGCAGCCAGGGACACACTCAAAACACCGAGGAGCTGTTTTTTGGAGAA	CASSQGHTQNTEELFF	0.0111194	48	TCRBV04-02*01	TCRBD01-01*01	TCRBJ02-02*01
AATGTGAACGCCTTGTTGCTGGGGGACTCGGCCCTCTATCTCTGTGCCAGCAGCACCGGGATTTACAATGAGCAGTTCTTCGGGCCA	CASSTGIYNEQFF	0.0111194	39	TCRBV05-06*01	TCRBD02-01*02	TCRBJ02-01*01
CTGAATGTGAACGCCTTGGAGCTGGAGGACTCGGCCCTGTATCTCTGTGCCAGCAGCCCCCCGGGTGTTGAGCAGTACTTCGGGCCG	CASSPPGVEQYF	0.0111194	36	TCRBV05-08*01	TCRBD02-01	TCRBJ02-07*01
CAGCGCACAGAGCAGGGGGACTCGGCCATGTATCTCTGTGCCAGCAGCTTAGCTAGGCACGGCCGAGGCGAGCAGTACTTCGGGCCG	CASSLARHGRGEQYF	0.0111194	45	TCRBV07-09	TCRBD02-01*02	TCRBJ02-07*01
AAGATCCAGCCCTCAGAACCCAGGGACTCAGCTGTGTACTTCTGTGCCAGCAGCCCGTCCCAAGAAAGCGGGCAGTACTTCGGGCCG	CASSPSQESGQYF	0.0111194	39	TCRBV12	TCRBD02-01	TCRBJ02-07*01
TCACCAGGCCTGGGGGACGCAGCCATGTACCTGTGTGCCACCAGTCACCTCCGGGACAGATCATCCTACGAGCAGTACTTCGGGCCG	CATSHLRDRSSYEQYF	0.0111194	48	TCRBV15-01*01	TCRBD01-01*01	TCRBJ02-07*01
TTCTTGACATCCGCTCACCAGGCCTGGGGGACGCAGCCATGTACCTGTGTGCCACCAGCAGATACATTTGAAGCTTTCTTTGGACAA		0.0111194	34	TCRBV15-01*01	TCRBD01-01*01	TCRBJ01-01*01
ATCCAGCAGGTAGTGCGAGGAGATTCGGCAGCTTATTTCTGTGCCAGCTCACCAAGGGGAGCTAACTATGGCTACACCTTCGGTTCG	CASSPRGANYGYTF	0.0111194	42	TCRBV18-01*01	unresolved	TCRBJ01-02*01
CTACACACCCTGCAGCCAGAAGACTCGGCCCTGTATCTCTGCGCCAGCAGCGTCGTTCAGGGGGCCTATGGCTACACCTTCGGTTCG	CASSVVQGAYGYTF	0.0111194	42	TCRBV04-03*01	TCRBD01-01*01	TCRBJ01-02*01
CTGACAGTGACCAGTGCCCATCCTGAAGACAGCAGCTTCTACATCTGCAGTGCCAGTCGCGGGGGAGGTAGCTACACCTTCGGTTCG	CSASRGGGSYTF	0.0111194	36	TCRBV20	TCRBD02-01*01	TCRBJ01-02*01
GACATCCGCTCACCAGGCCTGGGGGACGCAGCCATGTACCTGTGTGCCACCAGCAGAGATCGGGAGGGAAAACTGTTTTTTGGCAGT	CATSRDREGKLFF	0.0111194	39	TCRBV15-01*01	TCRBD02-01*02	TCRBJ01-04*01
ATCCGCTCACCAGGCCTGGGGGACGCAGCCATGTACCTGTGTGCCACCAGTCAGACTTGGAGCAATCAGCCCCAGCATTTTGGTGAT	CATSQTWSNQPQHF	0.0111194	42	TCRBV15-01*01	TCRBD02-01	TCRBJ01-05*01
TCTAAGAAGCTCCTTCTCAGTGACTCTGGCTTCTATCTCTGTGCCTGGAGTAGGACAGGGGAATCGGATGGCTACACCTTCGGTTCG	CAWSRTGESDGYTF	0.0111194	42	TCRBV30-01*01	TCRBD01-01*01	TCRBJ01-02*01
AGTGCCCATCCTGAAGACAGCAGCTTCTACATCTGCAGTGCTAGAGATCACAGGGGTGGTATGAACACTGAAGCTTTCTTTGGACAA	CSARDHRGGMNTEAFF	0.0111194	48	TCRBV20	TCRBD01-01*01	TCRBJ01-01*01
GGCAATCCTGTCCTCAGAACCGGGAGACACGGCACTGTATCTCTGCGCCAGCAGTCAAACCGAACCTACGAGCAGTACTTCGGGCCG		0.0111194	38	TCRBV23-01*01	unresolved	TCRBJ02-07*01
AGTTCTAAGAAGCTCCTTCTCAGTGACTCTGGCTTCTATCTCTGTGCCTGGAGTGTAGGGAACGCAGATACGCAGTATTTTGGCCCA	CAWSVGNADTQYF	0.0111194	39	TCRBV30-01*01	unresolved	TCRBJ02-03*01
GTGAGCAACATGAGCCCTGAAGACAGCAGCATATATCTCTGCAGCGTGGGGAGGAATTCTATCCCCTACGAGCAGTACTTCGGGCCG	CSVGRNSIPYEQYF	0.0111194	42	TCRBV29-01*01	TCRBD02-01*02	TCRBJ02-07*01
TCTGGAGTCTGCTGCCTCCTCCCAGACATCTGTATATTTCTGCGCCACCCCGGACTAGCGGGAGACTACGAGCAGTACTTCGGGCCG		0.0101086	41	TCRBV10-01	TCRBD02-01*02	TCRBJ02-07*01
CTGGAGTCGGCTGCTCCCTCCCAGACATCTGTGTACTTCTGTGCCAGCAGTGACAGGGGCCAGGCAGCTGAAGCTTTCTTTGGACAA	CASSDRGQAAEAFF	0.0101086	42	TCRBV06-01*01	TCRBD01-01*01	TCRBJ01-01*01
GGCTGCTCCCTCCCAGACATCTGTGTACTTCTGTGCCAGCAGTGTTGAGGGCCAAACTTCCTATACTACGAGCAGTACTTCGGGCCG		0.0101086	50	TCRBV06-01*01	TCRBD02-01*02	TCRBJ02-07*01
CTGGAGTCGGCTGCTCCCTCCCAGACATCTGTGTACTTCTGTGCCAGCAGGGAGGGGGGAAGCTACGATGAGCAGTTCTTCGGGCCA	CASREGGSYDEQFF	0.0101086	42	TCRBV06-01*01	unresolved	TCRBJ02-01*01
CAGCCCCAACCAGACCTCTCTGTACTTCTGTGCCAGCAGTCCGGGACAGGGAGGACGTATAGCAATCAGCCCCAGCATTTTGGTGAT		0.0101086	53	TCRBV27-01*01	TCRBD01-01*01	TCRBJ01-05*01
GAGTCGGCTGCTCCCTCCCAAACATCTGTGTACTTCTGTGCCAGCAGTACGCGGACTAGCGGGAGTCTCGAGCAGTACTTCGGGCCG	CASSTRTSGSLEQYF	0.0101086	45	TCRBV06	TCRBD02-01*02	TCRBJ02-07*01
CTCACTCTGGAGTCAGCTACCCGCTCCCAGACATCTGTGTATTTCTGCGCCAGCAGCAGGGACGACTATGGCTACACCTTCGGTTCG	CASSRDDYGYTF	0.0101086	36	TCRBV10-02*01	unresolved	TCRBJ01-02*01
CTGGAGTCGGCTGCTCCCTCCCAGACATCTGTGTACTTCTGTGCCAGCAGCCCCGGGACAGAGAACACTGAAGCTTTCTTTGGACAA	CASSPGTENTEAFF	0.0101086	42	TCRBV06-01*01	TCRBD01-01*01	TCRBJ01-01*01
GCTGCTCCCTCCCAGACATCTGTGTACTTCTGTGCCAGCAGTTACACCCCAAGGACAGTCGGAACCGGGGAGCTGTTTTTTGGAGAA	CASSYTPRTVGTGELFF	0.0101086	51	TCRBV06	TCRBD01-01*01	TCRBJ02-02*01
GCCTGCAAAGCTTGAGGACTCGGCCGTGTATCTCTGTGCCAGCAGCGGAGACTAGCGGAGTACACCGGGGAGCTGTTTTTTGGAGAA		0.0101086	47	TCRBV11-02*02	TCRBD02-01	TCRBJ02-02*01
GAGTCGGCTGCTCCCTCCCAAACATCTGTGTACTTCTGTGCCAGCAGTTTCTGGGACAGGAACCACAATGAGCAGTTCTTCGGGCCA	CASSFWDRNHNEQFF	0.0101086	45	TCRBV06	TCRBD01-01*01	TCRBJ02-01*01
CAGGAGGACTCCGCCGTGTATCTCTGTGCCAGCAGCTTAGTAAGGAGATCGGACAGGGAGTCTAGAAACACCATATATTTTGGAGAG	CASSLVRRSDRESRNTIYF	0.0101086	57	TCRBV07-08*01	TCRBD01-01*01	TCRBJ01-03*01
ACTCTGAAGATCCGGTCCACAAAGCTGGAGGACTCAGCCATGTACTTCTGTGCCAGCAGTGAGAGGTACGAGCAGTTCTTCGGGCCA	CASSERYEQFF	0.0101086	33	TCRBV02-01*01	TCRBD02-01*02	TCRBJ02-01*01
GAGTCAGCTACCCGCTCCCAGACATCTGTGTATTTCTGCGCCAGCAGTGAGTCGGCAGGGACCAACAATGAGCAGTTCTTCGGGCCA	CASSESAGTNNEQFF	0.0101086	45	TCRBV10-02*01	unresolved	TCRBJ02-01*01
TGACATCGGCCCAAAAGAACCCGACAGCTTTCTATCTCTGTGCCAGTAGTTGGCTCTAGGCCCTGCCATGAGCAGTTCTTCGGGCCA		0.0101086	43	TCRBV19-01	TCRBD02-01	TCRBJ02-01*01
CCCCCTGATCCTGGAGTCGCCCAGCCCCAACCAGACCTCTCTGTACTTCTGTGCCAGCAGTTTTGGAATGAGCAGTTCTTCGGGCCA		0.0101086	32	TCRBV27-01*01	unresolved	TCRBJ02-01*01
ACGATCCAGCGCACACAGCAGGAGGACTCGGCCGTGTATCTCTGTGCCAGCAGCGTCGACAGCTACAATGAGCAGTTCTTCGGGCCA	CASSVDSYNEQFF	0.0101086	39	TCRBV07-02*01	TCRBD01-01*01	TCRBJ02-01*01
GAGCGGGGGGACTCAGCCGTGTATCTCTGTGCCAGCATCCAGATTGAGGACAGTGACCCCCTCAATCAGCCCCAGCATTTTGGTGAT	CASIQIEDSDPLNQPQHF	0.0101086	54	TCRBV07-03*01	TCRBD01-01*01	TCRBJ01-05*01
CTGTCGGCTGCTCCCTCCCAGACATCTGTGTACTTCTGTGCCAGCAGTTACTCTATTGACGGGATGGGGCCCCAGCATTTTGGTGAT	CASSYSIDGMGPQHF	0.0101086	45	TCRBV06-05*01	TCRBD02-01*02	TCRBJ01-05*01
CCCGCTCCCAGACATCTGTGTATTTCTGCGCCAGCCCCGAGGGGCCCCTAGCGGGAGGCATAAGGAGAGACCCAGTACTTCGGGCCA		0.0101086	55	TCRBV10-02*01	TCRBD02-01*02	TCRBJ02-05*01
GGGTTGGAGTCGGCTGCTCCCTCCCAAACATCTGTGTACTTCTGTGCCAGCAGTTATTATGTAGCCTATGAGCAGTTCTTCGGGCCA	CASSYYVAYEQFF	0.0101086	39	TCRBV06	TCRBD02-01	TCRBJ02-01*01
CCCTGGAGCTTGGTGACTCTGCTGTGTATTTCTGTGCCAGCAGCCAAGATTTTCCGGGACCGCTACTACGAGCAGTACTTCGGGCCG		0.0101086	49	TCRBV03	unresolved	TCRBJ02-07*01
AATTCCCTGGAGCTTGGTGACTCTGCTGTGTATTTCTGTGCCAGCAGCCAAGGGGGATTCAGCAATCAGCCCCAGCATTTTGGTGAT	CASSQGGFSNQPQHF	0.0101086	45	TCRBV03	unresolved	TCRBJ01-05*01
ACGGAGTCAGGGGACACAGCACTGTATTTCTGTGCCAGCAGCAAAGTAGCCAGACCCTATAGCAATCAGCCCCAGCATTTTGGTGAT	CASSKVARPYSNQPQHF	0.0101086	51	TCRBV21-01*01	TCRBD02-01	TCRBJ01-05*01
TCGGCCCAAAAGAACCCGACAGCTTTCTATCTCTGTGCCAGTAGTATAGTTGACAGGGCCTCGGGCACTGAAGCTTTCTTTGGACAA	CASSIVDRASGTEAFF	0.0101086	48	TCRBV19-01	TCRBD01-01*01	TCRBJ01-01*01
GAGATCCAGCGCACAGAGCAGGGGGACTCGGCCATGTATCTCTGTGCCGCCTTCCAGGGAACCCATTATGGCTACACCTTCGGTTCG	CAAFQGTHYGYTF	0.0101086	39	TCRBV07-09	TCRBD01-01*01	TCRBJ01-02*01
ATCCAGCGCACACAGCAGGAGGACTCGGCCGTGTATCTCTGTGCCAGCAAAATCGATCGGGGGGCAGATACGCAGTATTTTGGCCCA	CASKIDRGADTQYF	0.0101086	42	TCRBV07-02*01	TCRBD02-01*01	TCRBJ02-03*01
ATCCAGCGCACACAGCAGGAGGACTCGGCCGTGTATCTCTGTGCCAGCCGCGGGGGGTCCACGCCAGATACGCAGTATTTTGGCCCA	CASRGGSTPDTQYF	0.0101086	42	TCRBV07-02*01	TCRBD02-01*01	TCRBJ02-03*01
AATTCCCTGGAGCTTGGTGACTCTGCTGTGTATTTCTGTGCCAGCAGCCATGGCCATAGCTCCTACAATGAGCAGTTCTTCGGGCCA	CASSHGHSSYNEQFF	0.0101086	45	TCRBV03	unresolved	TCRBJ02-01*01
AACATGAGCTCCTTGGAGCTGGGGGACTCAGCCCTGTACTTCTGTGCCAGCAGACTAAGGGCGGACACTGAAGCTTTCTTTGGACAA	CASRLRADTEAFF	0.0101086	39	TCRBV13-01*01	unresolved	TCRBJ01-01*01
ATGAATGTGAGCACCTTGGAGCTGGGGGACTCGGCCCTTTATCTTTGCGCCAGCAGGACAGGAAACAATGAGCAGTTCTTCGGGCCA	CASRTGNNEQFF	0.0101086	36	TCRBV05-01*01	TCRBD01-01*01	TCRBJ02-01*01
TGTGAGCACCTTGGAGCTGGGGGACTCGGCCCTTTATCTTTGCGCCAGCAGCTTGGACGAGGCAATCAGCCCCAGCATTTTGGTGAT		0.0101086	41	TCRBV05-01*01	TCRBD02-01*02	TCRBJ01-05*01
AAGATCCGGTCCACAAAGCTGGAGGACTCAGCCATGTACTTCTGTGCCAGCGATTTGGGGGGTAGTCAGCCCCAGCATTTTGGTGAT	CASDLGGSQPQHF	0.0101086	39	TCRBV02-01*01	TCRBD02-01*01	TCRBJ01-05*01
GCTCCCTCCCAAACATCTGTGTACTTCTGTGCCAGCAGTTACTCAGGTCGAGGGCGGGGAATTTATGAGACCCAGTACTTCGGGCCA	CASSYSGRGRGIYETQYF	0.0101086	54	TCRBV06	TCRBD02-01*01	TCRBJ02-05*01
ACGATCCAGCGCACACAGCAGGAGGACTCGGCCGTGTATCTCTGTGCCAGCAGCCGTACAGTAGGCGGGGAGCTGTTTTTTGGAGAA	CASSRTVGGELFF	0.0101086	39	TCRBV07-02*01	TCRBD01-01*01	TCRBJ02-02*01
CACTGTGACATCGGCCCAAAAGAACCCGACAGCTTTCTATCTCTGTGCCAGTACGGACATACCACAGATACGCAGTATTTTGGCCCA		0.0101086	38	TCRBV19-01	TCRBD01-01*01	TCRBJ02-03*01
CTGGAGCTGGGGGACTCAGCTTTGTATTTCTGTGCCAGCAGCCTCACCTTTGGGACAGGGATAGGGAATGAGCAGTTCTTCGGGCCA	CASSLTFGTGIGNEQFF	0.0101086	51	TCRBV09-01	TCRBD01-01*01	TCRBJ02-01*01
GCTGCTCCCTCCCAAACATCTGTGTACTTCTGTGCCAGCAGTTACTCCTATCCCGGACAGCCAGTGGTGCCCCAGCATTTTGGTGAT	CASSYSYPGQPVVPQHF	0.0101086	51	TCRBV06	TCRBD01-01*01	TCRBJ01-05*01
TCCAGTCCACGGAGTCAGGGGACACAGCACTGTATTTCTGTGCCAGCTTCCCTATTTCGGGGTACAAAGACCCAGTACTTCGGGCCA		0.0101086	43	TCRBV21-01*01	TCRBD02-01*01	TCRBJ02-05*01
CTGGGGTTGGAGTCGGCTGCTCCCTCCCAAACATCTGTGTACTTCTGTGCCAGCAGTCGCCCCGTGGCCCCGTCGTGCTTCGGGCCG	CASSRPVAPSCF	0.0101086	36	TCRBV06	TCRBD01-01*01	TCRBJ02-07*01
GCCCTGCAGCCAGAAGACTCAGCCCTGTATCTCTGCGCCAGCAGCCATCGCAGACAGGGTGCTAATGAAAAACTGTTTTTTGGCAGT	CASSHRRQGANEKLFF	0.0101086	48	TCRBV04-01*01	TCRBD01-01*01	TCRBJ01-04*01
ACGATCCAGCGCACACAGCAGGAGGACTCGGCCGTGTATCTCTGTGCCAGCTGCCATCTTGGGGCTATTGAGCAGTTCTTCGGGCCA	CASCHLGAIEQFF	0.0101086	39	TCRBV07-02*01	TCRBD01-01*01	TCRBJ02-01*01
ACCTTGGAGCTGGGGGACTCGGCCCTTTATCTTTGCGCCAGCAGCTTGGGTTCTAGCGGGAGCGGGAATACGCAGTATTTTGGCCCA	CASSLGSSGSGNTQYF	0.0101086	48	TCRBV05-01*01	TCRBD02-01*02	TCRBJ02-03*01
GTGACATCGGCCCAAAAGAACCCGACAGCTTTCTATCTCTGTGCCAGTAGTATCGCTGGGACCAATCAGCCCCAGCATTTTGGTGAT	CASSIAGTNQPQHF	0.0101086	42	TCRBV19-01	unresolved	TCRBJ01-05*01
CAGCAGGTAGTGCGAGGAGATTCGGCAGCTTATTTCTGTGCCAGCTCACCAACGGGAGGGCTTGTGGATGAGCAGTTCTTCGGGCCA	CASSPTGGLVDEQFF	0.0101086	45	TCRBV18-01*01	TCRBD02-01*02	TCRBJ02-01*01
AAGATCCAGCCTGCAAAGCTTGAGGACTCGGCCGTGTATCTCTGTGCCAGCAGCTTGACCCGACCGGACGAGCAGTACTTCGGGCCG	CASSLTRPDEQYF	0.0101086	39	TCRBV11-02*02	unresolved	TCRBJ02-07*01
CTGTCGGCTGCTCCCTCCCAGACATCTGTGTACTTCTGTGCCAGCACTGGGAGTGGGCCCTCAAGAGGCGAGCAGTACTTCGGGCCG	CASTGSGPSRGEQYF	0.0101086	45	TCRBV06-05*01	TCRBD02-01*02	TCRBJ02-07*01
CAGCGCACACAGCAGGAGGACTCGGCCGTGTATCTCTGTGCCAGCAGCTCGGGGGCTAGTTATGAGAGTACGCAGTATTTTGGCCCA	CASSSGASYESTQYF	0.0101086	45	TCRBV07-02*01	unresolved	TCRBJ02-03*01
TGCTGTACCCTCTCAGACATCTGTGTACTTCTGTGCCAGCACATGGACAGAGAACGAAAGAACACAGATACGCAGTATTTTGGCCCA		0.0101086	50	TCRBV06-04	TCRBD01-01*01	TCRBJ02-03*01
ATCCAGCCTGCAGAGCTTGGGGACTCGGCCGTGTATCTCTGTGCCAGCAGCCCGGGACTAGCTCCCGGGGAGCTGTTTTTTGGAGAA	CASSPGLAPGELFF	0.0101086	42	TCRBV11-03*01	TCRBD02-01	TCRBJ02-02*01
CAGCCTGCAGAGCTTGGGGACTCGGCCGTGTATCTCTGTGCCAGCAGCCGAAGGACTAGCGGTTCAAGTACGCAGTATTTTGGCCCA	CASSRRTSGSSTQYF	0.0101086	45	TCRBV11-03*01	TCRBD02-01	TCRBJ02-03*01
AGCACCTTGGAGCTGGGGGACTCGGCCCTTTATCTTTGCGCCAGCAGCTTGGTGCAGGGTTCTAATGAAAAACTGTTTTTTGGCAGT	CASSLVQGSNEKLFF	0.0101086	45	TCRBV05-01*01	TCRBD01-01*01	TCRBJ01-04*01
CCCTCAGAACCCAGGGACTCAGCTGTGTACTTCTGTGCCAGCAGTTCCCGGGACAGGGCAAGCCAAGAGACCCAGTACTTCGGGCCA	CASSSRDRASQETQYF	0.0101086	48	TCRBV12	TCRBD01-01*01	TCRBJ02-05*01
ATCCAGCGCACAGAGCGGGGGGACTCAGCCGTGTATCTCTGTGCCAGCAGCCTTAGCGGGAGGCCCGAGACCCAGTACTTCGGGCCA	CASSLSGRPETQYF	0.0101086	42	TCRBV07-03*01	TCRBD02-01*02	TCRBJ02-05*01
GAACTGAACATGAGCTCCTTGGAGCTGGGGGACTCAGCCCTGTACTTCTGTGCCAGCAGCGGGGGCTACGAGCAGTACTTCGGGCCG	CASSGGYEQYF	0.0101086	33	TCRBV13-01*01	unresolved	TCRBJ02-07*01
GTGACATCGGCCCAAAAGAACCCGACAGCTTTCTATCTCTGTGCCAGTAGTATCCGACAGGGCTATCAGCCCCAGCATTTTGGTGAT	CASSIRQGYQPQHF	0.0101086	42	TCRBV19-01	TCRBD01-01*01	TCRBJ01-05*01
AATGTGAGCACCTTGGAGCTGGGGGACTCGGCCCTTTATCTTTGCGCCAGCAGCCCGACAGGAAATCAGCCCCAGCATTTTGGTGAT	CASSPTGNQPQHF	0.0101086	39	TCRBV05-01*01	TCRBD01-01*01	TCRBJ01-05*01
TTGGAGATCCAGCGCACAGAGCAGGGGGACTCGGCCATGTATCTCTGTGCCAGCAGCGCTCACTTGGAGACCCAGTACTTCGGGCCA	CASSAHLETQYF	0.0101086	36	TCRBV07-09	TCRBD02-01	TCRBJ02-05*01
CAGCCTGCAAAGCTTGAGGACTCGGCCGTGTATCTCTGTGCCAGCAGCAGGGGGCGGGACGACCCCCACGAGCAGTACTTCGGGCCG	CASSRGRDDPHEQYF	0.0101086	45	TCRBV11-02*02	TCRBD01-01*01	TCRBJ02-07*01
AACGCCTTGTTGCTGGGGGACTCGGCCCTCTATCTCTGTGCCAGCAGCTTCACAGGGGGCGCGTCCTACGAGCAGTACTTCGGGCCG	CASSFTGGASYEQYF	0.0101086	45	TCRBV05-06*01	TCRBD01-01*01	TCRBJ02-07*01
AGCTCCTTGGAGCTGGGGGACTCAGCCCTGTACTTCTGTGCCAGCAGCTTTAGCGGGACCTCCTCGGACGAGCAGTACTTCGGGCCG	CASSFSGTSSDEQYF	0.0101086	45	TCRBV13-01*01	TCRBD02-01*02	TCRBJ02-07*01
CATCCTGAAGACAGCAGCTTCTACATCTGCAGTGCTAGGGGTCTAGCGGTTCCCCGGGTTCCAACCTACGAGCAGTACTTCGGGCCG	CSARGLAVPRVPTYEQYF	0.0101086	54	TCRBV20	TCRBD02-01	TCRBJ02-07*01
TCCCTAGAGTCTGCCATCCCCAACCAGACAGCTCTTTACTTCTGTGCCACCAGTGACCGGACAGGTATCGAGCAGTACTTCGGGCCG	CATSDRTGIEQYF	0.0101086	39	TCRBV24	TCRBD01-01*01	TCRBJ02-07*01
CAGCCCTCAGAACCCAGGGACTCAGCTGTGTACTTCTGTGCCAGCAGTTTAGCGGCGGGAGTGGCTTACGAGCAGTACTTCGGGCCG	CASSLAAGVAYEQYF	0.0101086	45	TCRBV12	TCRBD02-01*02	TCRBJ02-07*01
GCCCTGCAGCCAGAAGACTCAGCCCTGTATCTCTGCGCCAGCAGCCAAGGGCTGGGGTTTCGCAATCAGCCCCAGCATTTTGGTGAT	CASSQGLGFRNQPQHF	0.0101086	48	TCRBV04-01*01	unresolved	TCRBJ01-05*01
GAGATCCAGCGCACAGAGCAGGGGGACTCGGCCATGTATCTCTGTGCCAGCAGCTTAGCAGCTGGCACTGAAGCTTTCTTTGGACAA	CASSLAAGTEAFF	0.0101086	39	TCRBV07-09	TCRBD02-01	TCRBJ01-01*01
ACAGTGACCAGTGCCCATCCTGAAGACAGCAGCTTCTACATCTGCAGTGCTAGAGGGCAGGTGGACACTGAAGCTTTCTTTGGACAA	CSARGQVDTEAFF	0.0101086	39	TCRBV20	TCRBD01-01*01	TCRBJ01-01*01
TCTGCCATCCCCAACCAGACAGCTCTTTACTTCTGTGCCACCAGTGGGTCCTCTTGGGGAAACTCCTACGAGCAGTACTTCGGGCCG	CATSGSSWGNSYEQYF	0.0101086	48	TCRBV24	unresolved	TCRBJ02-07*01
CAGCGCACAGAGCAGCGGGACTCAGCCATGTATCGCTGTGCTAGCAGCTTAGCTGGCGGGGCGGAGTACGAGCAGTACTTCGGGCCG	CASSLAGGAEYEQYF	0.0101086	45	TCRBV07-07*01	TCRBD02-01*01	TCRBJ02-07*01
ATCCGCTCACCAGGCCTGGGGGACGCAGCCATGTACCTGTGTGCCACCAGCAAGACCGGGACAGTATACGAGCAGTACTTCGGGCCG	CATSKTGTVYEQYF	0.0101086	42	TCRBV15-01*01	TCRBD01-01*01	TCRBJ02-07*01
ATCCAGCCCTCAGAACCCAGGGACTCAGCTGTGTACTTCTGTGCCAGCAGGGGCAGCGAGAGGACCTACGAGCAGTACTTCGGGCCG	CASRGSERTYEQYF	0.0101086	42	TCRBV12	unresolved	TCRBJ02-07*01
ACAGTGACCAGTGCCCATCCTGAAGACAGCAGCTTCTACATCTGCAGTGCTAGACGGACAGAGAACACTGAAGCTTTCTTTGGACAA	CSARRTENTEAFF	0.0101086	39	TCRBV20	TCRBD01-01*01	TCRBJ01-01*01
AGTGCCCATCCTGAAGACAGCAGCTTCTACATCTGCAGTGCTAGGGGACTAGCGGGAGTCTCCTACAATGAGCAGTTCTTCGGGCCA	CSARGLAGVSYNEQFF	0.0101086	48	TCRBV20	TCRBD02-01*02	TCRBJ02-01*01
AACATGAGCCCTGAAGACAGCAGCATATATCTCTGCAGCGTTGAAGTAACTCGGGGCCTGGGAGGAAACACCATATATTTTGGAGAG	CSVEVTRGLGGNTIYF	0.0101086	48	TCRBV29-01*01	unresolved	TCRBJ01-03*01
ACCCTGCAGCCAGAAGACTCGGCCCTGTATCTCTGCGCCAGCAGCCAAGAACGGTTGGGGGGGGCGGATACGCAGTATTTTGGCCCA	CASSQERLGGADTQYF	0.0101086	48	TCRBV04-03*01	TCRBD02-01*01	TCRBJ02-03*01
CACACCCTGCAGCCAGAAGACTCGGCCCTGTATCTCTGTGCCAGCAGCCAAGAGTCGCGGGACCACCCCCCCGAGTACTTCGGGCCG	CASSQESRDHPPEYF	0.0101086	45	TCRBV04-02*01	TCRBD02-01*02	TCRBJ02-07*01
GTGAGCAACATGAGCCCTGAAGACAGCAGCATATATCTCTGCAGCTCGTGGACTAGCGGCCTCACAGATACGCAGTATTTTGGCCCA	CSSWTSGLTDTQYF	0.0101086	42	TCRBV29-01*01	TCRBD02-01	TCRBJ02-03*01
GTGAGCAACATGAGCCCTGAAGACAGCAGCATATATCTCTGCAGCGTTGAAGGGCGTAGCTCCTACAATGAGCAGTTCTTCGGGCCA	CSVEGRSSYNEQFF	0.0101086	42	TCRBV29-01*01	unresolved	TCRBJ02-01*01
CATCCTGAAGACAGCAGCTTCTACATCTGCAGTGCTAGAGAGGGGGGGGGACGGGCGGGCTCTTACTACGAGCAGTACTTCGGGCCG	CSAREGGGRAGSYYEQYF	0.0101086	54	TCRBV20	TCRBD02-01*01	TCRBJ02-07*01
CTGTCCTCAGAACCGGGAGACACGGCACTGTATCTCTGCGCCAGCAGTCCGAGTAGCGGGAGCTCCTACGAGCAGTACTTCGGGCCG	CASSPSSGSSYEQYF	0.0101086	45	TCRBV23-01*01	TCRBD02-01*02	TCRBJ02-07*01
CTGACAGTGACCAGTGCCCATCCTGAAGACAGCAGCTTCTACATCTGCAGTGCTGGAGCCCGATTCTACGAGCAGTACTTCGGGCCG	CSAGARFYEQYF	0.0101086	36	TCRBV20	unresolved	TCRBJ02-07*01
GTGACCAGTGCCCATCCTGAAGACAGCAGCTTCTACATCTGCAGTGCCCAGGACCTCGAAAGCTCCTACGAGCAGTACTTCGGGCCG	CSAQDLESSYEQYF	0.0101086	42	TCRBV20	unresolved	TCRBJ02-07*01
AGTTCTAAGAAGCTCCTTCTCAGTGACTCTGGCTTCTATCTCTGTGCCTGGAGGAGTGGAGGGGTCAATGAGCAGTTCTTCGGGCCA	CAWRSGGVNEQFF	0.0101086	39	TCRBV30-01*01	TCRBD02-01*02	TCRBJ02-01*01
ACTCTCAAGATCCAGCCTGCAGAGCTTGGGGACTCGGCCGTGTATCTCTGTGCCAGGGAGAGCTCCTACGAGCAGTACTTCGGGCCG	CARESSYEQYF	0.0101086	33	TCRBV11-03*01	TCRBD02-01*02	TCRBJ02-07*01
AGGCTGGAGTCGGCTGCTCCCTCCCAGACATCTGTGTACTTCTGTGCCAGCAGCGACAGGGGAGCTGTACAAGCTTTCTTTGGACAA	CASSDRGAVQAFF	0.00909771	39	TCRBV06-01*01	TCRBD01-01*01	TCRBJ01-01*01
GCCTTGGAGCTGGGGGACTCGGCCCTGTATCTCTGTGCCAGAAGCTTGTCCGTCGGGGGGGAGAACACTGAAGCTTTCTTTGGACAA	CARSLSVGGENTEAFF	0.00909771	48	TCRBV05-03	TCRBD02-01*01	TCRBJ01-01*01
GCTCCCTCCCAGACATCTGTGTACTTCTGTGCCAGCAGTTACTCGGGGTTGCTAAATCGGCGTGGAGTGGCCTACACCTTCGGTTCG	CASSYSGLLNRRGVAYTF	0.00909771	54	TCRBV06	unresolved	TCRBJ01-02*01
ACTCTGGAGTCTGCTGCCTCCTCCCAGACATCTGTATATTTCTGCGCCAGCAGTGGTGGACAGGGGTTGTGGCAGTACTTCGGGCCG	CASSGGQGLWQYF	0.00909771	39	TCRBV10-01	TCRBD01-01*01	TCRBJ02-07*01
TCCCTGGAGCTTGGTGACTCTGCTGTGTATTTCTGTGCCAGCAGCTCCGGTTGGGGGCCGAACACCGGGGAGCTGTTTTTTGGAGAA	CASSSGWGPNTGELFF	0.00909771	48	TCRBV03	TCRBD01-01*01	TCRBJ02-02*01
CGGCTGCTCCCTCCCAGACATCTGTGTACTTCTGTGCCAGCAACGTAATTGGGTCCGGGCTTAAGCTATGAGCAGTTCTTCGGGCCA		0.00909771	49	TCRBV06	unresolved	TCRBJ02-01*01
TCGGCTGCTCCCTCCCAGACATCTGTGTACTTCTGTGCCAGCAGTTACAAGGGCGGACTAGCCAAAAACATTCAGTACTTCGGCGCC	CASSYKGGLAKNIQYF	0.00909771	48	TCRBV06-05*01	TCRBD02-01	TCRBJ02-04*01
CTGTCGGCTGCTCCCTCCCAGACATCTGTGTACTTCTGTGCCAGCCTACGGACAGGGAACATGAACACTGAAGCTTTCTTTGGACAA	CASLRTGNMNTEAFF	0.00909771	45	TCRBV06-05*01	TCRBD01-01*01	TCRBJ01-01*01
CCTGCAGAACTGGAGGATTCTGGAGTTTATTTCTGTGCCAGCAGCCCTCCGGGACAACGGGCCCACAATGAGCAGTTCTTCGGGCCA	CASSPPGQRAHNEQFF	0.00909771	48	TCRBV14-01*01	TCRBD01-01*01	TCRBJ02-01*01
GGGTTGGAGTCGGCTGCTCCCTCCCAAACATCTGTGTACTTCTGTGCCAGCAGTTACTCGTTGGTTACTGAAGCTTTCTTTGGACAA	CASSYSLVTEAFF	0.00909771	39	TCRBV06	unresolved	TCRBJ01-01*01
CGGTCCACAAAGCTGGAGGACTCAGCCATGTACTTCTGTGCCAGCAGTAGACAGGGGGCACAATCCTATGGCTACACCTTCGGTTCG	CASSRQGAQSYGYTF	0.00909771	45	TCRBV02-01*01	TCRBD01-01*01	TCRBJ01-02*01
AGTCGCCCAGCCCCAACCAGACCTCTCTGTACTTCTGTGCCAGCAGAGGTCGGCAGGGGGGCGAAAGAGACCCAGTACTTCGGGCCA		0.00909771	46	TCRBV27-01*01	TCRBD01-01*01	TCRBJ02-05*01
TCCACAAAGCTGGAGGACTCAGCCATGTACTTCTGTGCCAGCGAAGTTGCTAGCGGGAGGACACAAGAGACCCAGTACTTCGGGCCA	CASEVASGRTQETQYF	0.00909771	48	TCRBV02-01*01	TCRBD02-01*02	TCRBJ02-05*01
ACCCTGCAGCCAGAAGACTCGGCCCTGTATCTCTGTGCCAGCAGCCAAGAAACGACACTTCTTTACTATGGCTACACCTTCGGTTCG	CASSQETTLLYYGYTF	0.00909771	48	TCRBV04-02*01	TCRBD01-01*01	TCRBJ01-02*01
CGCACAGAGCAGGGGGACTCGGCCATGTATCTCTGTGCCAGCAGCTTAGTCGCGGGGAGCATGGCTCAGCCCCAGCATTTTGGTGAT	CASSLVAGSMAQPQHF	0.00909771	48	TCRBV07-09	TCRBD02-01*01	TCRBJ01-05*01
CACGGAGTCAGGGGACACAGCACTGTATTTCTGTGCCAGCAGCTCCTAGAGCGGGTGAGGAGGGCCGGGGAGCTGTTTTTTGGAGAA		0.00909771	50	TCRBV21-01*01	TCRBD02-01	TCRBJ02-02*01
TTGGAGTCGGCTGCTCCCTCCCAAACATCTGTGTACTTCTGTGCCAGCAGTCTCTCGACTAGACAGAGTACGCAGTATTTTGGCCCA	CASSLSTRQSTQYF	0.00909771	42	TCRBV06	TCRBD02-01	TCRBJ02-03*01
CTTCACATCAATTCCCTGGAGCTTGGTGACTCTGCTGTGTATTTCTGTGCCAGCAGCCAAAGTGTGACTGAAGCTTTCTTTGGACAA	CASSQSVTEAFF	0.00909771	36	TCRBV03	unresolved	TCRBJ01-01*01
CAGCGCACACAGCAGGAGGACTCGGCCGTGTATCTCTGTGCCAGCAGCTTAACTGGAGGGAGCAATCAGCCCCAGCATTTTGGTGAT	CASSLTGGSNQPQHF	0.00909771	45	TCRBV07-02*01	TCRBD02-01*02	TCRBJ01-05*01
ACGGAGTCAGGGGACACAGCACTGTATTTCTGTGCCAGCACCCTAAGGGTTGCCCTGCACTCTGGAAACACCATATATTTTGGAGAG	CASTLRVALHSGNTIYF	0.00909771	51	TCRBV21-01*01	unresolved	TCRBJ01-03*01
GAGTCGGCTGCTCCCTCCCAAACATCTGTGTACTTCTGTGCCAGCAGGGCCGGGGGGACAGCCGGCCAGCCCCAGCATTTTGGTGAT	CASRAGGTAGQPQHF	0.00909771	45	TCRBV06	unresolved	TCRBJ01-05*01
CTCCCTCCCAGACATCTGTGTACTTCTGTGCCAGCAGTTACTGACTAGCGGGAGACCCTCTCCTACAATGAGCAGTTCTTCGGGCCA		0.00909771	55	TCRBV06	TCRBD02-01*02	TCRBJ02-01*01
CGCACACAGCAGGAGGACTCGGCCGTGTATCTCTGTGCCAGCAGCCCCCTCCTAGCAACCCGGTACAATGAGCAGTTCTTCGGGCCA	CASSPLLATRYNEQFF	0.00909771	48	TCRBV07-02*01	TCRBD02-01	TCRBJ02-01*01
GAGTCTGCCATCCCCAACCAGACAGCTCTTTACTTCTGTGCCACCAGTGATTGAAGGGACAGGGAAAGTGAGCAGTTCTTCGGGCCA	CATSD*RDRESEQFF	0.00909771	45	TCRBV24	TCRBD01-01*01	TCRBJ02-01*01
AGAGCAGGGGGACTCGGCCATGTATCTCTGTGCCAGCAGCGTAAAGGCGGGAGAACCCCGAACACCGGGGAGCTGTTTTTTGGAGAA		0.00909771	53	TCRBV07-09	TCRBD02-01*02	TCRBJ02-02*01
CTGAACATGAGCTCCTTGGAGCTGGGGGACTCAGCCCTGTACTTCTGTGCCAGCAGCTCACAATTTGACAGTTTGTACTTCGGGCCA	CASSSQFDSLYF	0.00909771	36	TCRBV13-01*01	TCRBD01-01*01	TCRBJ02-05*01
GCAGAGCTTGGGGACTCGGCCGTGTATCTCTGTGCCAGCAGCTCGGGCAGGTTAGCGGGAGTGGACAATGAGCAGTTCTTCGGGCCA	CASSSGRLAGVDNEQFF	0.00909771	51	TCRBV11-03*01	TCRBD02-01*02	TCRBJ02-01*01
CTGAAGATCCAGCCCTCAGAACCCAGGGACTCAGCTGTGTACTTCTGTGCCAGCACTATATATAGGGGATACAAGTTCTTCGGGCCA	CASTIYRGYKFF	0.00909771	36	TCRBV12	TCRBD01-01*01	TCRBJ02-01*01
ATCCAGCCTGCAGAGCTTGGGGACTCGGCCGTGTATCTCTGTGCCAGCAGCTTACAGATGCACAACTATGGCTACACCTTCGGTTCG	CASSLQMHNYGYTF	0.00909771	42	TCRBV11-03*01	TCRBD01-01*01	TCRBJ01-02*01
CCCTCAGAACCCAGGGACTCAGCTGTGTACTTCTGTGCCAGCAGTTTGTTGTTCGGATCCTCTGGAAACACCATATATTTTGGAGAG	CASSLLFGSSGNTIYF	0.00909771	48	TCRBV12	unresolved	TCRBJ01-03*01
GTGAGCAACATGAGCCCTGAAGACAGCAGCATATATCTCTGCAGCGTCGAATCTAGCGGGAGAACCAATGAGCAGTTCTTCGGGCCA	CSVESSGRTNEQFF	0.00909771	42	TCRBV29-01*01	TCRBD02-01*02	TCRBJ02-01*01
TGACATCGGCCCAAAAGAACCCGACAGCTTTCTATCTCTGTGCCAGTAATTACTAGCGGGATCTAAGAGACCCAGTACTTCGGGCCA		0.00909771	43	TCRBV19-01	TCRBD02-01*02	TCRBJ02-05*01
GTGCGAGGAGATTCGGCAGCTTATTTCTGTGCCAGCTCACCACGACCTAGCGGAGCCACTAGCACAGATACGCAGTATTTTGGCCCA	CASSPRPSGATSTDTQYF	0.00909771	54	TCRBV18-01*01	TCRBD02-01	TCRBJ02-03*01
CTGGAGTCTGCCAGGCCCTCACATACCTCTCAGTACCTCTGTGCCAGCAGTAACGACAGGTGGAGATATGGCTACACCTTCGGTTCG	CASSNDRWRYGYTF	0.00909771	42	TCRBV25-01*01	TCRBD01-01*01	TCRBJ01-02*01
GCGTCTGCTGTACCCTCTCAGACATCTGTGTACTTCTGTGCCAGCAGTGACCGGGGGGGAGCGGAGGGTGAGCAGTTCTTCGGGCCA	CASSDRGGAEGEQFF	0.00909771	45	TCRBV06-04	TCRBD02-01*01	TCRBJ02-01*01
CTCAAGATCCAGCCTGCAAAGCTTGAGGACTCGGCCGTGTATCTCTGTGCCAGCAGTCGGGCGGGGACTGAAGCTTTCTTTGGACAA	CASSRAGTEAFF	0.00909771	36	TCRBV11-02*02	TCRBD02-01*01	TCRBJ01-01*01
CGGGACTCGGCCATGTATCGCTGTGCCAGCAGCTTAGGGGGAGGCCGCGAGAGGGTCTACGCACAAGAGACCCAGTACTTCGGGCCA	CASSLGGGRERVYAQETQYF	0.00909771	60	TCRBV07-06*01	TCRBD02-01*02	TCRBJ02-05*01
CCTGCAAAGCTTGAGGACTCGGCCGTGTATCTCTGTGCCAGCAGCCCGGAAGGGACGGGAGGATTCTATGGCTACACCTTCGGTTCG	CASSPEGTGGFYGYTF	0.00909771	48	TCRBV11-02*02	TCRBD02-01*02	TCRBJ01-02*01
ACGATCCAGCGCACACAGCAGGAGGACTCGGCCGTGTATCTCTGTGCCAGCAGCTTAGGACTAGTCAACGAGCAGTACTTCGGGCCG	CASSLGLVNEQYF	0.00909771	39	TCRBV07-02*01	TCRBD02-01	TCRBJ02-07*01
GTGACATCGGCCCAAAAGAACCCGACAGCTTTCTATCTCTGTGCCAGTAGTATTTTGGCAGGGCCCTATGGCTACACCTTCGGTTCG	CASSILAGPYGYTF	0.00909771	42	TCRBV19-01	TCRBD01-01*01	TCRBJ01-02*01
AAGATCCAGCCTGCAGAGCTTGGGGACTCGGCCGTGTATCTCTGTGCCAGCAGCTTAGGGTTACGAAGGGAATCTTTCTTTGGACAA	CASSLGLRRESFF	0.00909771	39	TCRBV11-03*01	unresolved	TCRBJ01-01*01
TGCAGAACTGGAGGATTCTGGAGTTTATTTCTGTGCCAGCAGCCAAGAATAGCGGATCCCCTCGGGGAGACCCAGTACTTCGGGCCA		0.00909771	50	TCRBV14-01*01	TCRBD02-01	TCRBJ02-05*01
AATGTGAACGCCTTGGAGCTGGACGACTCGGCCCTGTATCTCTGTGCCAGCAGTGTACAGGGTCTCCACGAGCAGTACTTCGGGCCG	CASSVQGLHEQYF	0.00909771	39	TCRBV05-04*01	TCRBD01-01*01	TCRBJ02-07*01
CGCACAGAGCAGGGGGACTCGGCCATGTATCTCTGTGCCAGCAGCCCCCCTACCGGGACAGGGTTTGAAAAACTGTTTTTTGGCAGT	CASSPPTGTGFEKLFF	0.00909771	48	TCRBV07-09	TCRBD01-01*01	TCRBJ01-04*01
ATCCAGCGCACACAGCAGGAGGACTCGGCCGTGTATCTCTGTGCCAGCAGAACTAGCGGGGGCTCCTACGAGCAGTACTTCGGGCCG	CASRTSGGSYEQYF	0.00909771	42	TCRBV07-02*01	TCRBD02-01*01	TCRBJ02-07*01
ACACCCTGCAGCCAGAAGACTCGGCCCTGTATCTCTGTGCCAGCAGCCAAGGTGCAAAGGGGGGACACTGACGCTTTCTTTGGACAA		0.00909771	46	TCRBV04-02*01	unresolved	TCRBJ01-01*01
ATCCAGCCCTCAGAACCCAGGGACTCAGCTGTGTACTTCTGTGCCAGCAGTTTGACTCTACCTTCCTACGAGCAGTACTTCGGGCCG	CASSLTLPSYEQYF	0.00909771	42	TCRBV12	TCRBD02-01	TCRBJ02-07*01
CAGCGCACACAGCAGGAGGACTCGGCCGTGTATCTCTGTGCCAGCAGCTTCGGGGACCCCCGAGGCTACGAGCAGTACTTCGGGCCG	CASSFGDPRGYEQYF	0.00909771	45	TCRBV07-02*01	unresolved	TCRBJ02-07*01
ACAGTGACCAGTGCCCATCCTGAAGACAGCAGCTTCTACATCTGCAGTGCCAACCGGGACTTAAATCAGCCCCAGCATTTTGGTGAT	CSANRDLNQPQHF	0.00909771	39	TCRBV20	TCRBD02-01	TCRBJ01-05*01
TGCTGTACCCTCTCAGACATCTGTGTACTTCTGTGCCAGCAGTGACTCGACTTCCTCCGACCGGGGGATGAAGCTTTCTTTGGACAA		0.00909771	50	TCRBV06-04	TCRBD02-01*01	TCRBJ01-01*01
ACCAGTGCCCATCCTGAAGACAGCAGCTTCTACATCTGCAGTGCTAGAGATCTTCGGAGCTCCTACAATGAGCAGTTCTTCGGGCCA	CSARDLRSSYNEQFF	0.00909771	45	TCRBV20	TCRBD02-01*02	TCRBJ02-01*01
CGCACAGAGCAGGGGGACTCGGCCATGTATCTCTGTGCCAGCAGCCTCATCCGGACCAGGATGGCTAACGAGCAGTACTTCGGGCCG	CASSLIRTRMANEQYF	0.00909771	48	TCRBV07-09	unresolved	TCRBJ02-07*01
ATCCAGCAGGTAGTGCGAGGAGATTCGGCAGCTTATTTCTGTGCCAGCTCACCAATGACAGAGAGCTACGAGCAGTACTTCGGGCCG	CASSPMTESYEQYF	0.00909771	42	TCRBV18-01*01	TCRBD01-01*01	TCRBJ02-07*01
CTAGAGTCTGCCATCCCCAACCAGACAGCTCTTTACTTCTGTGCCACCAGTGTCTAGGGGGGAGTTGGTGGCTACACCTTCGGTTCG	CATSV*GGVGGYTF	0.00909771	42	TCRBV24	unresolved	TCRBJ01-02*01
GCCTTGGAGCTGGACGACTCGGCCCTGTATCTCTGTGCCAGCAGCCAAGAATTGTCACAGGAGGTGGAAAAACTGTTTTTTGGCAGT	CASSQELSQEVEKLFF	0.00909771	48	TCRBV05-04*01	unresolved	TCRBJ01-04*01
CAGCGCACAGAGCAGGGGGACTCGGCCATGTATCTCTGTGCCAGCAGCTTAATGACAGGGAGGATCTATGGCTACACCTTCGGTTCG	CASSLMTGRIYGYTF	0.00909771	45	TCRBV07-09	TCRBD01-01*01	TCRBJ01-02*01
ACCTACACACCCTGCAGCCAGAAGACTCGGCCCTGTATCTCTGTGCCAGCAGCTTGGGTACGCTCCGGGGAGCTGTTTTTTGGAGAA		0.00909771	40	TCRBV04-02*01	unresolved	TCRBJ02-02*01
GAGTCTGCCATCCCCAACCAGACAGCTCTTTACTTCTGTGCCACCAGTGATTCGGGCAGGGGGAACTACGAGCAGTACTTCGGGCCG	CATSDSGRGNYEQYF	0.00909771	45	TCRBV24	TCRBD01-01*01	TCRBJ02-07*01
ACAGTGACCAGTGCCCATCCTGAAGACAGCAGCTTCTACATCTGCAGTGCTCGGACTAGCGGTTACAATGAGCAGTTCTTCGGGCCA	CSARTSGYNEQFF	0.00909771	39	TCRBV20	TCRBD02-01	TCRBJ02-01*01
CCTGCAGAGCTTGGGGACTCGGCCGTGTATCTCTGTGCCAGCAGCCCGCGGGGGTCAGGGGGCTCCTACGAGCAGTACTTCGGGCCG	CASSPRGSGGSYEQYF	0.00909771	48	TCRBV11-03*01	unresolved	TCRBJ02-07*01
AGTGCCCATCCTGAAGACAGCAGCTTCTACATCTGCAGTGCCATCGAGGGACAGGGGCGCAGTGTTCAGCCCCAGCATTTTGGTGAT	CSAIEGQGRSVQPQHF	0.00909771	48	TCRBV20	TCRBD01-01*01	TCRBJ01-05*01
AAGAAGCTCCTTCTCAGTGACTCTGGCTTCTATCTCTGTGCCTGGAGCTTGACAGGGGCCGACACCGGGGAGCTGTTTTTTGGAGAA	CAWSLTGADTGELFF	0.00909771	45	TCRBV30-01*01	TCRBD01-01*01	TCRBJ02-02*01
TGCCCATCCTGAAGACAGCAGCTTCTACATCTGCAGTGCTAGTCAGGGGGCGCGTATTAGCGCAATCAGCCCCAGCATTTTGGTGAT		0.00909771	50	TCRBV20	TCRBD01-01*01	TCRBJ01-05*01
CACACCCTGCAGCCAGAAGACTCGGCCCTGTATCTCTGCGCCAGCAGCCAAGGGGTTAGCGGGAGGGCGGCGCAGTATTTTGGCCCA	CASSQGVSGRAAQYF	0.00909771	45	TCRBV04-03*01	TCRBD02-01*02	TCRBJ02-03*01
ACTGTGAGCAACATGAGCCCTGAAGACAGCAGCATATATCTCTGCAGCGCGCGGGAGGGTTCCTCCTACGAGCAGTACTTCGGGCCG	CSAREGSSYEQYF	0.00909771	39	TCRBV29-01*01	TCRBD02-01*02	TCRBJ02-07*01
CTGACTGTGAGCAACATGAGCCCTGAAGACAGCAGCATATATCTCTGCAGCGTTGAGACTAGCGCGTACGAGCAGTACTTCGGGCCG	CSVETSAYEQYF	0.00909771	36	TCRBV29-01*01	TCRBD02-01	TCRBJ02-07*01
GCCCATCCTGAAGACAGCAGCTTCTACATCTGCAGTGCTATTTATCGCGAACTGGGACTAGCCCTCTACGAGCAGTACTTCGGGCCG	CSAIYRELGLALYEQYF	0.00909771	51	TCRBV20	TCRBD02-01	TCRBJ02-07*01
AGTTCTAAGAAGCTCCTTCTCAGTGACTCTGGCTTCTATCTCTGTGCCTGGAGTGTAGCGCATAACTATGGCTACACCTTCGGTTCG	CAWSVAHNYGYTF	0.00909771	39	TCRBV30-01*01	TCRBD02-01	TCRBJ01-02*01
AGTTCTAAGAAGCTCCTTCTCAGTGACTCTGGCTTCTATCTCTGTGCCTGGAGTGGCGTGGGCCCAGATACGCAGTATTTTGGCCCA	CAWSGVGPDTQYF	0.00909771	39	TCRBV30-01*01	TCRBD01-01*01	TCRBJ02-03*01
CTCCTTCTCAGTGACTCTGGCTTCTATCTCTGTGCCTGGAGTTTAGGGACTCAGCGTACCAAGAACACTGAAGCTTTCTTTGGACAA	CAWSLGTQRTKNTEAFF	0.00909771	51	TCRBV30-01*01	TCRBD02-01	TCRBJ01-01*01
AGTTCTAAGAAGCTCCTTCTCAGTGACTCTGGCTTCTATCTCTGTGCCTGGGACCCGGCGGGAAGGACTGAAGCTTTCTTTGGACAA	CAWDPAGRTEAFF	0.00909771	39	TCRBV30-01*01	TCRBD02-01*02	TCRBJ01-01*01
CTGGAGTCGGCTGCTCCCTCCCAGACATCTGTGTACTTCTGTGCCAGCAGTGAAAGGGGACAGGCGGCTGAAGCTTTCTTTGGACAA	CASSERGQAAEAFF	0.00808685	42	TCRBV06-01*01	TCRBD01-01*01	TCRBJ01-01*01
GGGTTGGAGTCGGCTGCTCCCTCCCAAACATCTGTGTACTTCTGTGCCAGCAGTTCAACAGAGAACACTGAAGCTTTCTTTGGACAA	CASSSTENTEAFF	0.00808685	39	TCRBV06	TCRBD01-01*01	TCRBJ01-01*01
TCGGCTGCTCCCTCCCAGACATCTGTGTACTTCTGTGCCAGCAGTGAGAGGGGGTCCTTTTCGTCCGGGGAGCTGTTTTTTGGAGAA	CASSERGSFSSGELFF	0.00808685	48	TCRBV06-01*01	TCRBD01-01*01	TCRBJ02-02*01
ATCCAGCCCTCAGAACCCAGGGACTCAGCTGTGTACTTCTGTGCCAGCACCGGACAGGGAAAGAACACTGAAGCTTTCTTTGGACAA	CASTGQGKNTEAFF	0.00808685	42	TCRBV12	TCRBD01-01*01	TCRBJ01-01*01
GTGAACGCCTTGTTGCTGGGGGACTCGGCCCTGTATCTCTGTGCCAGCAGCCTTGGTAACGGTGCCTACGAGCAGTACTTCGGGCCG	CASSLGNGAYEQYF	0.00808685	42	TCRBV05-05*01	TCRBD02-01	TCRBJ02-07*01
TCGGCTGCTCCCTCCCAGACATCTGTGTACTTCTGTGCCAGCAGTGAAGCGCGGGCAGGGGGAGGTGAAAAACTGTTTTTTGGCAGT	CASSEARAGGGEKLFF	0.00808685	48	TCRBV06-01*01	TCRBD01-01*01	TCRBJ01-04*01
GAGTCGGCTGCTCCCTCCCAGACATCTGTGTACTTCTGTGCCAGCAGTTCCGGGGCCCTGGGGAATCAGCCCCAGCATTTTGGTGAT	CASSSGALGNQPQHF	0.00808685	45	TCRBV06-01*01	unresolved	TCRBJ01-05*01
GTGCAGCCTGCAGAACTGGAGGATTCTGGAGTTTATTTCTGTGCCAGCAGCCAGGAGACTTTTCTAGGGGAGCTGTTTTTTGGAGAA	CASSQETFLGELFF	0.00808685	42	TCRBV14-01*01	TCRBD02-01	TCRBJ02-02*01
TTGGAGTCGGCTGCTCCCTCCCAAACATCTGTGTACTTCTGTGCCAGCAGTTACTCCGGGGGCAACTATGGCTACACCTTCGGTTCG	CASSYSGGNYGYTF	0.00808685	42	TCRBV06	unresolved	TCRBJ01-02*01
CTGAATGTGAACGCCTTGTTGCTGGGGGACTCGGCCCTGTATCTCTGTGCCAGCAGCTTGCTACGGGCGGCCCAGTACTTCGGGCCA	CASSLLRAAQYF	0.00808685	36	TCRBV05-05*01	unresolved	TCRBJ02-05*01
ACAGAGCAGCGGGACTCGGCCATGTATCGCTGTGCCAGCAGCTTAGCGGGAGGAGAAATAAGTTACAATGAGCAGTTCTTCGGGCCA	CASSLAGGEISYNEQFF	0.00808685	51	TCRBV07-06*01	TCRBD02-01*02	TCRBJ02-01*01
GAGTCGCCCAGCCCCAACCAGACCTCTCTGTACTTCTGTGCCAGCAGTCCCCGGAGCGGGAGCGCAGATACGCAGTATTTTGGCCCA	CASSPRSGSADTQYF	0.00808685	45	TCRBV27-01*01	TCRBD02-01*02	TCRBJ02-03*01
CTGGAGTCGGCTGCTCCCTCCCAGACATCTGTGTACTTCTGTGCCAGCAAAGCGATAGGGTGGGGCTACGAGCAGTACTTCGGGCCG	CASKAIGWGYEQYF	0.00808685	42	TCRBV06-01*01	unresolved	TCRBJ02-07*01
ACTGTGACATCGGCCCAAAAGAACCCGACAGCTTTCTATCTCTGTGCCAGTAGGGATTATAGCAATCAGCCCCAGCATTTTGGTGAT	CASRDYSNQPQHF	0.00808685	39	TCRBV19-01	unresolved	TCRBJ01-05*01
CCACGGAGTCAGGGGACACAGCACTGTATTTCTGTGCCAGCAGCAAAGAGTTCGGGGGCCGATCGACGGGTAGCTTTCTTTGGACAA		0.00808685	49	TCRBV21-01*01	unresolved	TCRBJ01-01*01
CTGCTGTCGGCTGCTCCCTCCCAGACATCTGTGTACTTCTGTGCCAGCAGTTACTCGAAACATAGGGGTACGCAGTATTTTGGCCCA	CASSYSKHRGTQYF	0.00808685	42	TCRBV06-05*01	TCRBD01-01*01	TCRBJ02-03*01
GCTTGGTGACTCTGCTGTGTATTTCTGTGCCAGCAGCCAAAAGACCCGTCGGGGTAGATCAAGTGAGAGACCCAGTACTTCGGGCCA		0.00808685	56	TCRBV03	TCRBD02-01*01	TCRBJ02-05*01
ATCCAGCCTGCAGAGCTTGGGGACTCGGCCATGTATCTCTGTGCCAGCAGGACAGGGAGGAACACCGGGGAGCTGTTTTTTGGAGAA	CASRTGRNTGELFF	0.00808685	42	TCRBV11-01*01	TCRBD01-01*01	TCRBJ02-02*01
CAGCGCACAGAGCAGGGGGACTCGGCCATGTATCTCTGTGCCAGCAGCTTACTTTGGGATTCCTACAATGAGCAGTTCTTCGGGCCA	CASSLLWDSYNEQFF	0.00808685	45	TCRBV07-09	unresolved	TCRBJ02-01*01
GGGTTGGAGTCGGCTGCTCCCTCCCAAACATCTGTGTACTTCTGTGCCAGCAGTTACAACCCATCAGTTGAGCAGTACTTCGGGCCG	CASSYNPSVEQYF	0.00808685	39	TCRBV06	TCRBD01-01*01	TCRBJ02-07*01
GCCCAAAAGAACCCGACAGCTTTCTATCTCTGTGCCAGTAGTCATATGACGGACAGCCAGTTGAACACTGAAGCTTTCTTTGGACAA	CASSHMTDSQLNTEAFF	0.00808685	51	TCRBV19-01	TCRBD01-01*01	TCRBJ01-01*01
CGGTCCACAAAGCTGGAGGACTCAGCCATGTACTTCTGTGCCAGCAGTGATGGAGCGGGAGGAGGGGAGACCCAGTACTTCGGGCCA	CASSDGAGGGETQYF	0.00808685	45	TCRBV02-01*01	TCRBD02-01*02	TCRBJ02-05*01
CAGCGCACACAGCAGGAGGACTCCGCCGTGTATCTCTGTGCCAGCAGCTTAGAGGCGGGAGTGAGCAATGAGCAGTTCTTCGGGCCA	CASSLEAGVSNEQFF	0.00808685	45	TCRBV07-08*01	TCRBD02-01*02	TCRBJ02-01*01
CCCAGCCCCAACCAGACCTCTCTGTACTTCTGTGCCAGCAGACCATCGTCGGCGGGAGGGGGGCCCGATGAGCAGTTCTTCGGGCCA	CASRPSSAGGGPDEQFF	0.00808685	51	TCRBV27-01*01	TCRBD02-01*02	TCRBJ02-01*01
GAGTCGGCTGCTCCCTCCCAAACATCTGTGTACTTCTGTGCCAGCAGTTACGGGACTAGCGGGAGGACCCCTCCGTTCTTCGGGCCA	CASSYGTSGRTPPFF	0.00808685	45	TCRBV06	TCRBD02-01*02	TCRBJ02-01*01
ACGATCCAGCGCACAGAGCAGCGGGACTCGGCCATGTATCGCTGTGCCAGCAGCTTAGTCCTACGGGAGGGCTACACCTTCGGTTCG	CASSLVLREGYTF	0.00808685	39	TCRBV07-06*01	TCRBD02-01*02	TCRBJ01-02*01
ATGAGCTCCTTGGAGCTGGGGGACTCAGCCCTGTACTTCTGTGCCAGCAGCTTCGGGGGTACGGTCGCTGAAGCTTTCTTTGGACAA	CASSFGGTVAEAFF	0.00808685	42	TCRBV13-01*01	TCRBD02-01*01	TCRBJ01-01*01
TCCACGGAGTCAGGGGACACAGCACTGTATTTCTGTGCCAGCAGCAAATCGCGGGCTACCTACACAGATACGCAGTATTTTGGCCCA	CASSKSRATYTDTQYF	0.00808685	48	TCRBV21-01*01	TCRBD02-01	TCRBJ02-03*01
GCTCCCTCCCAAACATCTGTGTACTTCTGTGCCAGCAGTTACCACAACCTACTAGCGGAACCTTCCTACGAGCAGTACTTCGGGCCG	CASSYHNLLAEPSYEQYF	0.00808685	54	TCRBV06	TCRBD02-01	TCRBJ02-07*01
CTGTCGGCTGCTCCCTCCCAGACATCTGTGTACTTCTGTGCCAGCAGTTACTCGAGTCACCCAGGGAATGGAGCTTTCTTTGGACAA	CASSYSSHPGNGAFF	0.00808685	45	TCRBV06-05*01	TCRBD01-01*01	TCRBJ01-01*01
ATCCAGCCTGCAAAGCTTGAGGACTCGGCCGTGTATCTCTGTGCCAGCAGCTTAGTTCCCCGCACAGATACGCAGTATTTTGGCCCA	CASSLVPRTDTQYF	0.00808685	42	TCRBV11-02*02	unresolved	TCRBJ02-03*01
ACAGAGCAGGGGGACTCGGCCATGTATCTCTGTGCCAGCAGCCCGCACCCCGGGCTAGCGGGTGGTATTGAGCAGTTCTTCGGGCCA	CASSPHPGLAGGIEQFF	0.00808685	51	TCRBV07-09	TCRBD02-01	TCRBJ02-01*01
AGGCTGCTGTCGGCTGCTCCCTCCCAGACATCTGTGTACTTCTGTGCCAGCAGTTACGGGACAGAATACGAGCAGTACTTCGGGCCG	CASSYGTEYEQYF	0.00808685	39	TCRBV06-05*01	TCRBD01-01*01	TCRBJ02-07*01
CCAGCCCCAACCAGACCTCTCTGTACTTCTGTGCCAGCAGTAAGGCCGCTCCGGGACAGGAATAACTATGGCTACACCTTCGGTTCG		0.00808685	52	TCRBV27-01*01	TCRBD01-01*01	TCRBJ01-02*01
GTGACATCGGCCCAAAAGAACCCGACAGCTTTCTATCTCTGTGCCAGTACCCGGGACAGGGCCACCTATGGCTACACCTTCGGTTCG	CASTRDRATYGYTF	0.00808685	42	TCRBV19-01	TCRBD01-01*01	TCRBJ01-02*01
AACGCCTTGGAGCTGGACGACTCGGCCCTGTATCTCTGTGCCAGCAGCTTGGGAGGGCCGAACACCGGGGAGCTGTTTTTTGGAGAA	CASSLGGPNTGELFF	0.00808685	45	TCRBV05-04*01	TCRBD02-01*02	TCRBJ02-02*01
GCACTGTATTTCTGTGCCAGCAGCAAAGTGGGCTAGCGGGACTACTTAAGCTGGGTTTTGAGCACAGATACGCAGTATTTTGGCCCA	CASSKVG*RDYLSWVLSTDTQYF	0.00808685	69	TCRBV21-01*01	TCRBD02-01*02	TCRBJ02-03*01
AACGCCTTGTTGCTGGGGGACTCGGCCCTCTATCTCTGTGCCAGCAGCGGCTCTGGACAGGCCTCCTACGAGCAGTACTTCGGGCCG	CASSGSGQASYEQYF	0.00808685	45	TCRBV05-06*01	TCRBD01-01*01	TCRBJ02-07*01
TTGGCTGCTCCCTCCCAGACATCTGTGTACTTCTGTGCCAGCAGCACCCCCAGGACAGTTAGCACAGATACGCAGTATTTTGGCCCA	CASSTPRTVSTDTQYF	0.00808685	48	TCRBV06-06	TCRBD01-01*01	TCRBJ02-03*01
GAGTCGGCTGCTCCCTCCCAAACATCTGTGTACTTCTGTGCCAGCAGCTTCCCGGTCCAGGGCTTAGAGACCCAGTACTTCGGGCCA	CASSFPVQGLETQYF	0.00808685	45	TCRBV06	TCRBD01-01*01	TCRBJ02-05*01
GAGTTGGCTGCTCCCTCCCAGACATCTGTGTACTTCTGTGCCAGCACCATAGAAGCGGGAGGGCCCTACGAGCAGTACTTCGGGCCG	CASTIEAGGPYEQYF	0.00808685	45	TCRBV06-06	TCRBD02-01*02	TCRBJ02-07*01
TCCAGCCCTCAGAACCCAGGGACTCAGCTGTGTACTTCTGTGCCAGCAGTTATGGGACAGGGCAATCAGCCCCAGCATTTTGGTGAT		0.00808685	43	TCRBV12	TCRBD01-01*01	TCRBJ01-05*01
GCACACAGCAGGAGGACTCCGCCGTGTATCTCTGTGCCAGCAGCTTAGATGGGTTAGCGGGAGAACAATGAGCAGTTCTTCGGGCCA		0.00808685	49	TCRBV07-08*01	TCRBD02-01*02	TCRBJ02-01*01
CTGGAGTCAGCTACCCGCTCCCAGACATCTGTGTATTTCTGCGCCAGCGGCCGGGACTAGATTTCCTACGAGCAGTACTTCGGGCCG	CASGRD*ISYEQYF	0.00808685	42	TCRBV10-02*01	TCRBD02-01	TCRBJ02-07*01
TCGGCCCAAAAGAACCCGACAGCTTTCTATCTCTGTGCCAGTAGTCCTGGGACCGCGCGAGGAATCTACGAGCAGTACTTCGGGCCG	CASSPGTARGIYEQYF	0.00808685	48	TCRBV19-01	unresolved	TCRBJ02-07*01
GAGTCGGCTGCTCCCTCCCAAACATCTGTGTACTTCTGTGCCAGCAGTTACCCGGGACAGGGATTCTATGGCTACACCTTCGGTTCG	CASSYPGQGFYGYTF	0.00808685	45	TCRBV06	TCRBD01-01*01	TCRBJ01-02*01
AGTGCCCATCCTGAAGACAGCAGCTTCTACATCTGCAGTGCTAGAGGAGGGACAGCCCCCCGGGACACTGAAGCTTTCTTTGGACAA	CSARGGTAPRDTEAFF	0.00808685	48	TCRBV20	TCRBD01-01*01	TCRBJ01-01*01
GCGCACAGAGCAGGGGGACTCAGCTGTGTATCTCTGTGCCAGCAGGCTTACCGGACAGGGCCCACCTACGAGCAGTACTTCGGGCCG		0.00808685	47	TCRBV07-04*01	TCRBD01-01*01	TCRBJ02-07*01
CGCACACAGCAGGAGGACTCGGCCGTGTATCTCTGTGCCAGCAGCTTAGGTAGCGGGAAATCTCGCTACGAGCAGTACTTCGGGCCG	CASSLGSGKSRYEQYF	0.00808685	48	TCRBV07-02*01	TCRBD02-01*02	TCRBJ02-07*01
ATCCAGCGCACAGAGCAGGGGGACTCGGCCATGTATCTCTGTGCCAGCAGGCCAGGACAGGGTAAAAACATTCAGTACTTCGGCGCC	CASRPGQGKNIQYF	0.00808685	42	TCRBV07-09	TCRBD01-01*01	TCRBJ02-04*01
CAGCCTGCAAAGCTTGAGGACTCGGCCGTGTATCTCTGTGCCAGCAGCCCGGGGGCCCGCGGAGGAAACACCATATATTTTGGAGAG	CASSPGARGGNTIYF	0.00808685	45	TCRBV11-02*02	unresolved	TCRBJ01-03*01
AACGCCTTGGAGCTGGACGACTCGGCCCTGTATCTCTGTGCCAGCAGCTTAATAGCGGGAGATCACAATGAGCAGTTCTTCGGGCCA	CASSLIAGDHNEQFF	0.00808685	45	TCRBV05-04*01	TCRBD02-01*02	TCRBJ02-01*01
CAGCACCAACCAGACATCTATGTACCTCTGTGCCAGCAGTCCGGGGGGGTGGACAGGGGTTAAGACAATGAGCAGTTCTTCGGGCCA		0.00808685	53	TCRBV28-01*01	TCRBD01-01*01	TCRBJ02-01*01
ATTCAGCGCACAGAGCAGCGGGACTCAGCCATGTATCGCTGTGCTAGCAGCTTCCGGGACGGGGCCTACGAGCAGTACTTCGGGCCG	CASSFRDGAYEQYF	0.00808685	42	TCRBV07-07*01	unresolved	TCRBJ02-07*01
GCACCTTGGAGCTGGGGGACTCGGCCCTTTATCTTTGCGCCAGCAGCTTGGACAGCAGGGTCTGGTAGGCCCCAGCATTTTGGTGAT		0.00808685	46	TCRBV05-01*01	TCRBD01-01*01	TCRBJ01-05*01
CAGCCCTCAGAACCCAGGGACTCAGCTGTGTACTTCTGTGCCAGCAGGGGGAGGACAGGCGCTAACACTGAAGCTTTCTTTGGACAA	CASRGRTGANTEAFF	0.00808685	45	TCRBV12	TCRBD01-01*01	TCRBJ01-01*01
GGGTTGGAGTCGGCTGCTCCCTCCCAAACATCTGTGTACTTCTGTGCCAGCAGTCATCCAGACAGGTACACGCAGTATTTTGGCCCA	CASSHPDRYTQYF	0.00808685	39	TCRBV06	TCRBD01-01*01	TCRBJ02-03*01
TCTGGAGCTGGGGGACTCAGCTTTGTATTTCTGTGCCAGCCCCCGCGGTAGGGCACATTCTCTGGAAACACCATATATTTTGGAGAG		0.00808685	50	TCRBV09-01	unresolved	TCRBJ01-03*01
TGCAGCCTGCAGAACTGGAGGATTCTGGAGTTTATTTCTGTGCCAGCGGTGGCCTCGAGGCCCTCCTACGAGCAGTACTTCGGGCCG		0.00808685	43	TCRBV14-01*01	TCRBD02-01*02	TCRBJ02-07*01
CAGCCTGCAGAGCTTGGGGACTCGGCCGTGTATCTCTGTGCCAGCAGCTTATTTTTCGGGGGCACCGGGGAGCTGTTTTTTGGAGAA	CASSLFFGGTGELFF	0.00808685	45	TCRBV11-03*01	TCRBD02-01*01	TCRBJ02-02*01
GGCTGCTGTCGGCTGCTCCCTCCCAGACATCTGTGTACTTCTGTGCCAGCAGTAAAAAACAGGGACTATGGCTACACCTTCGGTTCG		0.00808685	40	TCRBV06-05*01	TCRBD01-01*01	TCRBJ01-02*01
ATCCAGCGCACACAGCAGGAGGACTCGGCCGTGTATCTCTGTGCCAGCAGCTTAGTGCTTGCTCCCCCTGAAGCTTTCTTTGGACAA	CASSLVLAPPEAFF	0.00808685	42	TCRBV07-02*01	unresolved	TCRBJ01-01*01
GTGACCAGTGCCCATCCTGAAGACAGCAGCTTCTACATCTGCAGTGCTAGGGAACAGGGTATCGCCGTGAGAGCTTTCTTTGGACAA	CSAREQGIAVRAFF	0.00808685	42	TCRBV20	TCRBD01-01*01	TCRBJ01-01*01
AAGGTGCAGCCTGCAGAACTGGAGGATTCTGGAGTTTATTTCTGTGCCAGTACATCTCTTGGGTTTGGGACCCAGTACTTCGGGCCA	CASTSLGFGTQYF	0.00808685	39	TCRBV14-01*01	unresolved	TCRBJ02-05*01
CCCTCAGAACCCAGGGACTCAGCTGTGTACTTCTGTGCCAGCAGTCCCGAAGCTAGCGGTATATACAATGAGCAGTTCTTCGGGCCA	CASSPEASGIYNEQFF	0.00808685	48	TCRBV12	TCRBD02-01	TCRBJ02-01*01
CAGCCTGCAGAACTGGAGGATTCTGGAGTTTATTTCTGTGCCAGCAGCCAAGATCAAGCGTAGTACAATGAGCAGTTCTTCGGGCCA	CASSQDQA*YNEQFF	0.00808685	45	TCRBV14-01*01	TCRBD02-01	TCRBJ02-01*01
CTGGAGTCGCCCAGCCCCAACCAGACCTCTCTGTACTTCTGTGCCAGCAGTTTGACTACAAACTCCTACGAGCAGTACTTCGGGCCG	CASSLTTNSYEQYF	0.00808685	42	TCRBV27-01*01	TCRBD02-01	TCRBJ02-07*01
AGCACCTTGGAGCTGGGGGACTCGGCCCTTTATCTTTGCGCCAGCAGCTTGGGGGTCGGGGGACGGACTGAAGCTTTCTTTGGACAA	CASSLGVGGRTEAFF	0.00808685	45	TCRBV05-01*01	TCRBD02-01*01	TCRBJ01-01*01
ATTCCTTCACCTACACACCCTGCAGCCAGAAGACTCGGCCCTGTATCTCTGTGCCACGTAAGGGGAGACAGGGAGCATTTTGGAGAG		0.00808685	32	TCRBV04-02*01	TCRBD01-01*01	TCRBJ01-03*01
AATGTGAACGCCTTGGAGCTGGAGGACTCGGCCCTGTATCTCTGTGCCAGCAGCTTGGCCCGGGGGGCTGAAGCTTTCTTTGGACAA	CASSLARGAEAFF	0.00808685	39	TCRBV05-08*01	TCRBD02-01*01	TCRBJ01-01*01
AATGTGAGCACCTTGGAGCTGGGGGACTCGGCCCTTTATCTTTGCGCCAGCAGCCAGTGGACTTCCGGGGAGCTGTTTTTTGGAGAA	CASSQWTSGELFF	0.00808685	39	TCRBV05-01*01	TCRBD02-01	TCRBJ02-02*01
GAGTCGGCTGCTCCCTCCCAAACATCTGTGTACTTCTGTGCCAGCAGTTTGGGCTGGGGCGGGGCCAACGTCCTGACTTTCGGGGCC	CASSLGWGGANVLTF	0.00808685	45	TCRBV06	TCRBD01-01*01	TCRBJ02-06*01
CCACTCTGAAGATCCAGCCCTCAGAACCCAGGGACTCAGCTGTGTACTTCTGTGCCAGCAGCGAACTACGAGCAGTACTTCGGGCCG		0.00808685	31	TCRBV12	unresolved	TCRBJ02-07*01
GCGTCTGCTGTACCCTCTCAGACATCTGTGTACTTCTGTGCCAGCAGTGACGGTGAGGGGGGAACAGATACGCAGTATTTTGGCCCA	CASSDGEGGTDTQYF	0.00808685	45	TCRBV06-04	unresolved	TCRBJ02-03*01
CAGCGCACAGAGCAGGGGGACTCGGCCATGTATCTCTGTGCCAGCAGCCCTACGGGGGGGGTCTCCTACGAGCAGTACTTCGGGCCG	CASSPTGGVSYEQYF	0.00808685	45	TCRBV07-09	TCRBD02-01*01	TCRBJ02-07*01
AGGCCCTCACATACCTCTCAGTACCTCTGTGCCAGCAGTGAATAAACGGGGGGGCGCGGCGACACCGGGGAGCTGTTTTTTGGAGAA	CASSE*TGGRGDTGELFF	0.00808685	54	TCRBV25-01*01	TCRBD02-01*01	TCRBJ02-02*01
AAGATCCAGCCTGCAAAGCTTGAGGACTCGGCCGTGTATCTCTGTGCCAGCAGCCCTAGCCAGGCAGATACGCAGTATTTTGGCCCA	CASSPSQADTQYF	0.00808685	39	TCRBV11-02*02	TCRBD02-01	TCRBJ02-03*01
CTGACTGTGAGCAACATGAGCCCTGAAGACAGCAGCATATATCTCTGCAGCGTTGAATTAACTGGAAACACCATATATTTTGGAGAG	CSVELTGNTIYF	0.00808685	36	TCRBV29-01*01	TCRBD02-01	TCRBJ01-03*01
TGGAGTCTGCCAGGCCCTCACATACCTCTCAGTACCTCTGTGCCAGCAGTGAATATAGACAGGGGAGCAGGCTACACCTTCGGTTCG		0.00808685	43	TCRBV25-01*01	TCRBD01-01*01	TCRBJ01-02*01
AACGCCTTGGAGCTGGACGACTCGGCCCTGTATCTCTGTGCCAGCAGCTTGGTTCACAGGGGGGTCTATGGCTACACCTTCGGTTCG	CASSLVHRGVYGYTF	0.00808685	45	TCRBV05-04*01	TCRBD01-01*01	TCRBJ01-02*01
CTGGAGCTGGGGGACTCAGCTTTGTATTTCTGTGCCAGCAGCGTAGAGGGGACTAGCGGGAGTGAGAATGAGCAGTTCTTCGGGCCA	CASSVEGTSGSENEQFF	0.00808685	51	TCRBV09-01	TCRBD02-01*02	TCRBJ02-01*01
AATGTGAGCACCTTGGAGCTGGGGGACTCGGCCCTTTATCTTTGCGCCAGCAGCCTCAGCGGGAGCAACGAGCAGTACTTCGGGCCG	CASSLSGSNEQYF	0.00808685	39	TCRBV05-01*01	TCRBD02-01*02	TCRBJ02-07*01
AACCTGAGCTCTCTGGAGCTGGGGGACTCAGCTTTGTATTTCTGTGCCAGCAGCCCGTACTCGGATACTGAAGCTTTCTTTGGACAA	CASSPYSDTEAFF	0.00808685	39	TCRBV09-01	unresolved	TCRBJ01-01*01
GTACCCTCTCAGACATCTGTGTACTTCTGTGCCAGCAGTGCTCAACACCCGACAGCTAGGCCTAACTATGGCTACACCTTCGGTTCG	CASSAQHPTARPNYGYTF	0.00808685	54	TCRBV06-04	TCRBD01-01*01	TCRBJ01-02*01
ACCTTGGAGATCCAGCGCACAGAGCAGGGGGACTCGGCCATGTATCTCTGTGCCAGCAGAGCCCCAGATACGCAGTATTTTGGCCCA	CASRAPDTQYF	0.00808685	33	TCRBV07-09	TCRBD02-01	TCRBJ02-03*01
TCTCTGGAGCTGGGGGACTCAGCTTTGTATTTCTGTGCCAGCAGCGTAGTGGAGGGGTTGGCTGGAGATACGCAGTATTTTGGCCCA	CASSVVEGLAGDTQYF	0.00808685	48	TCRBV09-01	TCRBD02-01*02	TCRBJ02-03*01
CATCCTGAAGACAGCAGCTTCTACATCTGCAGTGCTAGGAACCTCCCGACCTTAGCGGTATTACCCTACGAGCAGTACTTCGGGCCG	CSARNLPTLAVLPYEQYF	0.00808685	54	TCRBV20	TCRBD02-01	TCRBJ02-07*01
CTAGAGTCTGCCATCCCCAACCAGACAGCTCTTTACTTCTGTGCCACCAGTGGGTTAGCACCTCCCTACGAGCAGTACTTCGGGCCG	CATSGLAPPYEQYF	0.00808685	42	TCRBV24	TCRBD02-01	TCRBJ02-07*01
GTGAACGCCTTGTTGCTGGGGGACTCGGCCCTCTATCTCTGTGCCAGCAGCTTGGAACCCCGGCAGGATACGCAGTATTTTGGCCCA	CASSLEPRQDTQYF	0.00808685	42	TCRBV05-06*01	unresolved	TCRBJ02-03*01
ACTCTGAAGATCCAGCCCTCAGAACCCAGGGACTCAGCTGTGTACTTCTGTGCCAGCAGTAGGAAAGCCGGGCAGTACTTCGGGCCG	CASSRKAGQYF	0.00808685	33	TCRBV12	unresolved	TCRBJ02-07*01
ACCAGTGCCCATCCTGAAGACAGCAGCTTCTACATCTGCAGTGCTAGAGATCTAAGGGGGACCGACACTGAAGCTTTCTTTGGACAA	CSARDLRGTDTEAFF	0.00808685	45	TCRBV20	TCRBD01-01*01	TCRBJ01-01*01
GTGCCCATCCTGAAGACAGCAGCTTCTACATCTGCAGTGCTAGAGATCGAAGGGTAGAGCTCCTACAATGAGCAGTTCTTCGGGCCA		0.00808685	49	TCRBV20	unresolved	TCRBJ02-01*01
TCAGAACCGGGAGACACGGCACTGTATCTCTGCGCCAGCAGTCAATCTAACAGTTTAACCCCTGACTATGGCTACACCTTCGGTTCG	CASSQSNSLTPDYGYTF	0.00808685	51	TCRBV23-01*01	TCRBD01-01*01	TCRBJ01-02*01
CTACACGCCCTGCAGCCAGAAGACTCAGCCCTGTATCTCTGCGCCAGCAGCCCCTACTCCGGGGATCAGCCCCAGCATTTTGGTGAT	CASSPYSGDQPQHF	0.00808685	42	TCRBV04-01*01	TCRBD02-01*01	TCRBJ01-05*01
ACCAGTGCCCATCCTGAAGACAGCAGCTTCTACATCTGCAGTGCTAGAGACGCGGACAGGGGGAACACTGAAGCTTTCTTTGGACAA	CSARDADRGNTEAFF	0.00808685	45	TCRBV20	TCRBD01-01*01	TCRBJ01-01*01
CAGGGGGACTCGGCCATGTATCTCTGTGCCAGCAGCTCCTTAATGGGTCGGGGGGCCGTAGGGGCCAACGTCCTGACTTTCGGGGCC	CASSSLMGRGAVGANVLTF	0.00808685	57	TCRBV07-09	TCRBD02-01*01	TCRBJ02-06*01
CTGGGGGACTCAGCTTTGTATTTCTGTGCCAGCAGCGTAGAAGTGCAGGGGGTAGGCTCTGGGGCCAACGTCCTGACTTTCGGGGCC	CASSVEVQGVGSGANVLTF	0.00808685	57	TCRBV09-01	TCRBD01-01*01	TCRBJ02-06*01
GTGACCAGTGCCCATCCTGAAGACAGCAGCTTCTACATCTGCAGTGCCCCAGGACAGGCAGCCCAAGAGACCCAGTACTTCGGGCCA	CSAPGQAAQETQYF	0.00808685	42	TCRBV20	TCRBD01-01*01	TCRBJ02-05*01
ACAGTGACCAGTGCCCATCCTGAAGACAGCAGCTTCTACATCTGCAGTGCTAGGCGGCAGGTTGGAGAGACCCAGTACTTCGGGCCA	CSARRQVGETQYF	0.00808685	39	TCRBV20	unresolved	TCRBJ02-05*01
AGCTCTCTGGAGCTGGGGGACTCAGCTTTGTATTTCTGTGCCAGCAGCGTAGATCTTCGGACTTTGGGTGAGCAGTTCTTCGGGCCA	CASSVDLRTLGEQFF	0.00808685	45	TCRBV09-01	TCRBD02-01	TCRBJ02-01*01
CTGAGCTCTCTGGAGCTGGGGGACTCAGCTTTGTATTTCTGTGCCAGCAGCTTAACAGTGAGCTCCTACGAGCAGTACTTCGGGCCG	CASSLTVSSYEQYF	0.00808685	42	TCRBV09-01	TCRBD01-01*01	TCRBJ02-07*01
CAGCCTGCAGAGCTTGGGGACTCGGCCGTGTATCTCTGTGCCAGCAGCCCGACTAGCGGCCGTAGATACGAGCAGTACTTCGGGCCG	CASSPTSGRRYEQYF	0.00808685	45	TCRBV11-03*01	TCRBD02-01	TCRBJ02-07*01
AAGATCCAGCCTGCAGAGCTTGGGGACTCGGCCGTGTATCTCTGTGCCAGCAGCTCTGGGGGACGGGAAAAACTGTTTTTTGGCAGT	CASSSGGREKLFF	0.00808685	39	TCRBV11-03*01	unresolved	TCRBJ01-04*01
CTCACTGTGACATCGGCCCAAAAGAACCCGACAGCTTTCTATCTCTGTGCCTGTGGGGGCTGGGGAGAGACCCAGTACTTCGGGCCA	CACGGWGETQYF	0.00808685	36	TCRBV19-01	TCRBD01-01*01	TCRBJ02-05*01
CATCCTGAAGACAGCAGCTTCTACATCTGCAGTGCTAGTGACTTTAGTAAGCGGGAGACGGGTAACAATGAGCAGTTCTTCGGGCCA	CSASDFSKRETGNNEQFF	0.00808685	54	TCRBV20	TCRBD02-01*02	TCRBJ02-01*01
ACCCTGCAGCCAGAAGACTCGGCCCTGTATCTCTGCGCCAGCAGCCAAGAAGGGGACGGCTTAAATGAAAAACTGTTTTTTGGCAGT	CASSQEGDGLNEKLFF	0.00808685	48	TCRBV04-03*01	unresolved	TCRBJ01-04*01
TCTAAGAAGCTCCTTCTCAGTGACTCTGGCTTCTATCTCTGTGCCTCAATACTAGCGGGTATTGGGTATGAGCAGTTCTTCGGGCCA	CASILAGIGYEQFF	0.00808685	42	TCRBV30-01*01	TCRBD02-01	TCRBJ02-01*01
CAGCGCACAGAGCAGGGGGACTCGGCCATGTATCTCTGTGCCAGCAGCTCCGAGAGGGACTTTGGCTACGAGCAGTACTTCGGGCCG	CASSSERDFGYEQYF	0.00808685	45	TCRBV07-09	TCRBD02-01	TCRBJ02-07*01
ACAGTGACCAGTGCCCATCCTGAAGACAGCAGCTTCTACATCTGCAGTGCCCGACAGGGCAAAAACTATGGCTACACCTTCGGTTCG	CSARQGKNYGYTF	0.00808685	39	TCRBV20	TCRBD01-01*01	TCRBJ01-02*01
AGCAACATGAGCCCTGAAGACAGCAGCATATATCTCTGCAGCGTTATTACCACTAGGTCTAGCACAGATACGCAGTATTTTGGCCCA	CSVITTRSSTDTQYF	0.00808685	45	TCRBV29-01*01	TCRBD02-01	TCRBJ02-03*01
ACCAGTGCCCATCCTGAAGACAGCAGCTTCTACATCTGCAGTTTCCAAGAGACAGGGGTTTCGTCAGATACGCAGTATTTTGGCCCA	CSFQETGVSSDTQYF	0.00808685	45	TCRBV20	TCRBD01-01*01	TCRBJ02-03*01
ACAGTGACCAGTGCCCATCCTGAAGACAGCAGCTTCTACATCTGCAGTCCGTCACTAGCGGGGTCCTACGAGCAGTACTTCGGGCCG	CSPSLAGSYEQYF	0.00808685	39	TCRBV20	TCRBD02-01*01	TCRBJ02-07*01
AGTGCCCATCCTGAAGACAGCAGCTTCTACATCTGCAGTGCGGCGACTAAGCCCGGGACTAGCTTCTACGAGCAGTACTTCGGGCCG	CSAATKPGTSFYEQYF	0.00808685	48	TCRBV20	TCRBD02-01	TCRBJ02-07*01
TTCATCCTGAGTTCTAAGAAGCTCCTTCTCAGTGACTCTGGCTTCTATCTCTGTGCCTGTGGACCCCGGGAAGCTTTCTTTGGACAA	CACGPREAFF	0.00808685	30	TCRBV30-01*01	unresolved	TCRBJ01-01*01
AGTTCTAAGAAGCTCCTTCTCAGTGACTCTGGCTTCTATCTCTGTGCCTGGGGGACAGGGAGGACCGGGGAGCTGTTTTTTGGAGAA	CAWGTGRTGELFF	0.00808685	39	TCRBV30-01*01	TCRBD01-01*01	TCRBJ02-02*01
CAGCGCACAGAGCAGGGGGACTCGGCCATGTATCTCTGTGCCAGCAGCTTACGGGGGGAACGAAACTACGAGCAGTACTTCGGGCCG	CASSLRGERNYEQYF	0.00808685	45	TCRBV07-09	TCRBD02-01*01	TCRBJ02-07*01
ACAGTGACCAGTGCCCATCCTGAAGACAGCAGCTTCTACATCTGCAGTGCTAGTGGCAGGGGGGTGTACGAGCAGTACTTCGGGCCG	CSASGRGVYEQYF	0.00808685	39	TCRBV20	TCRBD01-01*01	TCRBJ02-07*01
TCAAGATCCAGCCTGCAGAGCTTGGGGACTCGGCCGTGTATCTCTGTGCCAGCAGCTTAGCGGTGCCTGGAGCAGTACTTCGGGCCG		0.00808685	37	TCRBV11-03*01	TCRBD02-01	TCRBJ02-07*01
CTGAGTTCTAAGAAGCTCCTTCTCAGTGACTCTGGCTTCTATCTCTGTGCCTGGAGTGTAACCGGGAGGGAGCAGTTCTTCGGGCCA	CAWSVTGREQFF	0.00808685	36	TCRBV30-01*01	TCRBD02-01*02	TCRBJ02-01*01
GTGAGCAACATGAGCCCTGAAGACAGCAGCATATATCTCTGCAGCGTCGCTGGGAGGGGGCTAGGCACTGAAGCTTTCTTTGGACAA	CSVAGRGLGTEAFF	0.00808685	42	TCRBV29-01*01	unresolved	TCRBJ01-01*01
ACCCTGCAGCCAGAAGACTCGGCCCTGTATCTCTGTGCCAGCAGCCGACTGCCCGGACAGGGACTGTACGAGCAGTACTTCGGGCCG	CASSRLPGQGLYEQYF	0.00808685	48	TCRBV04-02*01	TCRBD01-01*01	TCRBJ02-07*01
ACCAGTGCCCATCCTGAAGACAGCAGCTTCTACATCTGCAGTGCTAGAGATCTCGGACTAGCCCTATACGAGCAGTACTTCGGGCCG	CSARDLGLALYEQYF	0.00808685	45	TCRBV20	TCRBD02-01	TCRBJ02-07*01
GAAGCTCCTTCTCAGTGACTCTGGCTTCTATCTCTGTGCCTGGAGTCCCCCCTGACAGGGATTAACTATGGCTACACCTTCGGTTCG		0.00808685	47	TCRBV30-01*01	TCRBD01-01*01	TCRBJ01-02*01
AGTTCTAAGAAGCTCCTTCTCAGTGACTCTGGCTTCTATCTCTGTGCCTGGTCGATGGCGGGAAACAATGAGCAGTTCTTCGGGCCA	CAWSMAGNNEQFF	0.00808685	39	TCRBV30-01*01	TCRBD02-01*02	TCRBJ02-01*01
AGCCTGGCAATCCTGTCCTCAGAACCGGGAGACACGGCACTGTATCTCTGCGCCAGCGGGCCCAACTACGAGCAGTACTTCGGGCCG	CASGPNYEQYF	0.00808685	33	TCRBV23-01*01	TCRBD01-01*01	TCRBJ02-07*01
ATCCAGCCCTCAGAACCCAGGGACTCAGCTGTGTACTTCTGTGCCAGCAGTGTCGGACAGGGAAATTCACCCCTCCACTTTGGGAAC	CASSVGQGNSPLHF	0.007076	42	TCRBV12	TCRBD01-01*01	TCRBJ01-06*01
TCTGCTGCCTCCTCCCAGACATCTGTATATTTCTGCGCCAGCAGTGAGTCGGGCAGGACTCCACCCGGGGAGCTGTTTTTTGGAGAA	CASSESGRTPPGELFF	0.007076	48	TCRBV10-01	TCRBD02-01	TCRBJ02-02*01
GAGCTTGGTGACTCTGCTGTGTATTTCTGTGCCAGCAGCCCGAACTGGGACTTGCGGAGGAGGAGCGGGGAGCTGTTTTTTGGAGAA	CASSPNWDLRRRSGELFF	0.007076	54	TCRBV03	TCRBD02-01	TCRBJ02-02*01
TCTGCTGCCTCCTCCCAGACATCTGTATATTTCTGCGCCAGCAGTGACCCGAGCGAAAGCTCCTACAATGAGCAGTTCTTCGGGCCA	CASSDPSESSYNEQFF	0.007076	48	TCRBV10-01	TCRBD02-01	TCRBJ02-01*01
CTGGAGTCGGCTGCTCCCTCCCAGACATCTGTGTACTTCTGTGCCAGCAGTGAAGGCCCCGGGATCTATGGCTACACCTTCGGTTCG	CASSEGPGIYGYTF	0.007076	42	TCRBV06-01*01	TCRBD02-01*02	TCRBJ01-02*01
CTGGGGTTGGAGTCGGCTGCTCCCTCCCAAACATCTGTGTACTTCTGTGCCAGCAGTTTCCCGATTTTCGAGCAGTACTTCGGGCCG	CASSFPIFEQYF	0.007076	36	TCRBV06	unresolved	TCRBJ02-07*01
AGTCTGCTGCCTCCTCCCAGACATCTGTATATTTCTGCGCCAGCAGTCTAGCGGGAGGCTTACACAGATACGCAGTATTTTGGCCCA		0.007076	46	TCRBV10-01	TCRBD02-01*02	TCRBJ02-03*01
ATCCGGTCCACAAAGCTGGAGGACTCAGCCATGTACTTCTGTGCCAGCAGACGGGTAGCTAGCACAGATACGCAGTATTTTGGCCCA	CASRRVASTDTQYF	0.007076	42	TCRBV02-01*01	TCRBD02-01	TCRBJ02-03*01
TCGGCTGCTCCCTCCCAAACATCTGTGTACTTCTGTGCCAGCAGTCCCCTTCACGGGGACTCCTCCTACGAGCAGTACTTCGGGCCG	CASSPLHGDSSYEQYF	0.007076	48	TCRBV06	TCRBD02-01	TCRBJ02-07*01
GAGTCGGCTGCTCCCTCCCAAACATCTGTGTACTTCTGTGCCAGCAGTTACCCGGGACACAACACCGGGGAGCTGTTTTTTGGAGAA	CASSYPGHNTGELFF	0.007076	45	TCRBV06	TCRBD01-01*01	TCRBJ02-02*01
CTCACTCTGGAGTCTGCTGCCTCCTCCCAGACATCTGTATATTTCTGCGCCAGCAGTCTCTACACCGGGGAGCTGTTTTTTGGAGAA	CASSLYTGELFF	0.007076	36	TCRBV10-01	TCRBD02-01	TCRBJ02-02*01
CTGGAGTCCGCTACCAGCTCCCAGACATCTGTGTACTTCTGTGCCATCAGTGAGCGGGAGGAAGTTCAGCCCCAGCATTTTGGTGAT	CAISEREEVQPQHF	0.007076	42	TCRBV10-03*01	TCRBD02-01*02	TCRBJ01-05*01
GGCTGGAGTCGGCTGCTCCCTCCCAGACATCTGTGTACTTCTGTGCCACCGACGCGCACCTCCTACAATGAGCAGTTCTTCGGGCCA		0.007076	40	TCRBV06-01*01	unresolved	TCRBJ02-01*01
GAGTCGGCTGCTCCCTCCCAAACATCTGTGTACTTCTGTGCCAGCAGTTACAGTGGGACCTCTGGAAACACCATATATTTTGGAGAG	CASSYSGTSGNTIYF	0.007076	45	TCRBV06	unresolved	TCRBJ01-03*01
TCGCTCAGGCTGGAGTCGGCTGCTCCCTCCCAGACATCTGTGTACTTCTGTGCCAGCAGGGGGGGGAGTGAAGCTTTCTTTGGACAA	CASRGGSEAFF	0.007076	33	TCRBV06-01*01	TCRBD02-01*01	TCRBJ01-01*01
ACTGTGACATCGGCCCAAAAGAACCCGACAGCTTTCTATCTCTGTGCCAGTAGTATGTCGGGAGAGGGGGAGCTGTTTTTTGGAGAA	CASSMSGEGELFF	0.007076	39	TCRBV19-01	TCRBD02-01*02	TCRBJ02-02*01
GTCCACGGAGTCAGGGGACACAGCACTGTATTTCTGTGCCAGCAGCAAAGAAGTGAACGGATGAACACTGAAGCTTTCTTTGGACAA		0.007076	47	TCRBV21-01*01	unresolved	TCRBJ01-01*01
CTCTGAGCTGAATGTGAACGCCTTGTTGCTGGGGGACTCGGCCCTGTATCTCACGACAGGGACCAAGAGACCCAGTACTTCGGGCCA		0.007076	29	TCRBV05-05*01	TCRBD01-01*01	TCRBJ02-05*01
TCCACAAAGCTGGAGGACTCAGCCATGTACTTCTGTGCCAGCAGTGAGCACCGGACAGGAGTCAAAAACATTCAGTACTTCGGCGCC	CASSEHRTGVKNIQYF	0.007076	48	TCRBV02-01*01	TCRBD01-01*01	TCRBJ02-04*01
ACAAAGCTGGAGGACTCAGCCATGTACTTCTGTGCCAGCAGGACCCCACTTAGCGGGGATAGTTCCTACGAGCAGTACTTCGGGCCG	CASRTPLSGDSSYEQYF	0.007076	51	TCRBV02-01*01	TCRBD02-01*01	TCRBJ02-07*01
GCCCAGCCCCAACCAGACCTCTCTGTACTTCTGTGCCAGCAGCCCGCGCTAGCGGGATCTAACACCGGGGAGCTGTTTTTTGGAGAA		0.007076	50	TCRBV27-01*01	TCRBD02-01*02	TCRBJ02-02*01
GCTCCCTCCCAGACATCTGTGTACTTCTGTGCCAGCAGCATTCATAGGGGGGGCGGGTAGGGTTACAATGAGCAGTTCTTCGGGCCA	CASSIHRGGG*GYNEQFF	0.007076	54	TCRBV06	TCRBD02-01*01	TCRBJ02-01*01
ACAGCACTGTATTTCTGTGCCAGCAGCAAAGTCCGGGACTAGCGGGAGGGCCTTACCCTAGCCAAAAACATTCAGTACTTCGGCGCC	CASSKVRD*REGLTLAKNIQYF	0.007076	66	TCRBV21-01*01	TCRBD02-01*02	TCRBJ02-04*01
CTGAAGATCCGGTCCACAAAGCTGGAGGACTCAGCCATGTACTTCTGTGCCAGCACCCCGGGGTTTGAAAAACTGTTTTTTGGCAGT	CASTPGFEKLFF	0.007076	36	TCRBV02-01*01	TCRBD02-01*01	TCRBJ01-04*01
CTGGAGTCAGCTACCCGCTCCCAGACATCTGTGTATTTCTGCGCCAGCAGGGCCGAGGGGAGAGCAGATACGCAGTATTTTGGCCCA	CASRAEGRADTQYF	0.007076	42	TCRBV10-02*01	unresolved	TCRBJ02-03*01
CAGCCTGCAGAGCTTGGGGACTCGGCCGTGTATCTCTGTGCCAGCAGCGCCAACAGGGGGCTCGCAGATACGCAGTATTTTGGCCCA	CASSANRGLADTQYF	0.007076	45	TCRBV11-03*01	TCRBD01-01*01	TCRBJ02-03*01
GGGTTGGAGTCGGCTGCTCCCTCCCAAACATCTGTGTACTTCTGTGCCAGCAGTTACACGTGGAACACTGAAGCTTTCTTTGGACAA	CASSYTWNTEAFF	0.007076	39	TCRBV06	unresolved	TCRBJ01-01*01
TGGAACCCAGGGACTTGGGCCTATATTTCTGTGCCAGCAGGACGGACTAGCGGGAGGGCCGAATTCGGGGAGCTGTTTTTTGGAGAA		0.007076	52	TCRBV12-01*01	TCRBD02-01*02	TCRBJ02-02*01
CTGGAGTCGCCCAGCCCCAACCAGACCTCTCTGTACTTCTGTGCCAGCAGTTTCAAAAGGGGGGCGTACGAGCAGTACTTCGGGCCG	CASSFKRGAYEQYF	0.007076	42	TCRBV27-01*01	unresolved	TCRBJ02-07*01
AGGCTGCTGTCGGCTGCTCCCTCCCAGACATCTGTGTACTTCTGTGCCAGCAGTTACGGAGGGGCGGTTGGCTACACCTTCGGTTCG	CASSYGGAVGYTF	0.007076	39	TCRBV06-05*01	TCRBD02-01*02	TCRBJ01-02*01
CGCCCAGCCCCAACCAGACCTCTCTGTACTTCTGTGCCACCGATGACCTCAGGTAGCGAAAGCACAGATACGCAGTATTTTGGCCCA		0.007076	49	TCRBV27-01*01	TCRBD02-01	TCRBJ02-03*01
CTCACTCTGGAGTCCGCTACCAGCTCCCAGACATCTGTGTACTTCTGTGCCGCTCAGACAGGTTACAATGAGCAGTTCTTCGGGCCA	CAAQTGYNEQFF	0.007076	36	TCRBV10-03*01	TCRBD01-01*01	TCRBJ02-01*01
CTGGAGTCCGCCAGCACCAACCAGACATCTATGTACCTCTGTGCCAGCAGAGGAGACAGGGCCGTTACTGAAGCTTTCTTTGGACAA	CASRGDRAVTEAFF	0.007076	42	TCRBV28-01*01	TCRBD01-01*01	TCRBJ01-01*01
AAGGTGCAGCCTGCAGAACTGGAGGATTCTGGAGTTTATTTCTGTGCCAGCAGCCAACGCACAGGGGATGGCTACACCTTCGGTTCG	CASSQRTGDGYTF	0.007076	39	TCRBV14-01*01	TCRBD01-01*01	TCRBJ01-02*01
AAGATCCAGCCTGCAAAGCTTGAGGACTCGGCCGTGTATCTCTGTGCCAGCAGCGTATCACCCACCGGGACCCAGTACTTCGGGCCA	CASSVSPTGTQYF	0.007076	39	TCRBV11-02*02	TCRBD02-01	TCRBJ02-05*01
CACGGAGTCAGGGGACACAGCACTGTATTTCTGTGCCAGCAGCAAAGCGGGCTAGCATACGCCTACAATGAGCAGTTCTTCGGGCCA		0.007076	50	TCRBV21-01*01	TCRBD02-01	TCRBJ02-01*01
CGCACAGAGCAGCGGGACTCGGCCATGTATCGCTGTGCCAGCAGCTTTCTAACGGGAGACGGGGCAAACGAGCAGTACTTCGGGCCG	CASSFLTGDGANEQYF	0.007076	48	TCRBV07-06*01	TCRBD02-01*02	TCRBJ02-07*01
CTACACACCCTGCAGCCAGAAGACTCGGCCCTGTATCTCTGTGCCAGCAGCCAAGAAATGGCGTCCGGGGAGCTGTTTTTTGGAGAA	CASSQEMASGELFF	0.007076	42	TCRBV04-02*01	unresolved	TCRBJ02-02*01
AATTCCCTGGAGCTTGGTGACTCTGCTGTGTATTTCTGTGCCAGCAGCCAATGGGACAGGGGCGGAGATACGCAGTATTTTGGCCCA	CASSQWDRGGDTQYF	0.007076	45	TCRBV03	TCRBD01-01*01	TCRBJ02-03*01
ACTCTGGAGTCAGCTACCCGCTCCCAGACATCTGTGTATTTCTGCGCCAGCAGTGCCGAGTTTAGAGAGACCCAGTACTTCGGGCCA	CASSAEFRETQYF	0.007076	39	TCRBV10-02*01	TCRBD02-01	TCRBJ02-05*01
CTGGAGTCCGCCAGCACCAACCAGACATCTATGTACCTCTGTGCCCTAAAGGGGGCGGCGGACACCGGGGAGCTGTTTTTTGGAGAA	CALKGAADTGELFF	0.007076	42	TCRBV28-01*01	TCRBD01-01*01	TCRBJ02-02*01
GAGCTTGGTGACTCTGCTGTGTATTTCTGTGCCAGCAGCCAGTTTCTTTCCCTCTGGCCTTACACAGATACGCAGTATTTTGGCCCA	CASSQFLSLWPYTDTQYF	0.007076	54	TCRBV03	TCRBD01-01*01	TCRBJ02-03*01
AACCTGAGCTCTCTGGAGCTGGGGGACTCAGCTTTGTATTTCTGTGCCAGCAGCCCTACTAGCTCGGACGAGCAGTACTTCGGGCCG	CASSPTSSDEQYF	0.007076	39	TCRBV09-01	TCRBD02-01	TCRBJ02-07*01
GTGACATCGGCCCAAAAGAACCCGACAGCTTTCTATCTCTGTGCCAGTAGTAGCCAGGGAGGCAATCAGCCCCAGCATTTTGGTGAT	CASSSQGGNQPQHF	0.007076	42	TCRBV19-01	unresolved	TCRBJ01-05*01
GAGCTGGGGGACTCAGCTTTGTATTTCTGTGCCAGCAGCGTAAGGTTTCTAGCGGGAGTAGACACCGGGGAGCTGTTTTTTGGAGAA	CASSVRFLAGVDTGELFF	0.007076	54	TCRBV09-01	TCRBD02-01*02	TCRBJ02-02*01
AGCACCTTGGAGCTGGGGGACTCGGCCCTTTATCTTTGCGCCAGCAGCTTGGGACAGGAGAGCACCGGGGAGCTGTTTTTTGGAGAA	CASSLGQESTGELFF	0.007076	45	TCRBV05-01*01	TCRBD01-01*01	TCRBJ02-02*01
GAGTCGGCTGCTCCCTCCCAAACATCTGTGTACTTCTGTGCCAGCAGTCCCCGACAGAGTCCCCAAGAGACCCAGTACTTCGGGCCA	CASSPRQSPQETQYF	0.007076	45	TCRBV06	TCRBD01-01*01	TCRBJ02-05*01
TTCCTTCACCTACACACCCTGCAGCCAGAAGACTCGGCCCTGTATCTCTGCGCCAGCAGCTCGGGACTAGTACAGTTCTTCGGGCCA	CASSSGLVQFF	0.007076	33	TCRBV04-03*01	TCRBD02-01	TCRBJ02-01*01
AGGCTGCTGTCGGCTGCTCCCTCCCAGACATCTGTGTACTTCTGTGCCAGCAGCGGGAAAAGCCTTGGGGAGCAGTTCTTCGGGCCA	CASSGKSLGEQFF	0.007076	39	TCRBV06-05*01	TCRBD02-01*02	TCRBJ02-01*01
ACCCTGCAGCCAGAAGACTCGGCCCTGTATCTCTGTGCCAGCAGCCGACCCGGGGCGGCCCCTTACAATGAGCAGTTCTTCGGGCCA	CASSRPGAAPYNEQFF	0.007076	48	TCRBV04-02*01	unresolved	TCRBJ02-01*01
CACATCAATTCCCTGGAGCTTGGTGACTCTGCTGTGTATTTCTGTGCCAGCAGCCTCCGGACAGCCTACGAGCAGTACTTCGGGCCG	CASSLRTAYEQYF	0.007076	39	TCRBV03	TCRBD01-01*01	TCRBJ02-07*01
CCACGGAGTCAGGGGACACAGCACTGTATTTCTGTGCCAGCAGCAAAGCCCCCGGGAAAAAGTTTGTACGAGCAGTACTTCGGGCCG		0.007076	49	TCRBV21-01*01	TCRBD02-01*02	TCRBJ02-07*01
AAGATCCGGTCCACAAAGCTGGAGGACTCAGCCATGTACTTCTGTGCCAGCATCCGGGACAAACGTGAAAAACTGTTTTTTGGCAGT	CASIRDKREKLFF	0.007076	39	TCRBV02-01*01	TCRBD01-01*01	TCRBJ01-04*01
AGGCTGCTGTCGGCTGCTCCCTCCCAGACATCTGTGTACTTCTGTGCCAGCAGTAGGACAGGGACAGATACGCAGTATTTTGGCCCA	CASSRTGTDTQYF	0.007076	39	TCRBV06-05*01	TCRBD01-01*01	TCRBJ02-03*01
CTGACGATCCAGCGCACACAGCAGGAGGACTCGGCCGTGTATCTCTGTGCCAGCAGCTCTTGGAGGGATACGCAGTATTTTGGCCCA	CASSSWRDTQYF	0.007076	36	TCRBV07-02*01	TCRBD02-01*02	TCRBJ02-03*01
AGCACCTTGGAGCTGGGGGACTCGGCCCTTTATCTTTGCGCCAGCAGATGGACAGACTCTGGGGCCAACGTCCTGACTTTCGGGGCC	CASRWTDSGANVLTF	0.007076	45	TCRBV05-01*01	TCRBD01-01*01	TCRBJ02-06*01
GGGTTGGAGTCGGCTGCTCCCTCCCAAACATCTGTGTACTTCTGTGCCAGCAGGGAGGACAGGCTCTATGGCTACACCTTCGGTTCG	CASREDRLYGYTF	0.007076	39	TCRBV06	TCRBD01-01*01	TCRBJ01-02*01
CGCCTTGGAGCTGGACGACTCGGCCCTGTATCTCTGTGCCAGCAGCTTGCTGGGAGCCGGCTGATCTATGGCTACACCTTCGGTTCG		0.007076	47	TCRBV05-04*01	TCRBD02-01*02	TCRBJ01-02*01
GAGATCCAGCGCACAGAGCAGGGGGACTCGGCCATGTATCTCTGTGCCAGCAGTCGTAGGTACACCGGGGAGCTGTTTTTTGGAGAA	CASSRRYTGELFF	0.007076	39	TCRBV07-09	unresolved	TCRBJ02-02*01
TTGGAGTCGGCTGCTCCCTCCCAAACATCTGTGTACTTCTGTGCCAGCAGCCCTGACAGGAGGATCTACGAGCAGTACTTCGGGCCG	CASSPDRRIYEQYF	0.007076	42	TCRBV06	TCRBD01-01*01	TCRBJ02-07*01
AAGATCCAGCGCACAGAGCGGGGGGACTCAGCCGTGTATCTCTGTGCCAGCAGTAGGGCATACACCGGGGAGCTGTTTTTTGGAGAA	CASSRAYTGELFF	0.007076	39	TCRBV07-03*01	unresolved	TCRBJ02-02*01
CAGCGCACAGAGCGGGGGGACTCAGCCGTGTATCTCTGTGCCAGCAGCTTAAGGCCTAGCCCCCAAGAGACCCAGTACTTCGGGCCA	CASSLRPSPQETQYF	0.007076	45	TCRBV07-03*01	TCRBD02-01	TCRBJ02-05*01
AGGCTGCTGTCGGCTGCTCCCTCCCAGACATCTGTGTACTTCTGTGCCAGCAGTCTTGGTCAGGTACAGCCCCAGCATTTTGGTGAT	CASSLGQVQPQHF	0.007076	39	TCRBV06-05*01	TCRBD01-01*01	TCRBJ01-05*01
ACGATCCAGCGCACACAGCAGGAGGACTCGGCCGTGTATCTCTGTGCCAGCAGCTTAACGGGCACCGGGGAGCTGTTTTTTGGAGAA	CASSLTGTGELFF	0.007076	39	TCRBV07-02*01	TCRBD02-01	TCRBJ02-02*01
CAGCGCACAGAGCAGCGGGACTCGGCCATGTATCGCTGTGCCAGCAGTCACCTCGGGGGGACTTACAATGAGCAGTTCTTCGGGCCA	CASSHLGGTYNEQFF	0.007076	45	TCRBV07-06*01	TCRBD02-01*01	TCRBJ02-01*01
CAGCGCACAGAGCAGGGGGACTCGGCCATGTATCTCTGTGCCAGCAGCGGGGGGAGTGGTGTGGGGAATGAGCAGTTCTTCGGGCCA	CASSGGSGVGNEQFF	0.007076	45	TCRBV07-09	TCRBD02-01*01	TCRBJ02-01*01
GCTGCTCCCTCCCAAACATCTGTGTACTTCTGTGCCAGCAGTCCACTTTACCAGGCCCCCGGCTCCTACGAGCAGTACTTCGGGCCG	CASSPLYQAPGSYEQYF	0.007076	51	TCRBV06	TCRBD01-01*01	TCRBJ02-07*01
CACATCAATTCCCTGGAGCTTGGTGACTCTGCTGTGTATTTCTGTGCCAGCCCATCGGGGATTCGCTACGAGCAGTACTTCGGGCCG	CASPSGIRYEQYF	0.007076	39	TCRBV03	TCRBD02-01*01	TCRBJ02-07*01
GTGAGCACCTTGGAGCTGGGGGACTCGGCCCTTTATCTTTGCGCCAGCTCCGCATTGGGGACCGATCAGCCCCAGCATTTTGGTGAT	CASSALGTDQPQHF	0.007076	42	TCRBV05-01*01	unresolved	TCRBJ01-05*01
GTGAACGCCTTGGAGCTGGACGACTCGGCCCTGTATCTCTGTGCCAGCAGCTCCCGGGACGGGGGTGACGAGCAGTACTTCGGGCCG	CASSSRDGGDEQYF	0.007076	42	TCRBV05-04*01	TCRBD02-01*01	TCRBJ02-07*01
CACATCAATTCCCTGGAGCTTGGTGACTCTGCTGTGTATTTCTGTGCCAGCAGCCCGCCCGTTAGCTACGAGCAGTACTTCGGGCCG	CASSPPVSYEQYF	0.007076	39	TCRBV03	TCRBD02-01	TCRBJ02-07*01
CTTGGTGACTCTGCTGTGTATTTCTGTGCCAGCAGCCGACATAGGGACCTAGCGGGAGGGCCTGGCCACGAGCAGTACTTCGGGCCG	CASSRHRDLAGGPGHEQYF	0.007076	57	TCRBV03	TCRBD02-01*02	TCRBJ02-07*01
GTCCCTAGAGTCTGCCATCCCCAACCAGACAGCTCTTTACTTCTGTGCCACCAGCGGAGGGTTCCAGATACGCAGTATTTTGGCCCA		0.007076	38	TCRBV24	TCRBD02-01*02	TCRBJ02-03*01
GTCCACGGAGTCAGGGGACACAGCACTGTATTTCTGTGCCAGCAGCAAAAAAGTCCGATCGGCAACTATGGCTACACCTTCGGTTCG		0.007076	47	TCRBV21-01*01	unresolved	TCRBJ01-02*01
CTGGAGTCCGCCAGCACCAACCAGACATCTATGTACCTCTGTGCCAGCAGTTTATCTAGCGGGACGGATACGCAGTATTTTGGCCCA	CASSLSSGTDTQYF	0.007076	42	TCRBV28-01*01	TCRBD02-01*02	TCRBJ02-03*01
GTGACATCGGCCCAAAAGAACCCGACAGCTTTCTATCTCTGTGCCAGTAGTGCCGGGACAGCGAGGGAGACCCAGTACTTCGGGCCA	CASSAGTARETQYF	0.007076	42	TCRBV19-01	TCRBD01-01*01	TCRBJ02-05*01
ATCCAGCGCACACAGCAGGAGGACTCGGCCGTGTATCTCTGTGCCAGCAGCCGCGGCTACCAGGGCAATGAGCAGTTCTTCGGGCCA	CASSRGYQGNEQFF	0.007076	42	TCRBV07-02*01	TCRBD01-01*01	TCRBJ02-01*01
GGAGTCTGCCAGGCCCTCACATACCTCTCAGTACCTCTGTGCCAGCAGTGAATGCCGGACTATACCTACGAGCAGTACTTCGGGCCG		0.007076	44	TCRBV25-01*01	TCRBD02-01	TCRBJ02-07*01
AAGATCCAGCCTGCAAAGCTTGAGGACTCGGCCGTGTATCTCTGTGCCAGCAGCTTAGATGGCAGCTACGAGCAGTACTTCGGGCCG	CASSLDGSYEQYF	0.007076	39	TCRBV11-02*02	TCRBD01-01*01	TCRBJ02-07*01
ACTCTGAAGATCCAGCCCTCAGAACCCAGGGACTCAGCTGTGTACTTCTGTGCCAGCAGTCGGGGTTATGGCTACACCTTCGGTTCG	CASSRGYGYTF	0.007076	33	TCRBV12	TCRBD02-01*01	TCRBJ01-02*01
ACAGTGACCAGTGCCCATCCTGAAGACAGCAGCTTCTACATCTGCAGTGCTCGCGGGACAGAGAACACTGAAGCTTTCTTTGGACAA	CSARGTENTEAFF	0.007076	39	TCRBV20	TCRBD01-01*01	TCRBJ01-01*01
CAGCCTGCAGAGCTTGGGGACTCGGCCGTGTATCTCTGTGCCAGCAGCTTAGTGCCGGGGAGGAACACTGAAGCTTTCTTTGGACAA	CASSLVPGRNTEAFF	0.007076	45	TCRBV11-03*01	TCRBD02-01	TCRBJ01-01*01
CTGAAGATCCAGCCCTCAGAACCCAGGGACTCAGCTGTGTACTTCTGTGCCAGCAGGGTCGGGGTAGATACGCAGTATTTTGGCCCA	CASRVGVDTQYF	0.007076	36	TCRBV12	TCRBD02-01*01	TCRBJ02-03*01
AACATGAGCTCCTTGGAGCTGGGGGACTCAGCCCTGTACTTCTGTGCCAGCAGCCCAATTAACGGGGATACGCAGTATTTTGGCCCA	CASSPINGDTQYF	0.007076	39	TCRBV13-01*01	TCRBD02-01	TCRBJ02-03*01
CTGCAGCAAGAAGACTCAGCTGCGTATCTCTGCACCAGCAGCCAAGAGGTTGGCGGGAGTGGCTACAATGAGCAGTTCTTCGGGCCA	CTSSQEVGGSGYNEQFF	0.007076	51	TCRBV01-01*01	TCRBD02-01*02	TCRBJ02-01*01
ACCTTGGAGCTGGGGGACTCGGCCCTTTATCTTTGCGCCAGCAGCTTGGGGGACAGGGCGATGGCAAATGAGCAGTTCTTCGGGCCA	CASSLGDRAMANEQFF	0.007076	48	TCRBV05-01*01	TCRBD01-01*01	TCRBJ02-01*01
CCATCCTGAAGACAGCAGCTTCTACATCTGCAGTGCTCCGGGACAGGTACCCCGCCGAGCTCCTACAATGAGCAGTTCTTCGGGCCA		0.007076	53	TCRBV20	TCRBD01-01*01	TCRBJ02-01*01
AATGTGAGCACCTTGGAGCTGGGGGACTCGGCCCTTTATCTTTGCGCCAGCAGCCGGGAAGCCCGCTACGAGCAGTACTTCGGGCCG	CASSREARYEQYF	0.007076	39	TCRBV05-01*01	TCRBD02-01*02	TCRBJ02-07*01
AACCTGAGCTCTCTGGAGCTGGGGGACTCAGCTTTGTATTTCTGTGCCAGCAGCGTCACAGGGGTTTATGGCTACACCTTCGGTTCG	CASSVTGVYGYTF	0.007076	39	TCRBV09-01	TCRBD01-01*01	TCRBJ01-02*01
AAGATCCAGCGCACAGAGCGGGGGGACTCAGCCGTGTATCTCTGTGCCAGCAGTCCCGATCTCGGAGGTAAAGCTTTCTTTGGACAA	CASSPDLGGKAFF	0.007076	39	TCRBV07-03*01	TCRBD02-01*02	TCRBJ01-01*01
CCACTCTGACAGTGACCAGTGCCCATCCTGAAGACAGCAGCTTCTACATCTGCAGTCCACCTGGCGATGGAGCAGTTCTTCGGGCCA		0.007076	31	TCRBV20-01*01	unresolved	TCRBJ02-01*01
TCTGCCATCCCCAACCAGACAGCTCTTTACTTCTGTGCCACCAGTGACTATACGACAGGGGGTTTCGATGGCTACACCTTCGGTTCG	CATSDYTTGGFDGYTF	0.007076	48	TCRBV24	TCRBD01-01*01	TCRBJ01-02*01
CAGCGCACAGAGCAGGGGGACTCGGCCATGTATCTCTGTGCCAGCAGCTGGGGACAGGGGGTGGGCAATGAGCAGTTCTTCGGGCCA	CASSWGQGVGNEQFF	0.007076	45	TCRBV07-09	TCRBD01-01*01	TCRBJ02-01*01
CATCCCCAACCAGACAGCTCTTTACTTCTGTGCCACCAGTTCCGGTCGAGGTACTAGCGGGGGAGAGAGACCCAGTACTTCGGGCCA		0.007076	53	TCRBV24	TCRBD02-01*01	TCRBJ02-05*01
GAGGACTCGGCCGTGTATCTCTGTGCCAGCACCCCTCGGGGTGAGCAGGACTAGCGGGGCCACACAGATACGCAGTATTTTGGCCCA	CASTPRGEQD*RGHTDTQYF	0.007076	60	unresolved	TCRBD02-01*01	TCRBJ02-03*01
GTGACATCGGCCCAAAAGAACCCGACAGCTTTCTATCTCTGTGCCAGTAGTACCGCCAGGGGGCGCGGGGAGCAGTACTTCGGGCCG	CASSTARGRGEQYF	0.007076	42	TCRBV19-01	TCRBD01-01*01	TCRBJ02-07*01
CTGGAGCTGGGGGACTCAGCTTTGTATTTCTGTGCCAGCAGCGTAGATCGGACGGATCCTTCTAACTATGGCTACACCTTCGGTTCG	CASSVDRTDPSNYGYTF	0.007076	51	TCRBV09-01	unresolved	TCRBJ01-02*01
CAGCAGGTAGTGCGAGGAGATTCGGCAGCTTATTTCTGTGCCAGCTCAAACGCATGGAACGAATACAATGAGCAGTTCTTCGGGCCA	CASSNAWNEYNEQFF	0.007076	45	TCRBV18-01*01	unresolved	TCRBJ02-01*01
CAGCCCTCAGAACCCAGGGACTCAGCTGTGTACTTCTGTGCCACCGACAGCATGCCCTCTGGGGCCAACGTCCTGACTTTCGGGGCC	CATDSMPSGANVLTF	0.007076	45	TCRBV12	TCRBD01-01*01	TCRBJ02-06*01
ACCAGTGCCCATCCTGAAGACAGCAGCTTCTACATCTGCAGTGCTAGAGATCGACTAGCGGGATGGGAGACCCAGTACTTCGGGCCA	CSARDRLAGWETQYF	0.007076	45	TCRBV20	TCRBD02-01*02	TCRBJ02-05*01
GCCCTGCAGCCAGAAGACTCAGCCCTGTATCTCTGCGCCAGCAGCCAATCAGGCAGGGGCGGGTCCTACGAGCAGTACTTCGGGCCG	CASSQSGRGGSYEQYF	0.007076	48	TCRBV04-01*01	TCRBD01-01*01	TCRBJ02-07*01
CCTGCAAAGCTTGAGGACTCGGCCGTGTATCTCTGTGCCAGCAGCCCAGCGGGGGCGTCAAAACGGACTGAAGCTTTCTTTGGACAA	CASSPAGASKRTEAFF	0.007076	48	TCRBV11-02*02	TCRBD02-01*01	TCRBJ01-01*01
AAGGTGCAGCCTGCAGAACTGGAGGATTCTGGAGTTTATTTCTGTGCCAGCAGCCAAGATCTCGTTTCGGAGCAGTACTTCGGGCCG	CASSQDLVSEQYF	0.007076	39	TCRBV14-01*01	TCRBD02-01	TCRBJ02-07*01
CCCTCAGAACCCAGGGACTCAGCTGTGTACTTCTGTGCCAGCAGGGGACTAGCGGGAGCTAGCACAGATACGCAGTATTTTGGCCCA	CASRGLAGASTDTQYF	0.007076	48	TCRBV12	TCRBD02-01*02	TCRBJ02-03*01
CTCTGAAGATCCAGCCCTCAGAACCCAGGGACTCAGCTGTGTACTTCTGTGCCAGCAGTGAAGGGTAGGGTAGTCACCTTCGGTTCG		0.007076	34	TCRBV12	unresolved	TCRBJ01-02*01
AAGGTGCAGCCTGCAGAACTGGAGGATTCTGGAGTTTATTTCTGTGCCAGCAGCCTGCAGGACCAAGAGACCCAGTACTTCGGGCCA	CASSLQDQETQYF	0.007076	39	TCRBV14-01*01	TCRBD01-01*01	TCRBJ02-05*01
CACGCCCTGCAGCCAGAAGACTCAGCCCTGTATCTCTGCGCCAGCAGCCAGTCTCCGGGACAGCATTATGGCTACACCTTCGGTTCG	CASSQSPGQHYGYTF	0.007076	45	TCRBV04-01*01	TCRBD01-01*01	TCRBJ01-02*01
CTAAACCTGAGCTCTCTGGAGCTGGGGGACTCAGCTTTGTATTTCTGTGCCAGCAGCGTAAAAGAAGAGACCCAGTACTTCGGGCCA	CASSVKEETQYF	0.007076	36	TCRBV09-01	unresolved	TCRBJ02-05*01
ATCCAGCAGGTAGTGCGAGGAGATTCGGCAGCTTATTTCTGTGCCAGCTCACCTGACCACCAGCAAGGCACGCAGTATTTTGGCCCA	CASSPDHQQGTQYF	0.007076	42	TCRBV18-01*01	unresolved	TCRBJ02-03*01
CACGCCCTGCAGCCAGAAGACTCAGCCCTGTATCTCTGCGCCAGCAGCCAAGATATTACACCGGGACTTCAGCAGTTCTTCGGGCCA	CASSQDITPGLQQFF	0.007076	45	TCRBV04-01*01	TCRBD02-01	TCRBJ02-01*01
ACGATCCAGCGCACACAGCAGGAGGACTCGGCCGTGTATCTCTGTGCCAGCAGCTCCTCCCCAACGGACAGGACCCACTTCGGGCCG	CASSSSPTDRTHF	0.007076	39	TCRBV07-02*01	TCRBD01-01*01	TCRBJ02-07*01
ACCAGTGCCCATCCTGAAGACAGCAGCTTCTACATCTGCAGTGCTAGGTCTGGGACTACAGGGGGGCGCGAGCAGTACTTCGGGCCG	CSARSGTTGGREQYF	0.007076	45	TCRBV20	TCRBD01-01*01	TCRBJ02-07*01
ACAGTGACCAGTGCCCATCCTGAAGACAGCAGCTTCTACATCTGCAGTGCTAGAGGGGATGGGCATCAGCCCCAGCATTTTGGTGAT	CSARGDGHQPQHF	0.007076	39	TCRBV20	unresolved	TCRBJ01-05*01
AAGCTCCTTCTCAGTGACTCTGGCTTCTATCTCTGTGCCTGGAGCCCATCGGACATGAGCTCCTACAATGAGCAGTTCTTCGGGCCA	CAWSPSDMSSYNEQFF	0.007076	48	TCRBV30-01*01	TCRBD01-01*01	TCRBJ02-01*01
CAGCCTGCAGAGCTTGGGGACTCGGCCGTGTATCTCTGTGCCAGCAGCTGGGGACAGGGGGTGGGCAATGAGCAGTTCTTCGGGCCA	CASSWGQGVGNEQFF	0.007076	45	TCRBV11-03*01	TCRBD01-01*01	TCRBJ02-01*01
ACCAGTGCCCATCCTGAAGACAGCAGCTTCTACATCTGCAGTGCTAGAGATATAATTTCTGGGGCCAACGTCCTGACTTTCGGGGCC	CSARDIISGANVLTF	0.007076	45	TCRBV20	TCRBD02-01	TCRBJ02-06*01
CACCTACACGCCCTGCAGCCAGAAGACTCAGCCCTGTATCTCTGCGCCAGCAGCCAAGGATGGAAAGAGACCCAGTACTTCGGGCCA	CASSQGWKETQYF	0.007076	39	TCRBV04-01*01	unresolved	TCRBJ02-05*01
ATGAATGTGAGCACCTTGGAGCTGGGGGACTCGGCCCTTTATCTTTGCGCCAGCAGCGCCGACACCTACGAGCAGTACTTCGGGCCG	CASSADTYEQYF	0.007076	36	TCRBV05-01*01	TCRBD01-01*01	TCRBJ02-07*01
AAGAAGCTCCTTCTCAGTGACTCTGGCTTCTATCTCTGTGCCTGGAGTAGCCGGGACAGGGGAGCCTACGAGCAGTACTTCGGGCCG	CAWSSRDRGAYEQYF	0.007076	45	TCRBV30-01*01	TCRBD01-01*01	TCRBJ02-07*01
AGCAACATGAGCCCTGAAGACAGCAGCATATATCTCTGCAGCGTTATTTTTCCCCGGGACAGGGGATCAGCCCAGCATTTTGGTGAT	CSVIFPRDRGSAQHF	0.007076	45	TCRBV29-01*01	TCRBD01-01*01	TCRBJ01-05*01
CACCTACACGCCCTGCAGCCAGAAGACTCAGCCCTGTATCTCTGCGCCAGCAGCCAAGGCCAGGGTGATAAGCAGTACTTCGGGCCG	CASSQGQGDKQYF	0.007076	39	TCRBV04-01*01	TCRBD01-01*01	TCRBJ02-07*01
ATCCAGCCTGCAAAGCTTGAGGACTCGGCCGTGTATCTCTGTGCCAGCAGCTAGGGGGGAGGGCCGGGGGAGCAGTACTTCGGGCCG	CASS*GGGPGEQYF	0.007076	42	TCRBV11-02*02	TCRBD02-01*02	TCRBJ02-07*01
AAGAAGCTCCTTCTCAGTGACTCTGGCTTCTATCTCTGTGCCTGGAGTGTGGGCAGGGGGCTGAATCAGCCCCAGCATTTTGGTGAT	CAWSVGRGLNQPQHF	0.007076	45	TCRBV30-01*01	TCRBD01-01*01	TCRBJ01-05*01
CCACTCTGACAGTGACCAGTGCCCATCCTGAAGACAGCAGCTTCTACATCTGCAGTGCTAGATCACCAGCCCCAGCATTTTGGTGAT		0.007076	31	TCRBV20-01*01	unresolved	TCRBJ01-05*01
ACCAGTGCCCATCCTGAAGACAGCAGCTTCTACATCTGCAGTGCAAAGGGACTAGCGGGAGGACTACGAGGGCAGTACTTCGGGCCG	CSAKGLAGGLRGQYF	0.007076	45	TCRBV20	TCRBD02-01*02	TCRBJ02-07*01
CCAGTGCCCATCCTGAAGACAGCAGCTTCTACATCTGCAGTGCTAGCCCGGACTAGCGGTGACTCCTACGAGCAGTACTTCGGGCCG		0.007076	46	TCRBV20	TCRBD02-01	TCRBJ02-07*01
ACAGTGACCAGTGCCCATCCTGAAGACAGCAGCTTCTACATCTGCAGTGCTAGATCAGGGTACGGCTACGAGCAGTACTTCGGGCCG	CSARSGYGYEQYF	0.007076	39	TCRBV20	TCRBD01-01*01	TCRBJ02-07*01
GTCCTCAGAACCGGGAGACACGGCACTGTATCTCTGCGCCAGCAGTCAACCTACGGGACTCGTACCTACGAGCAGTACTTCGGGCCG		0.007076	47	TCRBV23-01*01	TCRBD02-01	TCRBJ02-07*01
GTGACCAGTGCCCATCCTGAAGACAGCAGCTTCTACATCTGCAGTGCTTCCCGAGAGTCGAGCTCCTACGAGCAGTACTTCGGGCCG	CSASRESSSYEQYF	0.007076	42	TCRBV20	TCRBD02-01*02	TCRBJ02-07*01
GCCCATCCTGAAGACAGCAGCTTCTACATCTGCAGTGCTAGAGATCTAAACGGCGGGACTCTCACCTACGAGCAGTACTTCGGGCCG	CSARDLNGGTLTYEQYF	0.007076	51	TCRBV20	TCRBD02-01	TCRBJ02-07*01
AGTTCTAAGAAGCTCCTTCTCAGTGACTCTGGCTTCTATCTCTGTGCCTGGGAGGTTACAGGAGGGGGTGAAGCTTTCTTTGGACAA	CAWEVTGGGEAFF	0.007076	39	TCRBV30-01*01	unresolved	TCRBJ01-01*01
AGTTCTAAGAAGCTCCTTCTCAGTGACTCTGGCTTCTATCTCTGTGCCTGGAACAGGACACCTTACAATGAGCAGTTCTTCGGGCCA	CAWNRTPYNEQFF	0.007076	39	TCRBV30-01*01	TCRBD01-01*01	TCRBJ02-01*01
ACAGTGACCAGTGCCCATCCTGAAGACAGCAGCTTCTACATCTGCAGTGCTCGGGACAGTTCCCAAGAGACCCAGTACTTCGGGCCA	CSARDSSQETQYF	0.007076	39	TCRBV20	TCRBD01-01*01	TCRBJ02-05*01
TCTAAGAAGCTCCTTCTCAGTGACTCTGGCTTCTATCTCTGTGCCTGGGGTTCCGGACAGGGCAATCAGCCCCAGCATTTTGGTGAT	CAWGSGQGNQPQHF	0.007076	42	TCRBV30-01*01	TCRBD01-01*01	TCRBJ01-05*01
TCTAAGAAGCTCCTTCTCAGTGACTCTGGCTTCTATCTCTGTGCCTGGAGTGTACCCGGACAGATCTACGAGCAGTACTTCGGGCCG	CAWSVPGQIYEQYF	0.007076	42	TCRBV30-01*01	TCRBD01-01*01	TCRBJ02-07*01
GCCTTGTTGCTGGGGGACTCGGCCCTGTATCTCTGTGCCAGCAGCTTGGAGGGACTAGCGGAGACCGGGGAGCTGTTTTTTGGAGAA	CASSLEGLAETGELFF	0.00606514	48	TCRBV05-05*01	TCRBD02-01	TCRBJ02-02*01
CTTGGAGATCCAGCGCACAGAGCAGGGGGACTCGGCCATGTATCTCTGTGCCAGCAGCTCTAACAGGTTGAAGCTTTCTTTGGACAA		0.00606514	35	TCRBV07-09	TCRBD01-01*01	TCRBJ01-01*01
AGGCTGGAGTCGGCTGCTCCCTCCCAGACATCTGTGTACTTCTGTGCCAGCAGGGATGGGGGGCCAGAAGGCTACACCTTCGGTTCG	CASRDGGPEGYTF	0.00606514	39	TCRBV06-01*01	unresolved	TCRBJ01-02*01
AACGCCTTGGAGCTGGACGACTCGGCCCTGTATCTCTGTGCCAGCAGCTCGGGACAGACAAATCTCTATGGCTACACCTTCGGTTCG	CASSSGQTNLYGYTF	0.00606514	45	TCRBV05-04*01	TCRBD01-01*01	TCRBJ01-02*01
TCGGCTGCTCCCTCCCAGACATCTGTGTACTTCTGTGCCAGCAGTGACACACAGGGTATTATGGTTCAGCCCCAGCATTTTGGTGAT	CASSDTQGIMVQPQHF	0.00606514	48	TCRBV06-01*01	TCRBD01-01*01	TCRBJ01-05*01
TTGTTGCTGGGGGACTCGGCCCTGTATCTCTGTGCCAGCAGCTTGTTGTGGCCGGGGCCCCCTCGGGAGACCCAGTACTTCGGGCCA	CASSLLWPGPPRETQYF	0.00606514	51	TCRBV05-05*01	unresolved	TCRBJ02-05*01
TCAAATTTCACTCTGAAGATCCGGTCCACAAAGCTGGAGGACTCAGCCATGTACTTCTGTGCCGGGAGGGGCTACACCTTCGGTTCG	CAGRGYTF	0.00606514	24	TCRBV02-01*01	TCRBD02-01*02	TCRBJ01-02*01
TCAGCTACCCGCTCCCAGACATCTGTGTATTTCTGCGCCAGCAGTGAGTCGGACTACTTACTCACCGGGGAGCTGTTTTTTGGAGAA	CASSESDYLLTGELFF	0.00606514	48	TCRBV10-02*01	TCRBD02-01	TCRBJ02-02*01
CTGAATGTGAACGCCTTGTTGCTGGGGGACTCGGCCCTGTATCTCTGTGCCAGCAGCTTGGCCGATGAGACCCAGTACTTCGGGCCA	CASSLADETQYF	0.00606514	36	TCRBV05-05*01	unresolved	TCRBJ02-05*01
CTCAGGCTGCTGTCGGCTGCTCCCTCCCAGACATCTGTGTACTTCTGTGCCAGCAGACGACTCACAGGGAAAGCTTTCTTTGGACAA	CASRRLTGKAFF	0.00606514	36	TCRBV06-05*01	TCRBD01-01*01	TCRBJ01-01*01
CTGGGGTTGGAGTCGGCTGCTCCCTCCCAAACATCTGTGTACTTCTGTGCCAGCAGTTACCCAGACAATGAGCAGTTCTTCGGGCCA	CASSYPDNEQFF	0.00606514	36	TCRBV06	TCRBD01-01*01	TCRBJ02-01*01
GCCTTGTTGCTGGGGGACTCGGCCCTGTATCTCTGTGCCAGCAGCCAAGAATTGTCACAGGAGGTGGAAAAACTGTTTTTTGGCAGT	CASSQELSQEVEKLFF	0.00606514	48	TCRBV05-05*01	unresolved	TCRBJ01-04*01
GAGTCGCCCAGCCCCAACCAGACCTCTCTGTACTTCTGTGCCAGCACCCTTCGCTGGACAGGGTACAATGAGCAGTTCTTCGGGCCA	CASTLRWTGYNEQFF	0.00606514	45	TCRBV27-01*01	TCRBD01-01*01	TCRBJ02-01*01
ATCCAGCCCTCAGAACCCAGGGACTCAGCTGTGTACTTCTGTGCCAGCAGCCCCCAGCAGGGGCCTGGAGGCTACACCTTCGGTTCG	CASSPQQGPGGYTF	0.00606514	42	TCRBV12	TCRBD01-01*01	TCRBJ01-02*01
ACGGAGTCAGGGGACACAGCACTGTATTTCTGTGCCAGCAGCAAAGGGTCGGTTACCGGGGGCAATCAGCCCCAGCATTTTGGTGAT	CASSKGSVTGGNQPQHF	0.00606514	51	TCRBV21-01*01	TCRBD02-01*01	TCRBJ01-05*01
GTGAACGCCTTGGAGCTGGACGACTCGGCCCTGTATCTCTGTGCCAGCAGCTCCGGGACAGGGGGCTTCGAACTGTTTTTTGGCAGT	CASSSGTGGFELFF	0.00606514	42	TCRBV05-04*01	TCRBD01-01*01	TCRBJ01-04*01
GTGACATCGGCCCAAAAGAACCCGACAGCTTTCTATCTCTGTGCCTCCGCCAGGACAGGGGGCGATGTAGGCTACACCTTCGGTTCG	CASARTGGDVGYTF	0.00606514	42	TCRBV19-01	TCRBD01-01*01	TCRBJ01-02*01
AGGCTGGAGTCGGCTGCTCCCTCCCAGACATCTGTGTACTTCTGTGCCAGCAGTCTTGGTCAGGTACAGCCCCAGCATTTTGGTGAT	CASSLGQVQPQHF	0.00606514	39	TCRBV06-01*01	TCRBD01-01*01	TCRBJ01-05*01
CAGCGCACACAGCAGGAGGACTCGGCCGTGTATCTCTGTGCCAGCAGCTTAGCCCTCAATAGCAATCAGCCCCAGCATTTTGGTGAT	CASSLALNSNQPQHF	0.00606514	45	TCRBV07-02*01	unresolved	TCRBJ01-05*01
TCGGCTGCTCCCTCCCAGACATCTGTGTACTTCTGTGCCAGCAGTGAAGGTTTCTGGGGACAGGTCACTGAAGCTTTCTTTGGACAA	CASSEGFWGQVTEAFF	0.00606514	48	TCRBV06-01*01	TCRBD01-01*01	TCRBJ01-01*01
ACAGAGCAGGGGGACTCGGCCATGTATCTCTGTGCCAGCAGCTTAGGTTCAAGCGAACTGAACACCGGGGAGCTGTTTTTTGGAGAA	CASSLGSSELNTGELFF	0.00606514	51	TCRBV07-09	TCRBD02-01	TCRBJ02-02*01
CTCGCTCAGGCTGGAGTCGGCTGCTCCCTCCCAGACATCTGTGTACTTCTGTGAATGGAGAGGAAAGAGACCCAGTACTTCGGGCCA		0.00606514	32	TCRBV06-01*01	TCRBD02-01*02	TCRBJ02-05*01
ACACAGCAGGAGGACTCGGCCGTGTATCTCTGTGCCAGCAGCCTCCCATTCGGGAGGGGGCCCAACAATGAGCAGTTCTTCGGGCCA	CASSLPFGRGPNNEQFF	0.00606514	51	TCRBV07-02*01	TCRBD02-01*02	TCRBJ02-01*01
CGCACAGAGCAGCGGGACTCGGCCATGTATCGCTGTGCCAGCAGCTCCGATACAGGGACCGCCTACAATGAGCAGTTCTTCGGGCCA	CASSSDTGTAYNEQFF	0.00606514	48	TCRBV07-06*01	TCRBD01-01*01	TCRBJ02-01*01
CACCTACACGCCCTGCAGCCAGAAGACTCAGCCCTGTATCTCTGCGCCAGCAGCCCCGGGGTGGGCGATGGCTACACCTTCGGTTCG	CASSPGVGDGYTF	0.00606514	39	TCRBV04-01*01	TCRBD02-01*01	TCRBJ01-02*01
ACTCTGAAGATCCGGTCCACAAAGCTGGAGGACTCAGCCATGTACTTCTGTGCCAGCAGCGACCTGGGGCCCCAGCATTTTGGTGAT	CASSDLGPQHF	0.00606514	33	TCRBV02-01*01	unresolved	TCRBJ01-05*01
CTCTGGAGTCCGCTACCAGCTCCCAGACATCTGTGTACTTCTGTGCCATCAGTAGTAAGGCAGGGGGCTGAAGCTTTCTTTGGACAA		0.00606514	40	TCRBV10-03*01	TCRBD01-01*01	TCRBJ01-01*01
TGGTGTCGGCTGCTCCCTCCCAGACATCTGTGTACTTGTGTGCCAGTGTACAGGACAGAAACGCCCGGGGAGCTGTTTTTTGGAGAA		0.00606514	43	TCRBV06-08*01	TCRBD01-01*01	TCRBJ02-02*01
TTGGAGTCGGCTGCTCCCTCCCAAACATCTGTGTACTTCTGTGCCAGCAGTTTGGGACAGGGCAGGGAGACCCAGTACTTCGGGCCA	CASSLGQGRETQYF	0.00606514	42	TCRBV06	TCRBD01-01*01	TCRBJ02-05*01
CTGCTCCCTCCCAAACATCTGTGTACTTCTGTGCCAGCAGCCCCCCTGCTGTCGGGGAGCTCCTACAATGAGCAGTTCTTCGGGCCA		0.00606514	52	TCRBV06	TCRBD02-01	TCRBJ02-01*01
TCGGCTGCTCCCTCCCAGACATCTGTGTACTTCTGTGCCAGCAGTGAAGATGCCGGGGCCAGCTCCTACGAGCAGTACTTCGGGCCG	CASSEDAGASSYEQYF	0.00606514	48	TCRBV06-01*01	unresolved	TCRBJ02-07*01
GAGTCGCCCAGCCCCAACCAGACCTCTCTGTACTTCTGTGCCAGCAGTTTTGGGCAGAACCCATTCTACGAGCAGTACTTCGGGCCG	CASSFGQNPFYEQYF	0.00606514	45	TCRBV27-01*01	TCRBD01-01*01	TCRBJ02-07*01
GAGTCGCCCAGCCCCAACCAGACCTCTCTGTACTTCTGTGCCAGCAGTCCCGGGACAGGGGGCTGGAATGAGCAGTTCTTCGGGCCA	CASSPGTGGWNEQFF	0.00606514	45	TCRBV27-01*01	TCRBD01-01*01	TCRBJ02-01*01
AAAGCTTGAGGACTCGGCCGTGTATCTCTGTGCCAGCAGCCATCCGCGGTGGACAGACAATTGAACACTGAAGCTTTCTTTGGACAA		0.00606514	53	TCRBV11-02*02	TCRBD01-01*01	TCRBJ01-01*01
ACCAGTGCCCATCCTGAAGACAGCAGCTTCTACATCTGCAGTGCTAGAGATGGTGGGACAGGGGCCGGGGAGCTGTTTTTTGGAGAA	CSARDGGTGAGELFF	0.00606514	45	TCRBV20	TCRBD01-01*01	TCRBJ02-02*01
CTGAATGTGAACGCCTTGTTGCTGGGGGACTCGGCCCTCTATCTCTGTGCCAGCAGCACTATTGGTTACACCATATATTTTGGAGAG	CASSTIGYTIYF	0.00606514	36	TCRBV05-06*01	TCRBD02-01	TCRBJ01-03*01
AACCTGAGCTCTCTGGAGCTGGGGGACTCAGCTTTGTATTTCTGTGCCAGCAGCGTAGATGCCTCCTACGAGCAGTACTTCGGGCCG	CASSVDASYEQYF	0.00606514	39	TCRBV09-01	unresolved	TCRBJ02-07*01
AGCTCTCTGGAGCTGGGGGACTCAGCTTTGTATTTCTGTGCCAGCAGCGTACAGGGCGGGTCCTACAATGAGCAGTTCTTCGGGCCA	CASSVQGGSYNEQFF	0.00606514	45	TCRBV09-01	unresolved	TCRBJ02-01*01
ACATCGGCCCAAAAGAACCCGACAGCTTTCTATCTCTGTGCCAGTAGTATCTGGGGGACAGAAAATTCACCCCTCCACTTTGGGAAC	CASSIWGTENSPLHF	0.00606514	45	TCRBV19-01	TCRBD01-01*01	TCRBJ01-06*01
CTGGAGTCGCCCAGCCCCAACCAGACCTCTCTGTACTTCTGTGCCAGCAGTTTACGGATAGGGAACACTGAAGCTTTCTTTGGACAA	CASSLRIGNTEAFF	0.00606514	42	TCRBV27-01*01	unresolved	TCRBJ01-01*01
ACCTTGGAGCTGGGGGACTCGGCCCTTTATCTTTGCGCCAGCAGCTTGGGACTAGCGGGAGGCACAGATACGCAGTATTTTGGCCCA	CASSLGLAGGTDTQYF	0.00606514	48	TCRBV05-01*01	TCRBD02-01*02	TCRBJ02-03*01
CACATCAATTCCCTGGAGCTTGGTGACTCTGCTGTGTATTTCTGTGCCAGCAGCCAAGGTGGGGCCAACGTCCTGACTTTCGGGGCC	CASSQGGANVLTF	0.00606514	39	TCRBV03	unresolved	TCRBJ02-06*01
TTCCCCCTGATCCTGGAGTCGCCCAGCCCCAACCAGACCTCTCTGTACTTCTGTGCCAGCAGTACCTATGGCTACACCTTCGGTTCG	CASSTYGYTF	0.00606514	30	TCRBV27-01*01	unresolved	TCRBJ01-02*01
CGCCTTGGAGCTGGACGACTCGGCCCTGTATCTCTGTGCCAGCAGCTTGGCCGGGCGGGGGGGGATAATGAGCAGTTCTTCGGGCCA		0.00606514	47	TCRBV05-04*01	TCRBD02-01*01	TCRBJ02-01*01
GGAGCTGGGGGACTCGGCCCTTTATCTTTGCGCCAGCAGCCCCTGGTGGTATGGTAGCGGGAGACTTATGAGCAGTTCTTCGGGCCA		0.00606514	53	TCRBV05-01*01	TCRBD02-01*02	TCRBJ02-01*01
ATCAATTCCCTGGAGCTTGGTGACTCTGCTGTGTATTTCTGTGCCAGCAGCCAAGGAGGGACCTCCTACGAGCAGTACTTCGGGCCG	CASSQGGTSYEQYF	0.00606514	42	TCRBV03	unresolved	TCRBJ02-07*01
AAGATCCGGTCCACAAAGCTGGAGGACTCAGCCATGTACTTCTGTGCCAGCAGATCAGGGGGCGGGTACGAGCAGTACTTCGGGCCG	CASRSGGGYEQYF	0.00606514	39	TCRBV02-01*01	TCRBD01-01*01	TCRBJ02-07*01
GTGAGCACCTTGGAGCTGGGGGACTCGGCCCTTTATCTTTGCGCCAGCAGCTTGGGCCGCACGAACACTGAAGCTTTCTTTGGACAA	CASSLGRTNTEAFF	0.00606514	42	TCRBV05-01*01	unresolved	TCRBJ01-01*01
TCGGCTGCTCCCTCCCAAACATCTGTGTACTTCTGTGCCAGCACGACAGTTCATAGCGGGAGGGCCGGGGAGCTGTTTTTTGGAGAA	CASTTVHSGRAGELFF	0.00606514	48	TCRBV06	TCRBD02-01*02	TCRBJ02-02*01
CCCTCCCAGACATCTGTGTACTTCTGTGCCAGCAGTTACTCGCGTATAGCGGGAGCTCCTAGCACAGATACGCAGTATTTTGGCCCA	CASSYSRIAGAPSTDTQYF	0.00606514	57	TCRBV06	TCRBD02-01*02	TCRBJ02-03*01
ATCCAGCGCACAGAGCAGGGGGACTCGGCCATGTATCTCTGTGCCAGCAGGAACGTGGGGGGATTGGATACGCAGTATTTTGGCCCA	CASRNVGGLDTQYF	0.00606514	42	TCRBV07-09	TCRBD02-01*01	TCRBJ02-03*01
ATCCAGCGCACAGAGCGGGGGGACTCAGCCGTGTATCTCTGTGCCAGCAGCCCAGGTGCATCGACAGGCATTCAGTACTTCGGCGCC	CASSPGASTGIQYF	0.00606514	42	TCRBV07-03*01	TCRBD01-01*01	TCRBJ02-04*01
TCGCCCAGCCCCAACCAGACCTCTCTGTACTTCTGTGCCAGCAGTTTACTTCGGTACTAGCGGGAGAACGAGCAGTACTTCGGGCCG	CASSLLRY*RENEQYF	0.00606514	48	TCRBV27-01*01	TCRBD02-01*02	TCRBJ02-07*01
GCTGTCGGCTGCTCCCTCCCAGACATCTGTGTACTTCTGTGCCAGCAGTTACGGGGGACCCGATCCTACGAGCAGTACTTCGGGCCG		0.00606514	44	TCRBV06-05*01	unresolved	TCRBJ02-07*01
ACGATCCAGCGCACACAGCAGGAGGACTCGGCCGTGTATCTCTGTGCCAGCAGCTTAGGTGTGGGCTACGAGCAGTACTTCGGGCCG	CASSLGVGYEQYF	0.00606514	39	TCRBV07-02*01	unresolved	TCRBJ02-07*01
AGTGCCTTGGAGCTGGGGGACTCGGCCCTGTATCTCTGTGCCAGAGCCTCCCCCTTAGCGGGAGCGAGGGAGCAGTACTTCGGGCCG	CARASPLAGAREQYF	0.00606514	45	TCRBV05-03	TCRBD02-01*02	TCRBJ02-07*01
CAGCGCACACAGCAGGAGGACTCCGCCGTGTATCTCTGTGCCAGCAGCATGAGCGGACAGGTCGGACAGCCCCAGCATTTTGGTGAT	CASSMSGQVGQPQHF	0.00606514	45	TCRBV07-08*01	TCRBD01-01*01	TCRBJ01-05*01
CACACCCTGCAGCCAGAAGACTCGGCCCTGTATCTCTGTGCCAGCAGCCAAGATTTTTTGGGGGGACAGCCCCAGCATTTTGGTGAT	CASSQDFLGGQPQHF	0.00606514	45	TCRBV04-02*01	TCRBD02-01*01	TCRBJ01-05*01
CGCACACAGCAGGAGGACTCGGCCGTGTATCTCTGTGCCAGCAGCTCTGCATCGGGGGGAGGCACCGGGGAGCTGTTTTTTGGAGAA	CASSSASGGGTGELFF	0.00606514	48	TCRBV07-02*01	TCRBD02-01*01	TCRBJ02-02*01
TTGGAGCTGGGGGACTCGGCCCTTTATCTTTGCGCCAGCAGCCAAAAGACTAGCGGGAGCGCCGGAGATACGCAGTATTTTGGCCCA	CASSQKTSGSAGDTQYF	0.00606514	51	TCRBV05-01*01	TCRBD02-01*02	TCRBJ02-03*01
TTGGCGTCTGCTGTACCCTCTCAGACATCTGTGTACTTCTGTGCCAGCAAGGGTTCGGCGGAAGGGGATACGCAGTATTTTGGCCCA	CASKGSAEGDTQYF	0.00606514	42	TCRBV06-04	unresolved	TCRBJ02-03*01
TCGGCTGCTCCCTCCCAAACATCTGTGTACTTCTGTGCCAGCAGTTCCTCCCCAGCGCCGAGCTCCTACGAGCAGTACTTCGGGCCG	CASSSSPAPSSYEQYF	0.00606514	48	TCRBV06	TCRBD02-01	TCRBJ02-07*01
ACCTTGGAGCTGGGGGACTCGGCCCTTTATCTTTGCGCCAGCAGCTCGATGACAGGGTGGGATTCCTACGAGCAGTACTTCGGGCCG	CASSSMTGWDSYEQYF	0.00606514	48	TCRBV05-01*01	TCRBD01-01*01	TCRBJ02-07*01
CTGACGATCCAGCGCACACAGCAGGAGGACTCGGCCGTGTATCTCTGTGCCAGCAGCCCTTGGGGGGCTCCACTGTTTTTTGGCAGT	CASSPWGAPLFF	0.00606514	36	TCRBV07-02*01	unresolved	TCRBJ01-04*01
AGGGGGACTCGGCCGTGTATGTCTGTGCAAGTCGCTTAGCGGGGGCCCATACTAGCGGGGTCTACAGATACGCAGTATTTTGGCCCA		0.00606514	58	TCRBV12-02*01	TCRBD02-01*01	TCRBJ02-03*01
AATTCCCTGGAGCTTGGTGACTCTGCTGTGTATTTCTGTGCCAGCAGCCAACAAGCGGGAGGGGGGGAGACCCAGTACTTCGGGCCA	CASSQQAGGGETQYF	0.00606514	45	TCRBV03	TCRBD02-01*02	TCRBJ02-05*01
CGGTCCACAAAGCTGGAGGACTCAGCCATGTACTTCTGTGCCAGCGGGGGGACGCGTGAAACCTCCTACGAGCAGTACTTCGGGCCG	CASGGTRETSYEQYF	0.00606514	45	TCRBV02-01*01	TCRBD02-01*01	TCRBJ02-07*01
GGGTTGGAGTCGGCTGCTCCCTCCCAAACATCTGTGTACTTCTGTGCCAGCAGCTTGGGACAGGCCGGCGAGCAGTACTTCGGGCCG	CASSLGQAGEQYF	0.00606514	39	TCRBV06	TCRBD01-01*01	TCRBJ02-07*01
ATCCAGTCCACGGAGTCAGGGGACACAGCACTGTATTTCTGTGCCAGCAGCAGTCGACAGGCCAATGAAAAACTGTTTTTTGGCAGT	CASSSRQANEKLFF	0.00606514	42	TCRBV21-01*01	TCRBD01-01*01	TCRBJ01-04*01
GTCCTCAGAACCGGGAGACACGGCACTGTATCTCTGCGCCAGCAGTCAATTTGACGGGTGGGAAGTGAAAAACTGTTTTTTGGCAGT		0.00606514	47	TCRBV23-01*01	unresolved	TCRBJ01-04*01
TCACGTTGGCGTCTGCTGTACCCTCTCAGACATCTGTGTACTTCTGTGCCAGCCCAGGGGGAAACAGATACGCAGTATTTTGGCCCA		0.00606514	37	TCRBV06-04	TCRBD01-01*01	TCRBJ02-03*01
CCAACCAGACCTCTCTGTACTTCTGTGCCAGCAGTTATTGGGACAGACTTTCGGCCGTGATTCCAAGAGACCCAGTACTTCGGGCCA		0.00606514	58	TCRBV27-01*01	TCRBD01-01*01	TCRBJ02-05*01
GCACCTTGGAGCTGGGGGACTCGGCCCTTTATCTTTGCGCCAGCAGCTTGGGCTAGCGGGAGTTCCTACGAGCAGTACTTCGGGCCG		0.00606514	46	TCRBV05-01*01	TCRBD02-01*02	TCRBJ02-07*01
CAGCGCACAGAGCAGGGGGACTCGGCCATGTATCTCTGTGCCAGCAGCTTAGAGGAGCAGGGGATCTACGAGCAGTACTTCGGGCCG	CASSLEEQGIYEQYF	0.00606514	45	TCRBV07-09	TCRBD01-01*01	TCRBJ02-07*01
GTGACATCGGCCCAAAAGAACCCGACAGCTTTCTATCTCTGTGCCAGTAGTCGCGCAGAGTACGTTGGCGAGCAGTACTTCGGGCCG	CASSRAEYVGEQYF	0.00606514	42	TCRBV19-01	unresolved	TCRBJ02-07*01
ATCCGGTCCACAAAGCTGGAGGACTCAGCCATGTACTTCTGTGCCAGCAGTGAAAGAGTAGGGTCCTATGGCTACACCTTCGGTTCG	CASSERVGSYGYTF	0.00606514	42	TCRBV02-01*01	unresolved	TCRBJ01-02*01
ATCCAGCCTGCAAAGCTTGAGGACTCGGCCGTGTATCTCTGTGCCAGCAGCTCTCTAGACAGCACCGGGGAGCTGTTTTTTGGAGAA	CASSSLDSTGELFF	0.00606514	42	TCRBV11-02*02	TCRBD01-01*01	TCRBJ02-02*01
CTGGAGTCGCCCAGCCCCAACCAGACCTCTCTGTACTTCTGTGCCAGCAGTTTATTGGGAGGCCGGGAGACCCAGTACTTCGGGCCA	CASSLLGGRETQYF	0.00606514	42	TCRBV27-01*01	TCRBD02-01*02	TCRBJ02-05*01
CTGCTGTCGGCTGCTCCCTCCCAGACATCTGTGTACTTCTGTGCCAGCAGTCCCCGGGACTACTCCTACGAGCAGTACTTCGGGCCG	CASSPRDYSYEQYF	0.00606514	42	TCRBV06-05*01	TCRBD02-01	TCRBJ02-07*01
GTGACATCGGCCCAAAAGAACCCGACAGCTTTCTATCTCTGTGCCAGTAGTTCCCAGGGTGGCAATCAGCCCCAGCATTTTGGTGAT	CASSSQGGNQPQHF	0.00606514	42	TCRBV19-01	TCRBD01-01*01	TCRBJ01-05*01
CGCACAGAGCAGGGGGACTCGGCCATGTATCTCTGTGCCAGCAGCTGGCCGGGACAGGGGGTTGACACTGAAGCTTTCTTTGGACAA	CASSWPGQGVDTEAFF	0.00606514	48	TCRBV07-09	TCRBD01-01*01	TCRBJ01-01*01
GAGCTCTCTGGAGCTGGGGGACTCAGCTTTGTATTTCTGTGCCAGCAGCGTGACTAGCGGAAAACCTACGAGCAGTACTTCGGGCCG		0.00606514	44	TCRBV09-01	TCRBD02-01	TCRBJ02-07*01
CCTCCCAAACATCTGTGTACTTCTGTGCCAGCAGTTACTCGAAGAGTTGGTACTCTAGCGCCCGTAGGCGAGCAGTACTTCGGGCCG		0.00606514	58	TCRBV06	TCRBD02-01	TCRBJ02-07*01
TCGCCCAGCCCCAACCAGACCTCTCTGTACTTCTGTGCCAGCAGTTTCACTACCGGGACAGGCGTTGGAGGCTACACCTTCGGTTCG	CASSFTTGTGVGGYTF	0.00606514	48	TCRBV27-01*01	TCRBD01-01*01	TCRBJ01-02*01
CTGGGGTTGGAGTCGGCTGCTCCCTCCCAAACATCTGTGTACTTCTGTGCCAGCAGTCATACTGACGCGCCCCAGCATTTTGGTGAT	CASSHTDAPQHF	0.00606514	36	TCRBV06	unresolved	TCRBJ01-05*01
CAGCGCACACAGCAGGAGGACTCGGCCGTGTATCTCTGTGCCAGCAGCTCCGGACAGGGGGCGCGGAGTGAGCAGTTCTTCGGGCCA	CASSSGQGARSEQFF	0.00606514	45	TCRBV07-02*01	TCRBD01-01*01	TCRBJ02-01*01
CAGCCCTCAGAACCCAGGGACTCAGCTGTGTACTTCTGTGCCAGCAGTCCGCCCCAGAGAGGGATAGGGGAGCTGTTTTTTGGAGAA	CASSPPQRGIGELFF	0.00606514	45	TCRBV12	TCRBD02-01*02	TCRBJ02-02*01
CAGGTAGTGCGAGGAGATTCGGCAGCTTATTTCTGTGCCAGCTCACCTGCGGGACGGATCAACACCGGGGAGCTGTTTTTTGGAGAA	CASSPAGRINTGELFF	0.00606514	48	TCRBV18-01*01	TCRBD02-01*02	TCRBJ02-02*01
CAGCCTGCAGAGCTTGGGGACTCGGCCGTGTATCTCTGTGCCAGCAGAAGGCGAACAGGAGTCACAGATACGCAGTATTTTGGCCCA	CASRRRTGVTDTQYF	0.00606514	45	TCRBV11-03*01	TCRBD01-01*01	TCRBJ02-03*01
ATTCCCTGGAGCTTGGTGACTCTGCTGTGTATTTCTGTGCCAGCAGCCAAGCTCGGGGGGCGCGAAGAGACCCAGTACTTCGGGCCA		0.00606514	46	TCRBV03	TCRBD02-01*01	TCRBJ02-05*01
GAGTCGGCTGCTCCCTCCCAAACATCTGTGTACTTCTGTGCCAGCAGTTACGTACAGGGGCTGGAGGAGACCCAGTACTTCGGGCCA	CASSYVQGLEETQYF	0.00606514	45	TCRBV06	TCRBD01-01*01	TCRBJ02-05*01
GTTGCTGGGGGACTCGGCCCTCTATCTCTGTGCCAGCAGCTTGGCCCGAGGAGCGGGAGTTCTATCGACGAGCAGTACTTCGGGCCG		0.00606514	53	TCRBV05-06*01	TCRBD02-01*02	TCRBJ02-07*01
CGCACAGAGCAGCGGGACTCGGCCATGTATCGCTGTGCCAGCAGCCTTTGGGGTAGCGGGAGTAGCTACGAGCAGTACTTCGGGCCG	CASSLWGSGSSYEQYF	0.00606514	48	TCRBV07-06*01	TCRBD02-01*02	TCRBJ02-07*01
CTGTCGGCTGCTCCCTCCCAGACATCTGTGTACTTCTGTGCCAGCAGTTACGGGACTAGCGGGAGAACCGAGCAGTACTTCGGGCCG	CASSYGTSGRTEQYF	0.00606514	45	TCRBV06-05*01	TCRBD02-01*02	TCRBJ02-07*01
AGCTCTCTGGAGCTGGGGGACTCAGCTTTGTATTTCTGTGCCAGCAGCGTAGATGCGGGGGCCAATCAGCCCCAGCATTTTGGTGAT	CASSVDAGANQPQHF	0.00606514	45	TCRBV09-01	TCRBD02-01*01	TCRBJ01-05*01
ATCCAGCGCACACAGCAGGAGGACTCGGCCGTGTATCTCTGTGCCAGCAGCCAGACGGGGGGCAATCAGCCCCAGCATTTTGGTGAT	CASSQTGGNQPQHF	0.00606514	42	TCRBV07-02*01	TCRBD02-01*01	TCRBJ01-05*01
AACGCCTTGTTGCTGGGGGACTCGGCCCTCTATCTCTGTGCCAGCAGCTTGTTCAGGGGGCAGGAGACTGAAGCTTTCTTTGGACAA	CASSLFRGQETEAFF	0.00606514	45	TCRBV05-06*01	TCRBD01-01*01	TCRBJ01-01*01
CAGCCTGCAGAGCTTGGGGACTCGGCCGTGTATCTCTGTGCCAGCAGCTTAGATCTAGGCACCTACAATGAGCAGTTCTTCGGGCCA	CASSLDLGTYNEQFF	0.00606514	45	TCRBV11-03*01	TCRBD02-01	TCRBJ02-01*01
CTTGACATCCGCTCACCAGGCCTGGGGGACGCAGCCATGTACCTGTGTGCCACCAGCAGACGTACTGATGAATTGTTCTTCGGGCCA	CATSRRTDELFF	0.00606514	36	TCRBV15-01*01	TCRBD02-01	TCRBJ02-01*01
GAGGACTCGGCCGTGTATCTCTGTGCCAGCAGCTTAGCAAGTTCGAGGGGACAGGGGTCTGGGGCCAACGTCCTGACTTTCGGGGCC	CASSLASSRGQGSGANVLTF	0.00606514	60	TCRBV07-02*01	TCRBD01-01*01	TCRBJ02-06*01
CAGCCCTCAGAACCCAGGGACTCAGCTGTGTACTTCTGTGCCAGCGCTCTCCCAGGGTCACACTCCTACGAGCAGTACTTCGGGCCG	CASALPGSHSYEQYF	0.00606514	45	TCRBV12	TCRBD01-01*01	TCRBJ02-07*01
AGGATCCAGCAGGTAGTGCGAGGAGATTCGGCAGCTTATTTCTGTGCCAGCTCACCACCGTCTAGCCGCGAGCAGTACTTCGGGCCG	CASSPPSSREQYF	0.00606514	39	TCRBV18-01*01	TCRBD02-01	TCRBJ02-07*01
ACTGTGACATCGGCCCAAAAGAACCCGACAGCTTTCTATCTCTGTGCCAGTACCTTGCGACAGGGGGGCGGCTACACCTTCGGTTCG	CASTLRQGGGYTF	0.00606514	39	TCRBV19-01	TCRBD01-01*01	TCRBJ01-02*01
GGACTCGGCCGTGTATCTCTGTGCCAGCAGCTTAGGATGGACTAGCGGGTGTCAATCCTCGAGACAGATACGCAGTATTTTGGCCCA		0.00606514	62	unresolved	TCRBD02-01	TCRBJ02-03*01
ATCCAGCCCTCAGAACCCAGGGACTCAGCTGTGTACTTCTGTGCCAGCAGTTTAGGAGCTCGGGCAGATACGCAGTATTTTGGCCCA	CASSLGARADTQYF	0.00606514	42	TCRBV12	TCRBD02-01	TCRBJ02-03*01
TCTGCTGTACCCTCTCAGACATCTGTGTACTTCTGTGCCAGCCGGGACTAGCGGGAGGCGATAGACAATGAGCAGTTCTTCGGGCCA	CASRD*REAIDNEQFF	0.00606514	48	TCRBV06-04	TCRBD02-01*02	TCRBJ02-01*01
GCTGCTCCCTCCCAAACATCTGTGTACTTCTGTGCCAGCAGCTTGCTCATGAGCGGGAGGGCCGCTTACGAGCAGTACTTCGGGCCG	CASSLLMSGRAAYEQYF	0.00606514	51	TCRBV06	TCRBD02-01*02	TCRBJ02-07*01
ACATCGGCCCAAAAGAACCCGACAGCTTTCTATCTCTGTGCCAGTAGGAGGGACAGGGGCAGGAACTATGGCTACACCTTCGGTTCG	CASRRDRGRNYGYTF	0.00606514	45	TCRBV19-01	TCRBD01-01*01	TCRBJ01-02*01
AAGATCCAGCGCACACAGCAGGAGGACTCCGCCGTGTATCTCTGTGCCAGCAGCCTCGGACTGCAGTATGGCTACACCTTCGGTTCG	CASSLGLQYGYTF	0.00606514	39	TCRBV07-08*01	TCRBD02-01	TCRBJ01-02*01
GAGTCTGCCATCCCCAACCAGACAGCTCTTTACTTCTGTGCCACCAGTGATTCTCTGGGATCGACCGGGGAGCTGTTTTTTGGAGAA	CATSDSLGSTGELFF	0.00606514	45	TCRBV24	unresolved	TCRBJ02-02*01
CAGCCAGAAGACTCGGCCCTGTATCTCTGTGCCAGCAGCCAAGATCGGGCTAGCGGTGGGGCCACAGATACGCAGTATTTTGGCCCA	CASSQDRASGGATDTQYF	0.00606514	54	TCRBV04-02*01	TCRBD02-01	TCRBJ02-03*01
ATCCAGCGCACAGAGCAGGGGGACTCGGCCATGTATCTCTGTGCCAGCAGCGGGGTGGGGGTCAATCAGCCCCAGCATTTTGGTGAT	CASSGVGVNQPQHF	0.00606514	42	TCRBV07-09	unresolved	TCRBJ01-05*01
ACTCTGAAGATCCAGCCCTCAGAACCCAGGGACTCAGCTGTGTACTTCTGTGCCAGCTCTCTGAACACTGAAGCTTTCTTTGGACAA	CASSLNTEAFF	0.00606514	33	TCRBV12	TCRBD02-01	TCRBJ01-01*01
CTGAATGTGAACGCCTTGTTGCTGGGGGACTCGGCCCTCTATCTCTGTGCCAGCAGCCGTGGGGGAGGGGCCCAGTACTTCGGGCCA	CASSRGGGAQYF	0.00606514	36	TCRBV05-06*01	TCRBD02-01*02	TCRBJ02-05*01
CTGAAGATCCAGCGCACACAGCAGGAGGACTCCGCCGTGTATCTCTGTGCCAGCAGCCCAGGTGGAAACACCATATATTTTGGAGAG	CASSPGGNTIYF	0.00606514	36	TCRBV07-08*01	TCRBD01-01*01	TCRBJ01-03*01
GAGTCTGCCATCCCCAACCAGACAGCTCTTTACTTCTGTGCCACCAGTGATTCCGGAGGTACACCCTACGAGCAGTACTTCGGGCCG	CATSDSGGTPYEQYF	0.00606514	45	TCRBV24	TCRBD02-01*02	TCRBJ02-07*01
AGAACCCAGGGACTCAGCTGTGTATTTTTGTGCTAGTGGTTTGTCGAACCTTAGACAGGGAGTTTCTACGAGCAGTACTTCGGGCCG		0.00606514	53	TCRBV12-05*01	TCRBD01-01*01	TCRBJ02-07*01
AGGCTGCTGTCGGCTGCTCCCTCCCAGACATCTGTGTACTTCTGTGCCAGCAATGAACAGGGGGCGCGTGAGCAGTACTTCGGGCCG	CASNEQGAREQYF	0.00606514	39	TCRBV06-05*01	TCRBD01-01*01	TCRBJ02-07*01
GTGACCAGTGCCCATCCTGAAGACAGCAGCTTCTACATCTGCAGTGCTACCCCTAAGGGAGCTAACTATGGCTACACCTTCGGTTCG	CSATPKGANYGYTF	0.00606514	42	TCRBV20	TCRBD02-01*02	TCRBJ01-02*01
ACCCTGGAGTCTGCCAGGCCCTCACATACCTCTCAGTACCTCTGTGCCAGCAGTCTTCTCTCTAACTATGGCTACACCTTCGGTTCG	CASSLLSNYGYTF	0.00606514	39	TCRBV25-01*01	TCRBD02-01	TCRBJ01-02*01
AAGATCCAGCCCTCAGAACCCAGGGACTCAGCTGTGTACTTCTGTGCCAGCAGTTTAAAAGTCTCCTATGGCTACACCTTCGGTTCG	CASSLKVSYGYTF	0.00606514	39	TCRBV12	unresolved	TCRBJ01-02*01
CTACACACCCTGCAGCCAGAAGACTCGGCCCTGTATCTCTGTGCCAGCAGCCAAGTACTCCCCGATCAGCCCCAGCATTTTGGTGAT	CASSQVLPDQPQHF	0.00606514	42	TCRBV04-02*01	TCRBD02-01	TCRBJ01-05*01
ATCCAGCCTGCAGAGCTTGGGGACTCGGCCATGTATCTCTGTGCCAGCAGCCCTAGACAGACGAACACTGAAGCTTTCTTTGGACAA	CASSPRQTNTEAFF	0.00606514	42	TCRBV11-01*01	TCRBD01-01*01	TCRBJ01-01*01
ATGTGAACGCCTTGTTGCTGGGGGACTCGGCCCTCTATCTCTGTGCCAGCAGCTTGGGTACGCTCCGGGGAGCTGTTTTTTGGAGAA		0.00606514	40	TCRBV05-06*01	unresolved	TCRBJ02-02*01
TCACTGTGACATCGGCCCAAAAGAACCCGACAGCTTTCTATCTCTGTGCCACTACAAGAACTATCTGAGACCCAGTACTTCGGGCCA		0.00606514	37	TCRBV19-01	TCRBD02-01	TCRBJ02-05*01
ATGAGCTCCTTGGAGCTGGGGGACTCAGCCCTGTACTTCTGTGCCAGCAGCTTCGGTTACTCCTACAATGAGCAGTTCTTCGGGCCA	CASSFGYSYNEQFF	0.00606514	42	TCRBV13-01*01	TCRBD02-01	TCRBJ02-01*01
CTAGAGTCTGCCATCCCCAACCAGACAGCTCTTTACTTCTGTGCCACCTCCCGACTAGGCTCCTACAATGAGCAGTTCTTCGGGCCA	CATSRLGSYNEQFF	0.00606514	42	TCRBV24	TCRBD02-01	TCRBJ02-01*01
CGCTCACCAGGCCTGGGGGACGCAGCCATGTACCTGTGTGCCACCAGCAGAGATTGGACAGGGGGCCACGAGCAGTACTTCGGGCCG	CATSRDWTGGHEQYF	0.00606514	45	TCRBV15-01*01	TCRBD01-01*01	TCRBJ02-07*01
CACGCCCTGCAGCCAGAAGACTCAGCCCTGTATCTCTGCGCCAGCAGCCTGGGCGGGCAACAGACTCACGAGCAGTACTTCGGGCCG	CASSLGGQQTHEQYF	0.00606514	45	TCRBV04-01*01	TCRBD02-01	TCRBJ02-07*01
CTGAGCTCTCTGGAGCTGGGGGACTCAGCTTTGTATTTCTGTGCCAGCAGCGTAGAACCCTACCCCTACGAGCAGTACTTCGGGCCG	CASSVEPYPYEQYF	0.00606514	42	TCRBV09-01	TCRBD02-01	TCRBJ02-07*01
GAGTCCGCCAGCACCAACCAGACATCTATGTACCTCTGTGCCAGCAGTTTATTAGGTAGATGGCCCTACGAGCAGTACTTCGGGCCG	CASSLLGRWPYEQYF	0.00606514	45	TCRBV28-01*01	unresolved	TCRBJ02-07*01
TCCAGTCCACGGAGTCAGGGGACACAGCACTGTATTTCTGTGCCAGCAGCAAATTAGCCCGAGAGGACCGAGCAGTACTTCGGGCCG		0.00606514	43	TCRBV21-01*01	unresolved	TCRBJ02-07*01
CTCACTGTGACATCGGCCCAAAAGAACCCGACAGCTTTCTATCTCTGTGCCAGTAGTATACAGCGGATGGGCTACACCTTCGGTTCG	CASSIQRMGYTF	0.00606514	36	TCRBV19-01	TCRBD02-01	TCRBJ01-02*01
GAGATCCAGCGCACAGAGCAGGGGGACTCGGCCATGTATCTCTGTGCCAGCAGCTTAGTAGCGGGGCAGCCCCAGCATTTTGGTGAT	CASSLVAGQPQHF	0.00606514	39	TCRBV07-09	TCRBD02-01*01	TCRBJ01-05*01
CACCTACACGCCCTGCAGCCAGAAGACTCAGCCCTGTATCTCTGCGCCAGCAGCCAAGCTCTTCCTCAGCCCCAGCATTTTGGTGAT	CASSQALPQPQHF	0.00606514	39	TCRBV04-01*01	TCRBD02-01	TCRBJ01-05*01
CTGCTGTCGGCTGCTCCCTCCCAGACATCTGTGTACTTCTGTGCCAGCAGTCCGGGACAGGGGCTCCTAGGGCAGTACTTCGGGCCG	CASSPGQGLLGQYF	0.00606514	42	TCRBV06-05*01	TCRBD01-01*01	TCRBJ02-07*01
TCACCAGGCCTGGGGGACGCAGCCATGTACCTGTGTGCCACCCGCGATAATAGGGGGGCAGGCAATCAGCCCCAGCATTTTGGTGAT	CATRDNRGAGNQPQHF	0.00606514	48	TCRBV15-01*01	unresolved	TCRBJ01-05*01
AGCGCACACAGCAGGAGGACTCGGCCGTGTATCTCTGTGCCAGCAGCTTAGGTTCACAGGAAGTGTCAGCCCCAGCATTTTGGTGAT		0.00606514	46	TCRBV07-02*01	TCRBD01-01*01	TCRBJ01-05*01
AGCCTGCAGAGCTTGGGGACTCGGCCGTGTATCTCTGTGCCAGCAGCTTAGTAGCGAAACTCCTACAATGAGCAGTTCTTCGGGCCA		0.00606514	46	TCRBV11-03*01	TCRBD02-01	TCRBJ02-01*01
GTGAACGCCTTGTTGCTGGGGGACTCGGCCCTCTATCTCTGTGCCAGCAGCTTCAAGAGCTCTGGAAACACCATATATTTTGGAGAG	CASSFKSSGNTIYF	0.00606514	42	TCRBV05-06*01	TCRBD02-01*02	TCRBJ01-03*01
CTGCAGCCAGAAGACTCAGCCCTGTATCTCTGCGCCAGCAGCCAAGTTCTAGCCGTCGCTATATTCTACGAGCAGTACTTCGGGCCG	CASSQVLAVAIFYEQYF	0.00606514	51	TCRBV04-01*01	TCRBD02-01	TCRBJ02-07*01
AGTGCCCATCCTGAAGACAGCAGCTTCTACATCTGCAGTGCTACTCGGACAGGGGGCTCGAGAGGGCAGCCCCAGCATTTTGGTGAT	CSATRTGGSRGQPQHF	0.00606514	48	TCRBV20	TCRBD01-01*01	TCRBJ01-05*01
CTCAGAACCGGGAGACACGGCACTGTATCTCTGCGCCAGCAGTGAGCCTTGACACAGGGCCGGGCAGATACGCAGTATTTTGGCCCA		0.00606514	50	TCRBV23-01*01	TCRBD01-01*01	TCRBJ02-03*01
GCCCTGCAGCCAGAAGACTCAGCCCTGTATCTCTGCGCCAGCAGCCCCAGAGCGGGAGGACGGGACAATGAGCAGTTCTTCGGGCCA	CASSPRAGGRDNEQFF	0.00606514	48	TCRBV04-01*01	TCRBD02-01*02	TCRBJ02-01*01
AAGATCCAGCCCTCAGAACCCAGGGACTCAGCTGTGTACTTCTGTGCCAGCAGTTTGGGACAGAGATACGAGCAGTACTTCGGGCCG	CASSLGQRYEQYF	0.00606514	39	TCRBV12	TCRBD01-01*01	TCRBJ02-07*01
TGGAGTCGGCTGCTCCCTCCCAAACATCTGTGTACTTCTGTGCCAGCAGTTACTCGATGAGGACGGTGCGAGCAGTACTTCGGGCCG		0.00606514	43	TCRBV06	unresolved	TCRBJ02-07*01
ACGATCCAGCGCACACAGCAGGAGGACTCGGCCGTGTATCTCTGTGCCAGCAGCTTAGGGGGCTCTAGCGGCTACACCTTCGGTTCG	CASSLGGSSGYTF	0.00606514	39	TCRBV07-02*01	unresolved	TCRBJ01-02*01
CTGAAGATCCAGCCCTCAGAACCCAGGGACTCAGCTGTGTACTTCTGTGCCAGCAGTTTTGGGAACCATGGCTACACCTTCGGTTCG	CASSFGNHGYTF	0.00606514	36	TCRBV12	unresolved	TCRBJ01-02*01
CGCACAGAGCAGGGGGACTCGGCCCTGTATCTCTGTGCCAGCAGCCAAGAATTGTCACAGGAGGTGGAAAAACTGTTTTTTGGCAGT	CASSQELSQEVEKLFF	0.00606514	48	TCRBV07-09	unresolved	TCRBJ01-04*01
ATCCAGCCTGCAAAGCTTGAGGACTCGGCCGTGTATCTCTGTGCCAGCCGAACGACAGTTTTTTCATACGAGCAGTACTTCGGGCCG	CASRTTVFSYEQYF	0.00606514	42	TCRBV11-02*02	TCRBD01-01*01	TCRBJ02-07*01
AGGCTGGAGTTGGCTGCTCCCTCCCAGACATCTGTGTACTTCTGTGCCAGCAGTTTCAACAGGGTTTACGAGCAGTACTTCGGGCCG	CASSFNRVYEQYF	0.00606514	39	TCRBV06-06	TCRBD01-01*01	TCRBJ02-07*01
AGTTCTAAGAAGCTCCTTCTCAGTGACTCTGGCTTCTATCTCTGTGCCTGGAGTGCGGTGGGGCGGAGCGGCTACACCTTCGGTTCG	CAWSAVGRSGYTF	0.00606514	39	TCRBV30-01*01	TCRBD01-01*01	TCRBJ01-02*01
ACCAGTGCCCATCCTGAAGACAGCAGCTTCTACATCTGCAGTGCTAGAGATTCTTATAAGGGAAATGAAAAACTGTTTTTTGGCAGT	CSARDSYKGNEKLFF	0.00606514	45	TCRBV20	unresolved	TCRBJ01-04*01
ACATCGGCCCAAAAGAACCCGACAGCTTTCTATCTCTGTGCCAGTAGTATAGACTTGACAGGGTAAGAGACCCAGTACTTCGGGCCA	CASSIDLTG*ETQYF	0.00606514	45	TCRBV19-01	TCRBD01-01*01	TCRBJ02-05*01
ACCCTGCAGCCAGAAGACTCGGCCCTGTATCTCTGCGCCAGCAGCCAAGATTTAACTGCCCGAACCGAAAAACTGTTTTTTGGCAGT	CASSQDLTARTEKLFF	0.00606514	48	TCRBV04-03*01	TCRBD02-01	TCRBJ01-04*01
CATCCTGAAGACAGCAGCTTCTACATCTGCAGTGCTAGAGATCCAGGCGGAGATAGAAGGTTCGGGAATGAGCAGTTCTTCGGGCCA	CSARDPGGDRRFGNEQFF	0.00606514	54	TCRBV20	unresolved	TCRBJ02-01*01
CACGCCCTGCAGCCAGAAGACTCAGCCCTGTATCTCTGCGCCAGCAGCCAAACAACTAGCGGGAGGGGGGAGCTGTTTTTTGGAGAA	CASSQTTSGRGELFF	0.00606514	45	TCRBV04-01*01	TCRBD02-01*02	TCRBJ02-02*01
CTCAAGATCCAGCCTGCAGAGCTTGGGGACTCGGCCGTGTATCTCTGTGCCAGCAGCTTCCCCGGTCAGCCCCAGCATTTTGGTGAT	CASSFPGQPQHF	0.00606514	36	TCRBV11-03*01	TCRBD02-01	TCRBJ01-05*01
TCCAGCGCACAGAGCAGGGGGACTCGGCCATGTATCTCTGTGCCAGCAGCAGAGACAGGGGATGGAACTGAAGCTTTCTTTGGACAA		0.00606514	43	TCRBV07-09	TCRBD01-01*01	TCRBJ01-01*01
CTGCAGCCAGAAGACTCAGCCCTGTATCTCTGCGCCAGCAGCCAAGGAGGTCAGGGGAGGCGTGCCGGGGAGCTGTTTTTTGGAGAA	CASSQGGQGRRAGELFF	0.00606514	51	TCRBV04-01*01	unresolved	TCRBJ02-02*01
ACCAGTGCCCATCCTGAAGACAGCAGCTTCTACATCTGCAGTGCTGGGACTAGCGGGAGGGGCTACAATGAGCAGTTCTTCGGGCCA	CSAGTSGRGYNEQFF	0.00606514	45	TCRBV20	TCRBD02-01*02	TCRBJ02-01*01
GCCAGGCCCTCACATACCTCTCAGTACCTCTGTGCCAGCAGTGGGTGGGGGTCGGACAGGCTGAACTATGGCTACACCTTCGGTTCG	CASSGWGSDRLNYGYTF	0.00606514	51	TCRBV25-01*01	TCRBD01-01*01	TCRBJ01-02*01
ACTGTGAGCAACATGAGCCCTGAAGACAGCAGCATATATCTCTGCAGCGTTGAGAATACAGGGTATGATACGCAGTATTTTGGCCCA	CSVENTGYDTQYF	0.00606514	39	TCRBV29-01*01	TCRBD01-01*01	TCRBJ02-03*01
ACCAGTGCCCATCCTGAAGACAGCAGCTTCTACATCTGCAGTGCTGAGGGGACTACCAAAAGCTCCTACGAGCAGTACTTCGGGCCG	CSAEGTTKSSYEQYF	0.00606514	45	TCRBV20	TCRBD02-01	TCRBJ02-07*01
TCAGAACCCAGGGACTCAGCTGTGTACTTCTGTGCCAGCAGTCCCCCACTTGGACAGGGTCGCCCTCAGCCCCAGCATTTTGGTGAT	CASSPPLGQGRPQPQHF	0.00606514	51	TCRBV12	TCRBD01-01*01	TCRBJ01-05*01
ACTCTGACTGTGAGCAACATGAGCCCTGAAGACAGCAGCATATATCTCTGCAGCGGAAAGTTGAACACTGAAGCTTTCTTTGGACAA	CSGKLNTEAFF	0.00606514	33	TCRBV29-01*01	unresolved	TCRBJ01-01*01
ACTCTCAAGATCCAGCCTGCAGAGCTTGGGGACTCGGCCGTGTATCTCTGTGCCAGCAGCTCCTCAGTTGAAGCTTTCTTTGGACAA	CASSSSVEAFF	0.00606514	33	TCRBV11-03*01	TCRBD01-01*01	TCRBJ01-01*01
CAGCCTGCAAAGCTTGAGGACTCGGCCGTGTATCTCTGTGCCAGCAGCTGGGGACAGGGGGTGGGCAATGAGCAGTTCTTCGGGCCA	CASSWGQGVGNEQFF	0.00606514	45	TCRBV11-02*02	TCRBD01-01*01	TCRBJ02-01*01
ACTGTGACATCGGCCCAAAAGAACCCGACAGCTTTCTATCTCTGTGCCAGTAGTATCCGGGTGGCCTACGAGCAGTACTTCGGGCCG	CASSIRVAYEQYF	0.00606514	39	TCRBV19-01	TCRBD02-01	TCRBJ02-07*01
ACTCTGACGATCCAGCGCACAGAGCAGGGGGACTCGGCCATGTATCTCTGTGCCAGCAGCTCCTCCTACGAGCAGTACTTCGGGCCG	CASSSSYEQYF	0.00606514	33	TCRBV07-06*01	unresolved	TCRBJ02-07*01
ACAGTGACCAGTGCCCATCCTGAAGACAGCAGCTTCTACATCTGCAGTGCTAGACTCAAGGGAGGGCAGCCCCAGCATTTTGGTGAT	CSARLKGGQPQHF	0.00606514	39	TCRBV20	TCRBD02-01*02	TCRBJ01-05*01
ACGTTGGCGTCTGCTGTACCCTCTCAGACATCTGTGTACTTCTGTGCCAGCAGTTCAGGGGCCAATCAGCCCCAGCATTTTGGTGAT	CASSSGANQPQHF	0.00606514	39	TCRBV06-04	TCRBD01-01*01	TCRBJ01-05*01
CAACATGAGCCCTGAAGACAGCAGCATATATCTCTGCAGCGTTGAGCTGGGCATCAGCTAGCTGTGAATGAGCAGTTCTTCGGGCCA		0.00606514	47	TCRBV29-01*01	TCRBD02-01	TCRBJ02-01*01
CGCACACAGCAGGAGGACTCGGCCGTGTATCTCTGTGCCAGCAGCTTAGCGCTTTCAGGGCTCAATTCACCCCTCCACTTTGGGAAC	CASSLALSGLNSPLHF	0.00606514	48	TCRBV07-02*01	TCRBD01-01*01	TCRBJ01-06*01
TTCATGTGGTCGCACTGCAGCAAGAAGACTCAGCTGCGTATCTCTGCACCAGCAGACCGACTAGCGAACGAGCAGTACTTCGGGCCG		0.00606514	37	TCRBV01-01*01	TCRBD02-01	TCRBJ02-07*01
GTGAGCACCTTGGAGCTGGGGGACTCGGCCCTTTATCTTTGCGCCAGCAGCTCCGGACAGGGGATCCACGAGCAGTACTTCGGGCCG	CASSSGQGIHEQYF	0.00606514	42	TCRBV05-01*01	TCRBD01-01*01	TCRBJ02-07*01
CTGACAGTGACCAGTGCCCATCCTGAAGACAGCAGCTTCTACATCTGCAGTGGCACGGGACTATACTACGAGCAGTACTTCGGGCCG	CSGTGLYYEQYF	0.00606514	36	TCRBV20	TCRBD02-01	TCRBJ02-07*01
GAGCTGGGGGACTCAGCTTTGTATTTCTGTGCCAGCAGCGTATCCCGGACTAGCGGGCATATCTCCTACGAGCAGTACTTCGGGCCG	CASSVSRTSGHISYEQYF	0.00606514	54	TCRBV09-01	TCRBD02-01	TCRBJ02-07*01
ACCAGTGCCCATCCTGAAGACAGCAGCTTCTACATCTGCAGTGCTAGAGATATGATCTCTGGGGCCAACGTCCTGACTTTCGGGGCC	CSARDMISGANVLTF	0.00606514	45	TCRBV20	unresolved	TCRBJ02-06*01
ACCCTGGAGTCTGCCAGGCCCTCACATACCTCTCAGTACCTCTGTGCCAGCGCACCGGGAACTAACTATGGCTACACCTTCGGTTCG	CASAPGTNYGYTF	0.00606514	39	TCRBV25-01*01	TCRBD02-01*02	TCRBJ01-02*01
TGGCAATCCTGTCCTCAGAACCGGGAGACACGGCACTGTATCTCTGCGCCAGCAGTTGCACCGACCTATGGCTACACCTTCGGTTCG		0.00606514	37	TCRBV23-01*01	unresolved	TCRBJ01-02*01
CAGCGCACAGAGCAGGGGGACTCGGCCATGTATCTCTGTGCCAGCAGCTTAGAGGGGACAGGGCCCCTTGGCTACACCTTCGGTTCG	CASSLEGTGPLGYTF	0.00606514	45	TCRBV07-09	TCRBD01-01*01	TCRBJ01-02*01
GTGAGCAACATGAGCCCTGAAGACAGCAGCATATATCTCTGCAGCGTTGAAGCTAGCGGGAGGAGTGAGACCCAGTACTTCGGGCCA	CSVEASGRSETQYF	0.00606514	42	TCRBV29-01*01	TCRBD02-01*02	TCRBJ02-05*01
ACAGTGACCAGTGCCCATCCTGAAGACAGCAGCTTCTACATCTGCAGTGCTAGATTTGGCGGGACAGATACGCAGTATTTTGGCCCA	CSARFGGTDTQYF	0.00606514	39	TCRBV20	TCRBD02-01	TCRBJ02-03*01
GTGACCAGTGCCCATCCTGAAGACAGCAGCTTCTACATCTGCAGTGCGTTCCTAGCGGGAGATAGGTCCGAGCAGTACTTCGGGCCG	CSAFLAGDRSEQYF	0.00606514	42	TCRBV20	TCRBD02-01*02	TCRBJ02-07*01
ATGAATGTGAGCACCTTGGAGCTGGGGGACTCGGCCCTTTATCTTTGCGCCAGCAGCCTGGGCCGAAAGACCCAGTACTTCGGGCCA	CASSLGRKTQYF	0.00606514	36	TCRBV05-01*01	unresolved	TCRBJ02-05*01
AGAAGCTCCTTCTCAGTGACTCTGGCTTCTATCTCTGTGCCTGGAGGGGAGGGTGGCTATTTAACAGATACGCAGTATTTTGGCCCA		0.00606514	46	TCRBV30-01*01	TCRBD02-01*02	TCRBJ02-03*01
CCAGGCCTGGGGGACGCAGCCATGTACCTGTGTGCCACCAGCAGAGATCATCAGGGGGCCCTCTACAATGAGCAGTTCTTCGGGCCA	CATSRDHQGALYNEQFF	0.00606514	51	TCRBV15-01*01	TCRBD01-01*01	TCRBJ02-01*01
GCAGCCAGAAGACTCGGCCCTGTATCTCTGCGCCAGCAGCCAAGCGTCAGAGGGCCCCCCTGTTACACTGAAGCTTTCTTTGGACAA		0.00606514	53	TCRBV04-03*01	TCRBD02-01*02	TCRBJ01-01*01
GACATCCGCTCACCAGGCCTGGGGGACGCAGCCATGTACCTGTGTGCCACCAGCAGAGGGATGGATGAAAAACTGTTTTTTGGCAGT	CATSRGMDEKLFF	0.00606514	39	TCRBV15-01*01	unresolved	TCRBJ01-04*01
TGACCAGTGCCCATCCTGAAGACAGCAGCTTCTACATCTGCAGTGCTGGACCGGGTACAGTGAAACTACGAGCAGTACTTCGGGCCG		0.00606514	43	TCRBV20	unresolved	TCRBJ02-07*01
CTGACAGTGACCAGTGCCCATCCTGAAGACAGCAGCTTCTACATCTGCAGTGCTAAGGGACAGACTTATGACTACACCTTCGGTTCG	CSAKGQTYDYTF	0.00606514	36	TCRBV20	TCRBD01-01*01	TCRBJ01-02*01
CCAGGCCTGGGGGACGCAGCCATGTACCTGTGTGCCACCAGCAGAGATCTCGGTCAGGGGGATGTGTCGGGCTACACCTTCGGTTCG	CATSRDLGQGDVSGYTF	0.00606514	51	TCRBV15-01*01	TCRBD01-01*01	TCRBJ01-02*01
TTGGAGATCCAGCGCACAGAGCAGGGGGACTCGGCCATGTATCTCTGTGCCAGCAGCTTATACAACACTGAAGCTTTCTTTGGACAA	CASSLYNTEAFF	0.00606514	36	TCRBV07-09	unresolved	TCRBJ01-01*01
ACCAGTGCCCATCCTGAAGACAGCAGCTTCTACATCTGCAGTGCTAGAGATATGGTTTCTGGGGCCAACGTCCTGACTTTCGGGGCC	CSARDMVSGANVLTF	0.00606514	45	TCRBV20	unresolved	TCRBJ02-06*01
ATCCAGCGCACAGAGCAGGGGGACTCGGCCATGTATCTCTGTGCCAGCAGCACCGGACTAGCGGGGCACGAGCAGTACTTCGGGCCG	CASSTGLAGHEQYF	0.00606514	42	TCRBV07-09	TCRBD02-01*01	TCRBJ02-07*01
CGCTCACCAGGCCTGGGGGACGCAGCCATGTACCTGTGTGCCACCAGCAGAGATTGGACTAGCAGTGGTGAGCAGTTCTTCGGGCCA	CATSRDWTSSGEQFF	0.00606514	45	TCRBV15-01*01	TCRBD02-01	TCRBJ02-01*01
TCTAAGAAGCTCCTTCTCAGTGACTCTGGCTTCTATCTCTGTGCCTGGAGTGTAGGGGTTAGGGGATCTGAAGCTTTCTTTGGACAA	CAWSVGVRGSEAFF	0.00606514	42	TCRBV30-01*01	TCRBD01-01*01	TCRBJ01-01*01
CTACACGCCCTGCAGCCAGAAGACTCAGCCCTGTATCTCTGCGCCAGCAGCCAGCCGGGAGTTATCTATGGCTACACCTTCGGTTCG	CASSQPGVIYGYTF	0.00606514	42	TCRBV04-01*01	TCRBD02-01*02	TCRBJ01-02*01
CCTGCAGCCAGAAGACTCGGCCCTGTATCTCTGCGCCAGCAGCCCAGCCCATCCGCGGGAGAAGCAGAGACCCAGTACTTCGGGCCA		0.00606514	50	TCRBV04-03*01	TCRBD02-01*02	TCRBJ02-05*01
TTCATCCTGAGTTCTAAGAAGCTCCTTCTCAGTGACTCTGGCTTCTATCTCTGTGCCTGGGGCCCCCGACAGTTCGGTTTTGGACAA	CAWGPRQFGF	0.00606514	30	TCRBV30-01*01	TCRBD01-01*01	TCRBJ01-01*01
ACCCTGCAGCCAGAAGACTCGGCCCTGTATCTCTGCGCCAGCAGCCAAGATTGGGCTAGCGGTTCCTACGAGCAGTACTTCGGGCCG	CASSQDWASGSYEQYF	0.00606514	48	TCRBV04-03*01	TCRBD02-01	TCRBJ02-07*01
ACCAGTGCCCATCCTGAAGACAGCAGCTTCTACATCTGCAGTGCCAAGACCGGGACTAGTGCATCCTACGAGCAGTACTTCGGGCCG	CSAKTGTSASYEQYF	0.00606514	45	TCRBV20	TCRBD02-01	TCRBJ02-07*01
ACAGTGACCAGTGCCCATCCTGAAGACAGCAGCTTCTACATCTGCAGTGCCCTACGCGGAGCGGGCAGCGGGCAGTACTTCGGGCCG	CSALRGAGSGQYF	0.00606514	39	TCRBV20	TCRBD02-01	TCRBJ02-07*01
CTGACCTTGTCCACTCTGACAGTGACCAGTGCCCATCCTGAAGACAGCAGCTTCTACATCTGCGGCTATGGCTACACCTTCGGTTCG	CGYGYTF	0.00606514	21	TCRBV20-01*01	unresolved	TCRBJ01-02*01
GCAGTTCATCCTGAGTTCTAAGAAGCTCCTTCTCAGTGACTCTGGCTTCTATCTCTGTGCCTACCCAGTGGGGAGTACTTCGGGCCG		0.00606514	26	TCRBV30-01*01	unresolved	TCRBJ02-07*01
CTCCTTCTCAGTGACTCTGGCTTCTATCTCTGTGCCTGGACGACCCGAGGTGGGACAGGGGGAGCGTACGAGCAGTACTTCGGGCCG	CAWTTRGGTGGAYEQYF	0.00606514	51	TCRBV30-01*01	TCRBD01-01*01	TCRBJ02-07*01
CTGACTGTGAGCAACATGAGCCCTGAAGACAGCAGCATATATCTCTGCAGCGTTGCAGCAGGGAACTATGGCTACACCTTCGGTTCG	CSVAAGNYGYTF	0.00606514	36	TCRBV29-01*01	TCRBD01-01*01	TCRBJ01-02*01
ATCCTGAGTTCTAAGAAGCTCCTTCTCAGTGACTCTGGCTTCTATCTCTGTGCCTGGAGTGGCACCTACGAGCAGTACTTCGGGCCG	CAWSGTYEQYF	0.00606514	33	TCRBV30-01*01	unresolved	TCRBJ02-07*01
GTGCCCATCCTGAAGACAGCAGCTTCTACATCTGCAGTGCTAGAGACTGGGACTAGCGGGAGAGGTCGGGAGCAGTACTTCGGGCCG		0.00606514	49	TCRBV20	TCRBD02-01*02	TCRBJ02-07*01
AGAAGCTCCTTCTCAGTGACTCTGGCTTCTATCTCTGTGCCTGGAGTGTTAGGCACAGGCTTCTCCCGCGGCTACACCTTCGGTTCG		0.00606514	46	TCRBV30-01*01	TCRBD01-01*01	TCRBJ01-02*01
ACTGTGAGCAACATGAGCCCTGAAGACAGCAGCATATATCTCTGCAGCGTTGTTTCCCTAGCGGGAGGCGTGGAGTACTTCGGGCCA	CSVVSLAGGVEYF	0.00606514	39	TCRBV29-01*01	TCRBD02-01*02	TCRBJ02-05*01
AGTTCTAAGAAGCTCCTTCTCAGTGACTCTGGCTTCTATCTCTGTGCCTGGAGTGTTAGCGGGAGAAATGAGCAGTTCTTCGGGCCA	CAWSVSGRNEQFF	0.00606514	39	TCRBV30-01*01	TCRBD02-01*02	TCRBJ02-01*01
TCTAAGAAGCTCCTTCTCAGTGACTCTGGCTTCTATCTCTGTGCCTGGAGACCAGGGTGGAATCCTTACGAGCAGTACTTCGGGCCG	CAWRPGWNPYEQYF	0.00606514	42	TCRBV30-01*01	TCRBD01-01*01	TCRBJ02-07*01
CACACCCTGCAGCCAGAAGACTCGGCCCTGTATCTCTGCGCCAGCAGCCAAGACCCGAGCGGTCCCTACGAGCAGTACTTCGGGCCG	CASSQDPSGPYEQYF	0.00606514	45	TCRBV04-03*01	TCRBD02-01	TCRBJ02-07*01
AGTTCTAAGAAGCTCCTTCTCAGTGACTCTGGCTTCTATCTCTGTGCCTGGGACCGGGGGTTGGGCTACGAGCAGTACTTCGGGCCG	CAWDRGLGYEQYF	0.00606514	39	TCRBV30-01*01	TCRBD02-01*01	TCRBJ02-07*01
AGTTCTAAGAAGCTCCTTCTCAGTGACTCTGGCTTCTATCTCTGTGCCTGGAGTATAGCCAGCGGCTACGAGCAGTACTTCGGGCCG	CAWSIASGYEQYF	0.00606514	39	TCRBV30-01*01	TCRBD02-01	TCRBJ02-07*01
TCCCTGGAGCTTGGTGACTCTGCTGTGTATTTCTGTGCCAGCAGCCAAGCGAACGGACAAATGAACACTGAAGCTTTCTTTGGACAA	CASSQANGQMNTEAFF	0.00505428	48	TCRBV03	TCRBD01-01*01	TCRBJ01-01*01
TCGGCTGCTCCCTCCCAGACATCTGTGTACTTCTGTGCCAGCAGTTACTCGATCCCAGGGACGTCAGATACGCAGTATTTTGGCCCA	CASSYSIPGTSDTQYF	0.00505428	48	TCRBV06-05*01	unresolved	TCRBJ02-03*01
GATCCAGCCCTCAGAACCCAGGGACTCAGCTGTGTATTTTTGTGCTAGTGGCCCCCCATGGAGGTTGCAAAACTGTTTTTTGGCAGT		0.00505428	41	TCRBV12-05*01	TCRBD02-01*02	TCRBJ01-04*01
AAGCTGGAGGACTCAGCCATGTACTTCTGTGCCAGCAGTGAAGCTTGGGACAGGGGGTGGTTGGACACTGAAGCTTTCTTTGGACAA	CASSEAWDRGWLDTEAFF	0.00505428	54	TCRBV02-01*01	TCRBD01-01*01	TCRBJ01-01*01
ATCAATTCCCTGGAGCTTGGTGACTCTGCTGTGTATTTCTGTGCCAGCAGCCTGAAAGCGTCAGGCACTGAAGCTTTCTTTGGACAA	CASSLKASGTEAFF	0.00505428	42	TCRBV03	unresolved	TCRBJ01-01*01
CTGGAGTCAGCTACCCGCTCCCAGACATCTGTGTATTTCTGCGCCAGCGTAGACAGGGGTGGCCAAAACATTCAGTACTTCGGCGCC	CASVDRGGQNIQYF	0.00505428	42	TCRBV10-02*01	TCRBD01-01*01	TCRBJ02-04*01
GTGACATCGGCCCAAAAGAACCCGACAGCTTTCTATCTCTGTGCCAGTACCATAGACAGGTCCACAGATACGCAGTATTTTGGCCCA	CASTIDRSTDTQYF	0.00505428	42	TCRBV19-01	TCRBD01-01*01	TCRBJ02-03*01
AACGCCTTGGAGCTGGACGACTCGGCCCTGTATCTCTGTGCCAGCAGCTCCGGTTACAGGGAAAACTATGGCTACACCTTCGGTTCG	CASSSGYRENYGYTF	0.00505428	45	TCRBV05-04*01	TCRBD01-01*01	TCRBJ01-02*01
ATCCAGCGCACAGAGCAGCGGGACTCGGCCATGTATCGCTGTGCCAGCAGCCCCGGACAGTTAAACACTGAAGCTTTCTTTGGACAA	CASSPGQLNTEAFF	0.00505428	42	TCRBV07-06*01	TCRBD01-01*01	TCRBJ01-01*01
CGGCTGCTCCCTCCCAGACATCTGTGTACTTCTGTGCCAGCAGTGAAGCGGATCGAGGGCCGCGACTACGAGCAGTACTTCGGGCCG		0.00505428	49	TCRBV06-01*01	TCRBD02-01*02	TCRBJ02-07*01
ACGATCCAGCGCACACAGCAGGAGGACTCGGCCGTGTATCTCTGTGCCAGCAGCTTAGGGGTCTCCTACGAGCAGTACTTCGGGCCG	CASSLGVSYEQYF	0.00505428	39	TCRBV07-02*01	unresolved	TCRBJ02-07*01
TCGGCTGCTCCCTCCCAGACATCTGTGTACTTCTGTGCCAGCAGTGAAACGGGCACTCGGCCGGCCTATGGCTACACCTTCGGTTCG	CASSETGTRPAYGYTF	0.00505428	48	TCRBV06-01*01	unresolved	TCRBJ01-02*01
GCCCCAACCAGACCTCTCTGTACTTCTGTGCCAGCAGTCTCTAGGTGGGCGAGGTGGGACAGGGTGTATGGCTACACCTTCGGTTCG		0.00505428	55	TCRBV27-01*01	TCRBD01-01*01	TCRBJ01-02*01
GTGACATCGGCCCAAAAGAACCCGACAGCTTTCTATCTCTGTGCCAGTAGTGAGGTAGGACCCAATGAAAAACTGTTTTTTGGCAGT	CASSEVGPNEKLFF	0.00505428	42	TCRBV19-01	unresolved	TCRBJ01-04*01
AAGATCCAGCCTGCAGAGCTTGGGGACTCGGCCGTGTATCTCTGTGCCAGCAAGCAAGCGGGGCGCGGGGAGCTGTTTTTTGGAGAA	CASKQAGRGELFF	0.00505428	39	TCRBV11-03*01	TCRBD02-01*01	TCRBJ02-02*01
GAGTCGGCTGCTCCCTCCCAGACATCTGTGTACTTCTGTGCCAGCAGCCAGACTCCCTCCGACTCCTACGAGCAGTACTTCGGGCCG	CASSQTPSDSYEQYF	0.00505428	45	TCRBV06-01*01	TCRBD02-01	TCRBJ02-07*01
AGGCTGCTGTCGGCTGCTCCCTCCCAGACATCTGTGTACTTCTGTGCCAGCAGAGGGGGCGCCGGGGAAAAACTGTTTTTTGGCAGT	CASRGGAGEKLFF	0.00505428	39	TCRBV06-05*01	TCRBD01-01*01	TCRBJ01-04*01
GCTCAGGCTGCTGTCGGCTGCTCCCTCCCAGACATCTGTGTACTTCTGTGCCAGCAGAACCTAGACACTGAAGCTTTCTTTGGACAA		0.00505428	35	TCRBV06-05*01	TCRBD02-01	TCRBJ01-01*01
TCGGCTGCTCCCTCCCAGACATCTGTGTACTTCTGTGCCAGCAGTTACTCCATCAGGGCAAACACCGGGGAGCTGTTTTTTGGAGAA	CASSYSIRANTGELFF	0.00505428	48	TCRBV06-05*01	TCRBD01-01*01	TCRBJ02-02*01
TGACATCGGCCCAAAAGAACCCGACAGCTTTCTATCTCTGTGCCAGTAGGAGGGGGAGTAAACACAGATACGCAGTATTTTGGCCCA		0.00505428	43	TCRBV19-01	TCRBD01-01*01	TCRBJ02-03*01
AGCGCACAGAGCAGCGGGACTCAGCCATGTATCGCTGTGCTAGCAGCCCCGGTGCCCCTCCATGGCGAGACCCAGTACTTCGGGCCA		0.00505428	46	TCRBV07-07*01	unresolved	TCRBJ02-05*01
AGCACCTTGGAGCTGGGGGACTCGGCCCTTTATCTTTGCGCCAGCAGCATTACTAGCGGGAGGGCCCTTGAGCAGTTCTTCGGGCCA	CASSITSGRALEQFF	0.00505428	45	TCRBV05-01*01	TCRBD02-01*02	TCRBJ02-01*01
CTACACGCCCTGCAGCCAGAAGACTCAGCCCTGTATCTCTGCGCCAGCAGCCAACTAGGCTCTGGAAACACCATATATTTTGGAGAG	CASSQLGSGNTIYF	0.00505428	42	TCRBV04-01*01	TCRBD02-01	TCRBJ01-03*01
CTGGAGTCGGCTGCTCCCTCCCAGACATCTGTGTACTTCTGTGCCAGCAGTCGGGACAGGGAGGCCTATGGCTACACCTTCGGTTCG	CASSRDREAYGYTF	0.00505428	42	TCRBV06-01*01	TCRBD01-01*01	TCRBJ01-02*01
AAGATCCGGTCCACAAAGCTGGAGGACTCAGCCATGTACTTCTGTGCCAGCAGTGAAGAACTAGGTCAGCCCCAGCATTTTGGTGAT	CASSEELGQPQHF	0.00505428	39	TCRBV02-01*01	TCRBD02-01	TCRBJ01-05*01
ACTGTGACATCGGCCCAAAAGAACCCGACAGCTTTCTATCTCTGTGCCAGTAGTATCTCTCTGAACACTGAAGCTTTCTTTGGACAA	CASSISLNTEAFF	0.00505428	39	TCRBV19-01	TCRBD02-01	TCRBJ01-01*01
AATGTGAACGCCTTGGAGCTGGACGACTCGGCCCTGTATCTCTGTGCCAGCAGCTTGGGAGTGAACACTGAAGCTTTCTTTGGACAA	CASSLGVNTEAFF	0.00505428	39	TCRBV05-04*01	TCRBD02-01*02	TCRBJ01-01*01
GGCTGCTCCCTCCCAAACATCTGTGTACTTCTGTGCCAGCAGTGAACTAGACCCGGGAGTGCCCCAGATACGCAGTATTTTGGCCCA		0.00505428	50	TCRBV06	TCRBD02-01*02	TCRBJ02-03*01
AAGAACCCGACAGCTTTCTATCTCTGTGCCAGTAGTACAAGGGGCCCCGGGACTAGCGGATCCTACAATGAGCAGTTCTTCGGGCCA	CASSTRGPGTSGSYNEQFF	0.00505428	57	TCRBV19-01	TCRBD02-01	TCRBJ02-01*01
GGCTGCTCCCTCCCAGACATCTGTGTACTTCTGTGCCAGCAGTTACCCGCGGCTAGCGGCACTTTATACGAGCAGTACTTCGGGCCG		0.00505428	50	TCRBV06	TCRBD02-01	TCRBJ02-07*01
AGCTCTCTGGAGCTGGGGGACTCAGCTTTGTATTTCTGTGCCAGCAGCCCAGTTGGGGCCCTCAATCAGCCCCAGCATTTTGGTGAT	CASSPVGALNQPQHF	0.00505428	45	TCRBV09-01	TCRBD01-01*01	TCRBJ01-05*01
CAGTCCACGGAGTCAGGGGACACAGCACTGTATTTCTGTGCCAGCACCGAGACAGGACCTTCAATAGAGACCCAGTACTTCGGGCCA	CASTETGPSIETQYF	0.00505428	45	TCRBV21-01*01	TCRBD01-01*01	TCRBJ02-05*01
GTGACATCGGCCCAAAAGAACCCGACAGCTTTCTATCTCTGTGCCAGTAGTATCAGTAGCGGGGGAAACATTCAGTACTTCGGCGCC	CASSISSGGNIQYF	0.00505428	42	TCRBV19-01	TCRBD02-01*01	TCRBJ02-04*01
GTGAACGCCTTGTTGCTGGGGGACTCGGCCCTCTATCTCTGTGCCAGCAGCCCACAGGGATCTGGAAACACCATATATTTTGGAGAG	CASSPQGSGNTIYF	0.00505428	42	TCRBV05-06*01	TCRBD01-01*01	TCRBJ01-03*01
AAGATCCGGTCCACAAAGCTGGAGGACTCAGCCATGTACTTCTGTGCCAGCAGTGAGGGGGGGCAAAGGGGCTACACCTTCGGTTCG	CASSEGGQRGYTF	0.00505428	39	TCRBV02-01*01	TCRBD02-01*01	TCRBJ01-02*01
AGCTCTCTGGAGCTGGGGGACTCAGCTTTGTATTTCTGTGCCAGCAGCCTCGCTAAGGGGGGGCTAACTGAAGCTTTCTTTGGACAA	CASSLAKGGLTEAFF	0.00505428	45	TCRBV09-01	TCRBD02-01*01	TCRBJ01-01*01
AGGCTGGAGTCGGCTGCTCCCTCCCAGACATCTGTGTACTTCTGTGCCAGCAGCGGGAAAAGCCTTGGGGAGCAGTTCTTCGGGCCA	CASSGKSLGEQFF	0.00505428	39	TCRBV06-01*01	TCRBD02-01*02	TCRBJ02-01*01
TTGGAGCTGGACGACTCGGCCCTGTATCTCTGTGCCAGCAGCTTATACGGACTAGCGGGAGTTTCGGATGAGCAGTTCTTCGGGCCA	CASSLYGLAGVSDEQFF	0.00505428	51	TCRBV05-04*01	TCRBD02-01*02	TCRBJ02-01*01
AAGATCCAGCCTGCAAAGCTTGAGGACTCGGCCGTGTATCTCTGTGCCAGCAGCAACCGGGCCGACTACGAGCAGTACTTCGGGCCG	CASSNRADYEQYF	0.00505428	39	TCRBV11-02*02	unresolved	TCRBJ02-07*01
TCCAGCGCACAGAGCGGGGGGACTCAGCCGTGTATCTCTGTGCCAGCAGTAGGACAGGTGAAATCCTACGAGCAGTACTTCGGGCCG		0.00505428	43	TCRBV07-03*01	TCRBD01-01*01	TCRBJ02-07*01
CTGTCGGCTGCTCCCTCCCAGACATCTGTGTACTTCTGTGCCAGCAGTGAACGTGGGATATTTTCATTTGAGCAGTACTTCGGGCCG	CASSERGIFSFEQYF	0.00505428	45	TCRBV06-01*01	unresolved	TCRBJ02-07*01
AGGCTGGAGTTGGCTGCTCCCTCCCAGACATCTGTGTACTTCTGTGCCATCACCCCGATTGTTAAGGGGGAGCTGTTTTTTGGAGAA	CAITPIVKGELFF	0.00505428	39	TCRBV06-06	unresolved	TCRBJ02-02*01
CTCAGGCTGCTGTCGGCTGCTCCCTCCCAGACATCTGTGTACTTCTGTGCCACCCGACACAGGGGGGAGACCCAGTACTTCGGGCCA	CATRHRGETQYF	0.00505428	36	TCRBV06-05*01	TCRBD01-01*01	TCRBJ02-05*01
CCTCTCACTGTGACATCGGCCCAAAAGAACCCGACAGCTTTCTATCTCTGTGCCAGTGCAGGATCCAATGAGCAGTTCTTCGGGCCA	CASAGSNEQFF	0.00505428	33	TCRBV19-01	TCRBD01-01*01	TCRBJ02-01*01
GTGAGCACCTTGGAGCTGGGGGACTCGGCCCTTTATCTTTGCGCCAGCAGCTTGGGGGCTAGTTCTAATGAGCAGTTCTTCGGGCCA	CASSLGASSNEQFF	0.00505428	42	TCRBV05-01*01	unresolved	TCRBJ02-01*01
CACGCCCTGCAGCCAGAAGACTCAGCCCTGTATCTCTGCGCCAGCAGCCAAGGACACAGGAAGGACTATGGCTACACCTTCGGTTCG	CASSQGHRKDYGYTF	0.00505428	45	TCRBV04-01*01	TCRBD01-01*01	TCRBJ01-02*01
ATCCAGCGCACAGAGCAGCGGGACTCGGCCATGTATCGCTGTGCCAGCAGCTTAAGCAGCGCGGGGGAAAAACTGTTTTTTGGCAGT	CASSLSSAGEKLFF	0.00505428	42	TCRBV07-06*01	TCRBD02-01*01	TCRBJ01-04*01
AAGATCCGGTCCACAAAGCTGGAGGACTCAGCCATGTACTTCTGTGCCAGCAGACGCGGCGTGAACACTGAAGCTTTCTTTGGACAA	CASRRGVNTEAFF	0.00505428	39	TCRBV02-01*01	TCRBD02-01	TCRBJ01-01*01
ACTGTGACATCGGCCCAAAAGAACCCGACAGCTTTCTATCTCTGTGCCAGTAGTCCCCGAGACACCGGGGAGCTGTTTTTTGGAGAA	CASSPRDTGELFF	0.00505428	39	TCRBV19-01	TCRBD02-01*02	TCRBJ02-02*01
CTGAAGGTGCAGCCTGCAGAACTGGAGGATTCTGGAGTTTATTTCTGTGCCAGCAGCCGGCCCGGGACTATCCAGTATTTTGGCCCA	CASSRPGTIQYF	0.00505428	36	TCRBV14-01*01	TCRBD02-01	TCRBJ02-03*01
AGCACCAACCAGACATCTATGTACCTCTGTGCCAGCAGTCTACAGCCTCCGGGACTAGCGGTACGAAATGAGCAGTTCTTCGGGCCA	CASSLQPPGLAVRNEQFF	0.00505428	54	TCRBV28-01*01	TCRBD02-01	TCRBJ02-01*01
TTGGAGTCGGCTGCTCCCTCCCAAACATCTGTGTACTTCTGTGCCAGCAGACGTGGACTAGTTCGGAATGAGCAGTTCTTCGGGCCA	CASRRGLVRNEQFF	0.00505428	42	TCRBV06	TCRBD02-01	TCRBJ02-01*01
CAGCCTGCAAAGCTTGAGGACTCGGCCGTGTATCTCTGTGCCAGCAGCCCACAACTAGCGGGAGGATTTGAGCAGTTCTTCGGGCCA	CASSPQLAGGFEQFF	0.00505428	45	TCRBV11-02*02	TCRBD02-01*02	TCRBJ02-01*01
CTGGAGTCGCCCAGCCCCAACCAGACCTCTCTGTACTTCTGTGCCAGCAGTTTAGAGGGGGTTGGCTATGGCTACACCTTCGGTTCG	CASSLEGVGYGYTF	0.00505428	42	TCRBV27-01*01	TCRBD01-01*01	TCRBJ01-02*01
CTTGGAGATCCAGTCCACGGAGTCAGGGGACACAGCACTGTATTTCTGTGCCAGCAGCCCCAGCCCGGGGAGCTGTTTTTTGGAGAA		0.00505428	35	TCRBV21-01*01	unresolved	TCRBJ02-02*01
TCTCTGGAGCTGGGGGACTCAGCTTTGTATTTCTGTGCCAGCAGCGCAAGAACTAGCCAGGGGGCAGATACGCAGTATTTTGGCCCA	CASSARTSQGADTQYF	0.00505428	48	TCRBV09-01	TCRBD01-01*01	TCRBJ02-03*01
TCGGCCCAAAAGAACCCGACAGCTTTCTATCTCTGTGCCAGTAGCCCTTTTGGGACAGGGGACCACAATGAGCAGTTCTTCGGGCCA	CASSPFGTGDHNEQFF	0.00505428	48	TCRBV19-01	TCRBD01-01*01	TCRBJ02-01*01
GAGTCGGCTGCTCCCTCCCAAACATCTGTGTACTTCTGTGCCAGCAGTTACGGGACTAGCGGGAGGACTGAGCAGTTCTTCGGGCCA	CASSYGTSGRTEQFF	0.00505428	45	TCRBV06	TCRBD02-01*02	TCRBJ02-01*01
AACGCCTTGGAGCTGGACGACTCGGCCCTGTATCTCTGTGCCAGCAGCTCACGGACGGCCTCTGGAAACACCATATATTTTGGAGAG	CASSSRTASGNTIYF	0.00505428	45	TCRBV05-04*01	unresolved	TCRBJ01-03*01
ATCCGGTCCACAAAGCTGGAGGACTCAGCCATGTACTTCTGTGCCAGCTTGGGACAGCTATCCTCAAACGAGCAGTACTTCGGGCCG	CASLGQLSSNEQYF	0.00505428	42	TCRBV02-01*01	TCRBD01-01*01	TCRBJ02-07*01
ACGATCCAGCGCACACAGCAGGAGGACTCGGCCGTGTATCTCTGTGCCAGCAGCCAGGGCGGGAGACACGAGCAGTACTTCGGGCCG	CASSQGGRHEQYF	0.00505428	39	TCRBV07-02*01	TCRBD02-01*02	TCRBJ02-07*01
ACATCGGCCCAAAAGAACCCGACAGCTTTCTATCTCTGTGCCAGTAGTTCCGGGACAGGCTCTCAATACGAGCAGTACTTCGGGCCG	CASSSGTGSQYEQYF	0.00505428	45	TCRBV19-01	TCRBD01-01*01	TCRBJ02-07*01
GGGTTGGAGTCGGCTGCTCCCTCCCAAACATCTGTGTACTTCTGTGCCAGCCACAGGGGGGCGACCTACGAGCAGTACTTCGGGCCG	CASHRGATYEQYF	0.00505428	39	TCRBV06	TCRBD01-01*01	TCRBJ02-07*01
GAGTCGCCCAGCCCCAACCAGACCTCTCTGTACTTCTGTGCCAGCAGTCTCTACGGACAGGGCTACTATGGCTACACCTTCGGTTCG	CASSLYGQGYYGYTF	0.00505428	45	TCRBV27-01*01	TCRBD01-01*01	TCRBJ01-02*01
TCCACGGAGTCAGGGGACACAGCACTGTATTTCTGTGCCAGCACACTATCCGGGCGAAGGGCTAATGAAAAACTGTTTTTTGGCAGT	CASTLSGRRANEKLFF	0.00505428	48	TCRBV21-01*01	unresolved	TCRBJ01-04*01
GCTCCCTCCCAGACATCTGTGTACTTCTGTGCCAGCATCTCACGGGTAGAGGGGGGAATCATGAACACTGAAGCTTTCTTTGGACAA	CASISRVEGGIMNTEAFF	0.00505428	54	TCRBV06	unresolved	TCRBJ01-01*01
CGCACACAGCAGGAGGACTCGGCCGTGTATCTCTGTGCCAGCAGCCGGAAGCGGGAGGTCTCCTACAATGAGCAGTTCTTCGGGCCA	CASSRKREVSYNEQFF	0.00505428	48	TCRBV07-02*01	TCRBD02-01*02	TCRBJ02-01*01
AGGGACTCAGCTGTGTACTTCTGTGCCAGCAGTTTACTGAGAACACGGACTAGCGGGAGAAACGGCGATGAGCAGTTCTTCGGGCCA	CASSLLRTRTSGRNGDEQFF	0.00505428	60	TCRBV12	TCRBD02-01*02	TCRBJ02-01*01
CTCACTCTGGAGTCAGCTACCCGCTCCCAGACATCTGTGTATTTCTGCGCCAGCCTTCACATCCGGGGTGAGCAGTTCTTCGGGCCA	CASLHIRGEQFF	0.00505428	36	TCRBV10-02*01	TCRBD02-01*01	TCRBJ02-01*01
CACCTACACACCCTGCAGCCAGAAGACTCGGCCCTGTATCTCTGTGCCAGCAGCCCCTACTCCCCCTACGAGCAGTACTTCGGGCCG	CASSPYSPYEQYF	0.00505428	39	TCRBV04-02*01	TCRBD02-01	TCRBJ02-07*01
CCCCCTGATCCTGGAGTCGCCCAGCCCCAACCAGACCTCTCTGTACTTCTGTGACAAGCTCCGGGACTAGCGTTTTACTTTGGGCCG		0.00505428	32	TCRBV27-01*01	TCRBD02-01	TCRBJ02-07*01
CCCAGGGACTCAGCTGTGTATTTTTGTGCTAGTGCCCGGGATGGGCAGGTTATGGGACTTAGCAATCAGCCCCAGCATTTTGGTGAT	CASARDGQVMGLSNQPQHF	0.00505428	57	TCRBV12-05*01	TCRBD02-01	TCRBJ01-05*01
CTGGACGACTCGGCCCTGTATCTCTGTGCCAGCAGCTTGGAGGTTCGGGGGCGCGGATTGTTTAACACTGAAGCTTTCTTTGGACAA	CASSLEVRGRGLFNTEAFF	0.00505428	57	TCRBV05-04*01	unresolved	TCRBJ01-01*01
ACAGTGACCAGTGCCCATCCTGAAGACAGCAGCTTCTACATCTGCAGTGCTAGACTACGGGAGGGCACTGAAGCTTTCTTTGGACAA	CSARLREGTEAFF	0.00505428	39	TCRBV20	TCRBD02-01*02	TCRBJ01-01*01
AAGGTGCAGCCTGCAGAACTGGAGGATTCTGGAGTTTATTTCTGTGCCAGCAGGCACCAGGGGTTCACTGAAGCTTTCTTTGGACAA	CASRHQGFTEAFF	0.00505428	39	TCRBV14-01*01	TCRBD01-01*01	TCRBJ01-01*01
CAGCGCACACAGCAGGAGGACTCGGCCGTGTATCTCTGTGCCAGCAGCTTAGCGCAAGGGGCATGGGAGACCCAGTACTTCGGGCCA	CASSLAQGAWETQYF	0.00505428	45	TCRBV07-02*01	TCRBD01-01*01	TCRBJ02-05*01
GAATGTGAGCACCTTGGAGCTGGGGGACTCGGCCCTTTATCTTTGCGCCAGCAGCTTGGGACTAGCACGACCCAGTACTTCGGGCCA		0.00505428	38	TCRBV05-01*01	TCRBD02-01	TCRBJ02-05*01
CCTGAAGACAGCAGCTTCTACATCTGCAGTGCTAGAGGGACTGGACTAGCGGTTACCTCCTCCTACAATGAGCAGTTCTTCGGGCCA	CSARGTGLAVTSSYNEQFF	0.00505428	57	TCRBV20	TCRBD02-01	TCRBJ02-01*01
GAGCAGGGGGACTCGGCCATGTATCTCTGTGCCAGCAGCTTAGGGGGGCCTAACTCATTAGCCAAAAACATTCAGTACTTCGGCGCC	CASSLGGPNSLAKNIQYF	0.00505428	54	TCRBV07-09	TCRBD01-01*01	TCRBJ02-04*01
ACTGTGAGCAACATGAGCCCTGAAGACAGCAGCATATATCTCTGCAGCGTTGGAGGGCAGGGGGTTGGCATTCAGTACTTCGGCGCC	CSVGGQGVGIQYF	0.00505428	39	TCRBV29-01*01	TCRBD01-01*01	TCRBJ02-04*01
TCGGCCCAAAAGAACCCGACAGCTTTCTATCTCTGTGCCAGTAGTGCGGCGGACGCTCTCTCTGGAAACACCATATATTTTGGAGAG	CASSAADALSGNTIYF	0.00505428	48	TCRBV19-01	unresolved	TCRBJ01-03*01
ATCCAGCCCTCAGAACCCAGGGACTCAGCTGTGTACTTCTGTGCCAGCAACCGACAGGGAGGAATAACTGAAGCTTTCTTTGGACAA	CASNRQGGITEAFF	0.00505428	42	TCRBV12	TCRBD01-01*01	TCRBJ01-01*01
CAGCCTGCAAAGCTTGAGGACTCGGCCGTGTATCTCTGTGCCAGCAGCCCCCGGACAGACAACACCGGGGAGCTGTTTTTTGGAGAA	CASSPRTDNTGELFF	0.00505428	45	TCRBV11-02*02	TCRBD01-01*01	TCRBJ02-02*01
ATCCAGCCCTCAGAACCCAGGGACTCAGCTGTGTACTTCTGTGCCAGCGCCCGACAAAAATCCTACAATGAGCAGTTCTTCGGGCCA	CASARQKSYNEQFF	0.00505428	42	TCRBV12	TCRBD01-01*01	TCRBJ02-01*01
CAGCAGGTAGTGCGAGGAGATTCGGCAGCTTATTTCTGTGCCAGCTCACCTAGCGGGAGACTCTACAATGAGCAGTTCTTCGGGCCA	CASSPSGRLYNEQFF	0.00505428	45	TCRBV18-01*01	TCRBD02-01*02	TCRBJ02-01*01
GAGTCGGCTGCTCCCTCCCAAACATCTGTGTACTTCTGTGCCAGCAGAACTGGGGGGACCTCGGGGCACGAGCAGTACTTCGGGCCG	CASRTGGTSGHEQYF	0.00505428	45	TCRBV06	TCRBD02-01*01	TCRBJ02-07*01
GGACTCGGCCCTGTATCTCTGTGCCAGCAGCTTGTATTCCGGGATGGGACTAGCGGGAGACCGCCCTACGAGCAGTACTTCGGGCCG		0.00505428	62	TCRBV05	TCRBD02-01*02	TCRBJ02-07*01
AATGTGAACGCCTTGGAGCTGGACGACTCGGCCCTGTATCTCTGTGCCAGCAGCTATGCGGCGGGCTACGAGCAGTACTTCGGGCCG	CASSYAAGYEQYF	0.00505428	39	TCRBV05-04*01	TCRBD02-01	TCRBJ02-07*01
AATGTGAGCACCTTGGAGCTGGGGGACTCGGCCCTTTATCTTTGCGCCAGCAGCTTCACAGGGGATCATGGCTACACCTTCGGTTCG	CASSFTGDHGYTF	0.00505428	39	TCRBV05-01*01	TCRBD01-01*01	TCRBJ01-02*01
GCAAAGCTTGAGGACTCGGCCGTGTATCTCTGTGCCAGCAGCGAATCACAGGGGGCAGGTCGGGACTATGGCTACACCTTCGGTTCG	CASSESQGAGRDYGYTF	0.00505428	51	TCRBV11-02*02	TCRBD01-01*01	TCRBJ01-02*01
GCTGCTGTCGGCTGCTCCCTCCCAGACATCTGTGTACTTCTGTGCCAGCAGTTAGGTTGAGGGGGCAGTGAAGCTTTCTTTGGACAA		0.00505428	41	TCRBV06-05*01	TCRBD01-01*01	TCRBJ01-01*01
GTGACATCGGCCCAAAAGAACCCGACAGCTTTCTATCTCTGTGCCAGTAGTGTCGGACAGCCAGGGGATACGCAGTATTTTGGCCCA	CASSVGQPGDTQYF	0.00505428	42	TCRBV19-01	TCRBD01-01*01	TCRBJ02-03*01
CCCCTGATCCTGGAGTCGCCCAGCCCCAACCAGACCTCTCTGTACTTCTGTGCCAGCAGTTTAGGGGAGACCCAGTACTTCGGGCCA	CASSLGETQYF	0.00505428	33	TCRBV27-01*01	unresolved	TCRBJ02-05*01
GACATCGGCCCAAAAGAACCCGACAGCTTTCTATCTCTGTGCCAGTAGGCTTCGGGTGACTCTGGAAACACCATATATTTTGGAGAG		0.00505428	44	TCRBV19-01	TCRBD02-01	TCRBJ01-03*01
GTGAACGCCTTGTTGCTGGGGGACTCGGCCCTCTATCTCTGTGCCAGCAGCTTTGGTACCCTCCGCTACGAGCAGTACTTCGGGCCG	CASSFGTLRYEQYF	0.00505428	42	TCRBV05-06*01	unresolved	TCRBJ02-07*01
CTCAGGCTGCTGTCGGCTGCTCCCTCCCAGACATCTGTGTACTTCTGTGCCAGCACCGGTCCCTGGGACTCATGGTACTTCGGGCCG	CASTGPWDSWYF	0.00505428	36	TCRBV06-05*01	TCRBD02-01	TCRBJ02-07*01
CTGGAGTCCGCCAGCACCAACCAGACATCTATGTACCTCTGTGCCAGCAGTTTGCAGGGGAGGGGGGAAAAACTGTTTTTTGGCAGT	CASSLQGRGEKLFF	0.00505428	42	TCRBV28-01*01	TCRBD02-01*02	TCRBJ01-04*01
CAGCAGGTAGTGCGAGGAGATTCGGCAGCTTATTTCTGTGCCAGCTCACCACCCGGGACAGCGAACACTGAAGCTTTCTTTGGACAA	CASSPPGTANTEAFF	0.00505428	45	TCRBV18-01*01	TCRBD01-01*01	TCRBJ01-01*01
CGGTCCACAAAGCTGGAGGACTCAGCCATGTACTTCTGTGCCAGCAGTGAGTCAGCCTTTAGCACAGATACGCAGTATTTTGGCCCA	CASSESAFSTDTQYF	0.00505428	45	TCRBV02-01*01	unresolved	TCRBJ02-03*01
TCTCAGACATCTGTGTACTTCTGTGCCAGCAGTAACCCTTCAGGACAGCCACGAAGGAACTCCTACAATGAGCAGTTCTTCGGGCCA	CASSNPSGQPRRNSYNEQFF	0.00505428	60	TCRBV06-04	TCRBD01-01*01	TCRBJ02-01*01
AAGATCCAGCGCACAGAGCGGGGGGACTCAGCCGTGTATCTCTGTGCCAGCAGCTTAACTCGATCTTCACCCCTCCACTTTGGGAAC	CASSLTRSSPLHF	0.00505428	39	TCRBV07-03*01	unresolved	TCRBJ01-06*01
GACTCGGCCGTGTATCTCTGTGCCAGCAGCTTAGCCTCAAACGACCGACGAGGGGGCTCTGGGGCCAACGTCCTGACTTTCGGGGCC	CASSLASNDRRGGSGANVLTF	0.00505428	63	TCRBV07-02*01	TCRBD01-01*01	TCRBJ02-06*01
TCTGGAGTCCGCTACCAGCTCCCAGACATCTGTGTACTTCTGTGCCATCATCGTCCAGCGGGAGTCGACGAGCAGTACTTCGGGCCG		0.00505428	41	TCRBV10-03*01	TCRBD02-01*02	TCRBJ02-07*01
AGGCTGCTGTCGGCTGCTCCCTCCCAGACATCTGTGTACTTCTGTGCCAGCAGTTACTCGGAAGACTACGAGCAGTACTTCGGGCCG	CASSYSEDYEQYF	0.00505428	39	TCRBV06-05*01	unresolved	TCRBJ02-07*01
ATCCAGCGCACACAGCAGGAGGACTCGGCCGTGTATCTCTGTGCCAGCAGCTTGGGGGACACCACCTACGAGCAGTACTTCGGGCCG	CASSLGDTTYEQYF	0.00505428	42	TCRBV07-02*01	TCRBD01-01*01	TCRBJ02-07*01
CTGTCGGCTGCTCCCTCCCAGACATCTGTGTACTTCTGTGCCAGCACCCTCTTTGCGGGAGGGCGCTACGAGCAGTACTTCGGGCCG	CASTLFAGGRYEQYF	0.00505428	45	TCRBV06-05*01	TCRBD02-01*02	TCRBJ02-07*01
CTCAGGCTGGAGTCGGCTGCTCCCTCCCAGACATCTGTGTACTTCTGTGCCAGCACCGGTCCCTGGGACTCATGGTACTTCGGGCCG	CASTGPWDSWYF	0.00505428	36	TCRBV06-01*01	TCRBD02-01	TCRBJ02-07*01
TCCCTGGAGCTTGGTGACTCTGCTGTGTATTTCTGTGCCAGCAGCCAAGATGAGACAGGGTGGTACACTGAAGCTTTCTTTGGACAA	CASSQDETGWYTEAFF	0.00505428	48	TCRBV03	TCRBD01-01*01	TCRBJ01-01*01
GCGCACAGAGCGGGGGGACTCAGCCGTGTATCTCTGTGCCAGCAGCTTAGATGGGATCCCGGGGGCGAGACCCAGTACTTCGGGCCA		0.00505428	47	TCRBV07-03*01	unresolved	TCRBJ02-05*01
CAGCGCACACAGCAGGAGGACTCGGCCGTGTATCTCTGTGCCAGCAGCATTACTAGCGGGACTGCCAATGAGCAGTTCTTCGGGCCA	CASSITSGTANEQFF	0.00505428	45	TCRBV07-02*01	TCRBD02-01*02	TCRBJ02-01*01
CTGAGCTCTCTGGAGCTGGGGGACTCAGCTTTGTATTTCTGTGCCAGCAGCCCCCCCTCCTACTTCAATGAGCAGTTCTTCGGGCCA	CASSPPSYFNEQFF	0.00505428	42	TCRBV09-01	TCRBD02-01	TCRBJ02-01*01
AATGTGAACGCCTTGTTGCTGGGGGACTCGGCCCTCTATCTCTGTGCCAGCAGCTGGGACATTGACTACGAGCAGTACTTCGGGCCG	CASSWDIDYEQYF	0.00505428	39	TCRBV05-06*01	TCRBD01-01*01	TCRBJ02-07*01
CAATTCCCTGGAGCTTGGTGACTCTGCTGTGTATTTCTGTGCCAGCAGGCCCGTGGGGAGGTATCCTACGAGCAGTACTTCGGGCCG		0.00505428	44	TCRBV03	TCRBD02-01*02	TCRBJ02-07*01
TTGCTGGGGGACTCGGCCCTCTATCTCTGTGCCAGCAGCTCCTCCGGGACAGGACCCTCAGGGAACACTGAAGCTTTCTTTGGACAA	CASSSSGTGPSGNTEAFF	0.00505428	54	TCRBV05-06*01	TCRBD01-01*01	TCRBJ01-01*01
GCCTTGTTGCTGGGGGACTCGGCCCTCTATCTCTGTGCCAGCAGCGAAACTAGCGGTTTAAACACCGGGGAGCTGTTTTTTGGAGAA	CASSETSGLNTGELFF	0.00505428	48	TCRBV05-06*01	TCRBD02-01	TCRBJ02-02*01
CTGAAGATCCAGCCCTCAGAACCCAGGGACTCAGCTGTGTACTTCTGTGTCCCGGGGTTGAACACCGGGGAGCTGTTTTTTGGAGAA	CVPGLNTGELFF	0.00505428	36	TCRBV12	TCRBD02-01*01	TCRBJ02-02*01
AACGCCTTGGAGCTGGACGACTCGGCCCTGTATCTCTGTGCCAGCAGCCCCACCGGGGCAGGGAAAGAGACCCAGTACTTCGGGCCA	CASSPTGAGKETQYF	0.00505428	45	TCRBV05-04*01	unresolved	TCRBJ02-05*01
AGCCAGAAGACTCAGCCCTGTATCTCTGCGCCAGCAGCCAAGTGGGACTGAGCTAGTAAGACCCAAGAGACCCAGTACTTCGGGCCA		0.00505428	55	TCRBV04-01*01	TCRBD02-01	TCRBJ02-05*01
ACTGTGACATCGGCCCAAAAGAACCCGACAGCTTTCTATCTCTGTGCCAGTAGTAAGGGCGGATCGGAGACCCAGTACTTCGGGCCA	CASSKGGSETQYF	0.00505428	39	TCRBV19-01	unresolved	TCRBJ02-05*01
GAACCGGGAGACACGGCACTGTATCTCTGCGCCAGCAGTCACCTCAGGGGGCGGACCTGCAGTGGAAACACCATATATTTTGGAGAG	CASSHLRGRTCSGNTIYF	0.00505428	54	TCRBV23-01*01	TCRBD01-01*01	TCRBJ01-03*01
ACGATTCAGCGCACAGAGCAGCGGGACTCAGCCATGTATCGCTGTGCTAGCAGCTTAAGGACAGGGGGAGAGCAGTACTTCGGGCCG	CASSLRTGGEQYF	0.00505428	39	TCRBV07-07*01	TCRBD01-01*01	TCRBJ02-07*01
CCTGCAGAGCTTGGGGACTCGGCCGTGTATCTCTGTGCCAGCAGCAAAATATTCGGGGCGCGTGACTATGGCTACACCTTCGGTTCG	CASSKIFGARDYGYTF	0.00505428	48	TCRBV11-03*01	unresolved	TCRBJ01-02*01
GCAGAGCTTGGGGACTCGGCCGTGTATCTCTGTGCCAGCAGCCGATCGAGTAGCGGGAGAGGTGGAGATACGCAGTATTTTGGCCCA	CASSRSSSGRGGDTQYF	0.00505428	51	TCRBV11-03*01	TCRBD02-01*02	TCRBJ02-03*01
TTGGAGCTGGACGACTCGGCCCTGTATCTCTGTGCCAGCAGCTTAGCGGGAGGGGGCAATACCTACAATGAGCAGTTCTTCGGGCCA	CASSLAGGGNTYNEQFF	0.00505428	51	TCRBV05-04*01	TCRBD02-01*02	TCRBJ02-01*01
CAGCGCACAGAGCGGGGGGACTCAGCCGTGTATCTCTGTGCCAGCAGCTGGGGACAGGGGGTGGGCAATGAGCAGTTCTTCGGGCCA	CASSWGQGVGNEQFF	0.00505428	45	TCRBV07-03*01	TCRBD01-01*01	TCRBJ02-01*01
TCCGCTACCAGCTCCCAGACATCTGTGTACTTCTGTGCCATCAGTGAGGACCTGGGACTAGTCCCCTACGAGCAGTACTTCGGGCCG	CAISEDLGLVPYEQYF	0.00505428	48	TCRBV10-03*01	TCRBD02-01	TCRBJ02-07*01
CACCTACACACCCTGCAGCCAGAAGACTCGGCCCTGTATCTCTGCGCCAGCAGCCAATCTGGGGGCTACGAGCAGTACTTCGGGCCG	CASSQSGGYEQYF	0.00505428	39	TCRBV04-03*01	unresolved	TCRBJ02-07*01
CTACACGCCCTGCAGCCAGAAGACTCAGCCCTGTATCTCTGCGCCAGCAGCTCGACTAGCGGGGCGTACGAGCAGTACTTCGGGCCG	CASSSTSGAYEQYF	0.00505428	42	TCRBV04-01*01	TCRBD02-01*01	TCRBJ02-07*01
ATCCGGTCCACAAAGCTGGAGGACTCAGCCATGTACTTCTGTGCCAGCAGCACGAACCAAGAAGGCTATGGCTACACCTTCGGTTCG	CASSTNQEGYGYTF	0.00505428	42	TCRBV02-01*01	unresolved	TCRBJ01-02*01
TTGGAGATCCAGCGCACAGAGCAGGGGGACTCGGCCATGTATCTCTGTGCCAGCAGCCTTCTCAACACTGAAGCTTTCTTTGGACAA	CASSLLNTEAFF	0.00505428	36	TCRBV07-09	TCRBD02-01	TCRBJ01-01*01
CAGCCCTCAGAACCCAGGGACTCAGCTGTGTATTTTTGTGCTAGTGGTTTGGTCCCTACCTGGAGAGAGACCCAGTACTTCGGGCCA	CASGLVPTWRETQYF	0.00505428	45	TCRBV12-05*01	TCRBD02-01*02	TCRBJ02-05*01
CCTGACCCTGGAGTCTGCCAGGCCCTCACATACCTCTCAGTACCTCTGTGCCAGCAGTGAATAAGACTATTGCAGTTCTTCGGGCCA		0.00505428	35	TCRBV25-01*01	TCRBD02-01	TCRBJ02-01*01
GCAGCCTGCAGAACTGGAGGATTCTGGAGTTTATTTCTGTGCCAGCAGCCAAACGGGCAAGGGGTCCACGAGCAGTACTTCGGGCCG		0.00505428	44	TCRBV14-01*01	TCRBD01-01*01	TCRBJ02-07*01
GTGAGCACCTTGGAGCTGGGGGACTCGGCCCTTTATCTTTGCGCCAGCAGACGGACTAGTGATTTCTACGAGCAGTACTTCGGGCCG	CASRRTSDFYEQYF	0.00505428	42	TCRBV05-01*01	TCRBD02-01	TCRBJ02-07*01
TCGGCCCAAAAGAACCCGACAGCTTTCTATCTCTGTGCCAGTAGTATTGTACGGGACAGGGGAAACTATGGCTACACCTTCGGTTCG	CASSIVRDRGNYGYTF	0.00505428	48	TCRBV19-01	TCRBD01-01*01	TCRBJ01-02*01
ACCAGTGCCCATCCTGAAGACAGCAGCTTCTACATCTGCAGTGCAACCGGGACGGCGGAAATGAACACTGAAGCTTTCTTTGGACAA	CSATGTAEMNTEAFF	0.00505428	45	TCRBV20	unresolved	TCRBJ01-01*01
CTGTCCCTAGAGTCTGCCATCCCCAACCAGACAGCTCTTTACTTCTGTGCCACCAGTGTCACCTCGGGTGAAGCTTTCTTTGGACAA	CATSVTSGEAFF	0.00505428	36	TCRBV24	TCRBD02-01	TCRBJ01-01*01
TTGGCTGCTCCCTCCCAGACATCTGTGTACTTCTGTGCCAGCAGTGACTCACAGGGGGAGGTAACAGATACGCAGTATTTTGGCCCA	CASSDSQGEVTDTQYF	0.00505428	48	TCRBV06-06	TCRBD01-01*01	TCRBJ02-03*01
AACATGAGCTCCTTGGAGCTGGGGGACTCAGCCCTGTACTTCTGTGCCAGCAGCCGTCCGACGGCAGATACGCAGTATTTTGGCCCA	CASSRPTADTQYF	0.00505428	39	TCRBV13-01*01	unresolved	TCRBJ02-03*01
GAGATCCAGCGCACAGAGCAGGGGGACTCGGCCATGTATCTCTGTGCCAGCACCCCTTCAACGAGGTACGAGCAGTACTTCGGGCCG	CASTPSTRYEQYF	0.00505428	39	TCRBV07-09	TCRBD02-01*02	TCRBJ02-07*01
TTGGAGTCGGCTGCTCCCTCCCAAACATCTGTGTACTTCTGTGCCAGCAGCCAGGGCTTCGGCAATCAGCCCCAGCATTTTGGTGAT	CASSQGFGNQPQHF	0.00505428	42	TCRBV06	TCRBD01-01*01	TCRBJ01-05*01
GCCTTGGAGCTGGACGACTCGGCCCTGTATCTCTGTGCCAGCAGCTTGGGAGGACAGGGTTCTAATGAAAAACTGTTTTTTGGCAGT	CASSLGGQGSNEKLFF	0.00505428	48	TCRBV05-04*01	TCRBD01-01*01	TCRBJ01-04*01
ATCCAGCGCACAGAGCAGGGGGACTCGGCCATGTATCTCTGTGCCAGCAGCCCGCGTGGCATGAACACTGAAGCTTTCTTTGGACAA	CASSPRGMNTEAFF	0.00505428	42	TCRBV07-09	unresolved	TCRBJ01-01*01
GAGATCCAGCGCACAGAGCAGGGGGACTCGGCCATGTATCTCTGTGCCAGCAGCTTAGTAGGGTCGGAGGGAGCTTTCTTTGGACAA	CASSLVGSEGAFF	0.00505428	39	TCRBV07-09	TCRBD02-01*02	TCRBJ01-01*01
ACTGTGACATCGGCCCAAAAGAACCCGACAGCTTTCTATCTCTGTGCCAGTGCGCGGGACCGCACAGATACGCAGTATTTTGGCCCA	CASARDRTDTQYF	0.00505428	39	TCRBV19-01	TCRBD02-01*02	TCRBJ02-03*01
AAGATCCAGCCCTCAGAACCCAGGGACTCAGCTGTGTACTTCTGTGCCAGCAGTTTATCGCCACAAGAGACCCAGTACTTCGGGCCA	CASSLSPQETQYF	0.00505428	39	TCRBV12	unresolved	TCRBJ02-05*01
GCTGCTCCCTCCCAAACATCTGTGTACTTCTGTGCCAGCAGTTACTCGAATCTGGGGAACAGGGACCCCGAGCAGTACTTCGGGCCG	CASSYSNLGNRDPEQYF	0.00505428	51	TCRBV06	TCRBD01-01*01	TCRBJ02-07*01
GGAGTCCGCCAGCACCAACCAGACATCTATGTACCTCTGTGCCAGCACCCGGGACAGGGCAACAATCAGCCCCAGCATTTTGGTGAT		0.00505428	44	TCRBV28-01*01	TCRBD01-01*01	TCRBJ01-05*01
CAGCCAGAAGACTCGGCCCTGTATCTCTGTGCCAGCAGCCGACCCCGTGGGGGCAGCAGCCGTCATCAGCCCCAGCATTTTGGTGAT	CASSRPRGGSSRHQPQHF	0.00505428	54	TCRBV04-02*01	TCRBD01-01*01	TCRBJ01-05*01
CACCTACACGCCCTGCAGCCAGAAGACTCAGCCCTGTATCTCTGCGCCAGCAGTGGCACCCAGAACACTGAAGCTTTCTTTGGACAA	CASSGTQNTEAFF	0.00505428	39	TCRBV04-01*01	TCRBD01-01*01	TCRBJ01-01*01
GTAGTGCGAGGAGATTCGGCAGCTTATTTCTGTGCCAGCTCACCTCCAAGAAGGGGCGCTTTCACAGATACGCAGTATTTTGGCCCA	CASSPPRRGAFTDTQYF	0.00505428	51	TCRBV18-01*01	TCRBD01-01*01	TCRBJ02-03*01
ACCAGTGCCCATCCTGAAGACAGCAGCTTCTACATCTGCAGTGCTCGTCCTTTGGAGCGGGACAACAATGAGCAGTTCTTCGGGCCA	CSARPLERDNNEQFF	0.00505428	45	TCRBV20	TCRBD02-01*02	TCRBJ02-01*01
GTGACCAGTGCCCATCCTGAAGACAGCAGCTTCTACATCTGCAGTGCCAGGACTAGCGGAGACTACAATGAGCAGTTCTTCGGGCCA	CSARTSGDYNEQFF	0.00505428	42	TCRBV20	TCRBD02-01	TCRBJ02-01*01
ATCCAGCGCACACAGCAGGAGGACTCCGCCGTGTATCTCTGTGCCAGCAGCCTAGGACTAGCGGTCTACGAGCAGTACTTCGGGCCG	CASSLGLAVYEQYF	0.00505428	42	TCRBV07-08*01	TCRBD02-01	TCRBJ02-07*01
CTTGACATCCGCTCACCAGGCCTGGGGGACGCAGCCATGTACCTGTGTGCCACCAGCAGAATGACCCACGGCTACACCTTCGGTTCG	CATSRMTHGYTF	0.00505428	36	TCRBV15-01*01	unresolved	TCRBJ01-02*01
GTGACATCGGCCCAAAAGAACCCGACAGCTTTCTATCTCTGTGCCAGTAGTATAGTAGACAGCTACTATGGCTACACCTTCGGTTCG	CASSIVDSYYGYTF	0.00505428	42	TCRBV19-01	TCRBD01-01*01	TCRBJ01-02*01
ATCCAGCCCTCAGAACCCAGGGACTCAGCTGTGTACTTCTGTGCCAGCAGTTTAGGTGGCATTCATCAGCCCCAGCATTTTGGTGAT	CASSLGGIHQPQHF	0.00505428	42	TCRBV12	TCRBD01-01*01	TCRBJ01-05*01
TCTGCTGTACCCTCTCAGACATCTGTGTACTTCTGTGCCAGCAGTGACTCGCTACAGGAGAACACCGGGGAGCTGTTTTTTGGAGAA	CASSDSLQENTGELFF	0.00505428	48	TCRBV06-04	TCRBD01-01*01	TCRBJ02-02*01
AGAAGACTCGGCCCTGTATCTCTGCGCCAGCCCCTATAAAAACGACAGGTACTAGCAGAGATCGACAATGAGCAGTTCTTCGGGCCA		0.00505428	59	TCRBV04-03*01	unresolved	TCRBJ02-01*01
ACTCTGACGATCCAGCGCACACAGCAGGAGGACTCGGCCGTGTATCTCTGTGCCAGCAGCTCCTCCTACGAGCAGTACTTCGGGCCG	CASSSSYEQYF	0.00505428	33	TCRBV07-02*01	unresolved	TCRBJ02-07*01
GAGTTGGCTGCTCCCTCCCAGACATCTGTGTACTTCTGTGCCAGCAGTTATCCCGGGACAGAGCACTATGGCTACACCTTCGGTTCG	CASSYPGTEHYGYTF	0.00505428	45	TCRBV06-06	TCRBD01-01*01	TCRBJ01-02*01
CTGGAGTCTGCCAGGCCCTCACATACCTCTCAGTACCTCTGTGCCAGCAGTCCCCTGGGGTTAGGACAGCCCCAGCATTTTGGTGAT	CASSPLGLGQPQHF	0.00505428	42	TCRBV25-01*01	unresolved	TCRBJ01-05*01
TAGAGTCTGCCATCCCCAACCAGACAGCTCTTTACTTCTGTGCCACCAGGGACACTCAAAACTAATGAAAAACTGTTTTTTGGCAGT		0.00505428	43	TCRBV24	TCRBD01-01*01	TCRBJ01-04*01
AGATCCAGCGCACAGAGCAGGGGGACTCGGCCCTGTATCTCTGTGCCAGCAGCTTGGGTACGCTCCGGGGAGCTGTTTTTTGGAGAA		0.00505428	40	TCRBV07-09	unresolved	TCRBJ02-02*01
AACCTGAGCTCTCTGGAGCTGGGGGACTCAGCTTTGTATTTCTGTGCCAGCAGCGTAGTTGGGGCCGATACGCAGTATTTTGGCCCA	CASSVVGADTQYF	0.00505428	39	TCRBV09-01	TCRBD01-01*01	TCRBJ02-03*01
CAGCCTGCAAAGCTTGAGGACTCGGCCGTGTATCTCTGTGCCAGCAGCACGACTAGCGGAGTTTACAATGAGCAGTTCTTCGGGCCA	CASSTTSGVYNEQFF	0.00505428	45	TCRBV11-02*02	TCRBD02-01	TCRBJ02-01*01
CTGACTGTGAGCAACATGAGCCCTGAAGACAGCAGCATATATCTCTGCAGCGCCTTGACAGCCGCCTACGAGCAGTACTTCGGGCCG	CSALTAAYEQYF	0.00505428	36	TCRBV29-01*01	TCRBD01-01*01	TCRBJ02-07*01
ATCCAGCAGGTAGTGCGAGGAGATTCGGCAGCTTATTTCTGTGCCAGCTCACAAACAGGAAGCAATCAGCCCCAGCATTTTGGTGAT	CASSQTGSNQPQHF	0.00505428	42	TCRBV18-01*01	TCRBD01-01*01	TCRBJ01-05*01
AGCTCCTTGGAGCTGGGGGACTCAGCCCTGTACTTCTGTGCCAGCAGCCGTCGGACAGGGGAATCTCAGCCCCAGCATTTTGGTGAT	CASSRRTGESQPQHF	0.00505428	45	TCRBV13-01*01	TCRBD01-01*01	TCRBJ01-05*01
ACGATCCAGCGCACACAGCAGGAGGACTCGGCCGTGTATCTCTGTGCCAGCAGCTCTAACTCTCCGGATGAAGCTTTCTTTGGACAA	CASSSNSPDEAFF	0.00505428	39	TCRBV07-02*01	unresolved	TCRBJ01-01*01
GTGACCAGTGCCCATCCTGAAGACAGCAGCTTCTACATCTGCAGTGCTGGAGAGGTAAGAAGAGGAGAGACCCAGTACTTCGGGCCA	CSAGEVRRGETQYF	0.00505428	42	TCRBV20	TCRBD02-01*02	TCRBJ02-05*01
CTCAAGATCCAGCCTGCAGAGCTTGGGGACTCGGCCGTGTATCTCTGTGCCAGCAGCTTAGGGGAGGAGACCCAGTACTTCGGGCCA	CASSLGEETQYF	0.00505428	36	TCRBV11-03*01	TCRBD02-01*02	TCRBJ02-05*01
GCAGAGCTTGGGGACTCGGCCGTGTATCTCTGTGCCAGCAGCCTCCCGGGAGAGAAGACTGTCTTAGGGACCCAGTACTTCGGGCCA	CASSLPGEKTVLGTQYF	0.00505428	51	TCRBV11-03*01	TCRBD02-01*02	TCRBJ02-05*01
CAGCGCACACAGCAGGAGGACTCGGCCGTGTATCTCTGTGCCAGCAGCTTCGGTAGCGGGCGTACCTACGAGCAGTACTTCGGGCCG	CASSFGSGRTYEQYF	0.00505428	45	TCRBV07-02*01	TCRBD02-01	TCRBJ02-07*01
CTGAGCTCTCTGGAGCTGGGGGACTCAGCTTTGTATTTCTGTGCCAGCAGCCCGGGAGGCATGAACACTGAAGCTTTCTTTGGACAA	CASSPGGMNTEAFF	0.00505428	42	TCRBV09-01	TCRBD02-01*02	TCRBJ01-01*01
ACGATCCAGCGCACACAGCAGGAGGACTCGGCCGTGTATCTCTGTGCCAGCAGTACTGGAACCACAGATACGCAGTATTTTGGCCCA	CASSTGTTDTQYF	0.00505428	39	TCRBV07-02*01	unresolved	TCRBJ02-03*01
ATCCAGCCTGCAGAGCTTGGGGACTCGGCCGTGTATCTCTGTGCCAGCAGCTTAGGGGGCGGCACAGATACGCAGTATTTTGGCCCA	CASSLGGGTDTQYF	0.00505428	42	TCRBV11-03*01	TCRBD01-01*01	TCRBJ02-03*01
GCAGAACTGGAGGATTCTGGAGTTTATTTCTGTGCCAGCAGCCAACCGGACCCTTACGGGACTAAAGAGACCCAGTACTTCGGGCCA	CASSQPDPYGTKETQYF	0.00505428	51	TCRBV14-01*01	TCRBD02-01	TCRBJ02-05*01
GTGACCAGTGCCCATCCTGAAGACAGCAGCTTCTACATCTGCAGTGCTAGACATTGGCGGGCTTACAATGAGCAGTTCTTCGGGCCA	CSARHWRAYNEQFF	0.00505428	42	TCRBV20	TCRBD02-01	TCRBJ02-01*01
TCCACTCTGACAGTGACCAGTGCCCATCCTGAAGACAGCAGCTTCTACATCTGCAGTGCCCTAGCGGGGCGGCAGTTCTTCGGGCCA	CSALAGRQFF	0.00505428	30	TCRBV20-01*01	TCRBD02-01*01	TCRBJ02-01*01
GCACCTTGGAGCTGGGGGACTCGGCCCTTTATCTTTGCGCCAGCAGCCTCCCAGGGGGGGGACCAAGAGACCCAGTACTTCGGGCCA		0.00505428	46	TCRBV05-01*01	unresolved	TCRBJ02-05*01
ACATCGGCCCAAAAGAACCCGACAGCTTTCTATCTCTGTGCCAGTAGTACCAGACAGGGGGCTTCGGTCGAGCAGTACTTCGGGCCG	CASSTRQGASVEQYF	0.00505428	45	TCRBV19-01	TCRBD01-01*01	TCRBJ02-07*01
CTCAAGATCCAGCCTGCAAAGCTTGAGGACTCGGCCGTGTATCTCTGTGCCAGCAGCCCGGACCGGGTCGGCTACACCTTCGGTTCG	CASSPDRVGYTF	0.00505428	36	TCRBV11-02*02	unresolved	TCRBJ01-02*01
CGCACAGAGCAGGGGGACTCGGCCATGTATCTCTGTGCCAGCAGCTTTCTCCCGGGACAGGGGGTCGGGGGCTACACCTTCGGTTCG	CASSFLPGQGVGGYTF	0.00505428	48	TCRBV07-09	TCRBD01-01*01	TCRBJ01-02*01
CAGTGCCCATCCTGAAGACAGCAGCTTCTACATCTGCAGTGCTAGAGATGGTTCTCCCGGGGTCACTATGGCTACACCTTCGGTTCG		0.00505428	47	TCRBV20	TCRBD02-01*01	TCRBJ01-02*01
CACACCCTGCAGCCAGAAGACTCGGCCCTGTATCTCTGTGCCAGCAGCCAAGATTGGGACAGAAACACTGAAGCTTTCTTTGGACAA	CASSQDWDRNTEAFF	0.00505428	45	TCRBV04-02*01	TCRBD01-01*01	TCRBJ01-01*01
GCCCATCCTGAAGACAGCAGCTTCTACATCTGCAGTGCTCTAGACCGGCTAGCGGGAGGGGGGACAGATACGCAGTATTTTGGCCCA	CSALDRLAGGGTDTQYF	0.00505428	51	TCRBV20	TCRBD02-01*02	TCRBJ02-03*01
ATCCAGCGCACAGAGCAGGGGGACTCGGCCATGTATCTCTGTGCCAGCAGCTTGGCGCACATCCAAGAGACCCAGTACTTCGGGCCA	CASSLAHIQETQYF	0.00505428	42	TCRBV07-09	unresolved	TCRBJ02-05*01
GCCAGAAGACTCGGCCCTGTATCTCTGCGCCAGCAGCCAAGATACGACTAGTTCCCGGGCTCCTACAATGAGCAGTTCTTCGGGCCA		0.00505428	56	TCRBV04-03*01	TCRBD02-01	TCRBJ02-01*01
TACTCTGAAGATCCAGCGCACAGAGCGGGGGGACTCAGCCGTGTATCTCTGTGCCAGCAGCTCAGAGGCGAGCAGTACTTCGGGCCG		0.00505428	32	TCRBV07-03*01	TCRBD02-01*02	TCRBJ02-07*01
CTAGAGTCTGCCATCCCCAACCAGACAGCTCTTTACTTCTGTGCCACCAGTGATCGACAGGGAGAATATGGCTACACCTTCGGTTCG	CATSDRQGEYGYTF	0.00505428	42	TCRBV24	TCRBD01-01*01	TCRBJ01-02*01
GAGTCTGCCATCCCCAACCAGACAGCTCTTTACTTCTGTGCCACCAGTGAGAGTCAGGGAAGTAATAGGCCCCAGCATTTTGGTGAT	CATSESQGSNRPQHF	0.00505428	45	TCRBV24	TCRBD01-01*01	TCRBJ01-05*01
GAGATCCAGCGCACAGAGCAGGGGGACTCGGCCATGTATCTCTGTGCCAGCGGGGTGGCCGGTGCGCCGATCCAGTACTTCGGGCCA	CASGVAGAPIQYF	0.00505428	39	TCRBV07-09	unresolved	TCRBJ02-05*01
ACCAGTGCCCATCCTGAAGACAGCAGCTTCTACATCTGCAGTGCTAGAGATCTGGACAGGGGGTCAGCTGAGCAGTTCTTCGGGCCA	CSARDLDRGSAEQFF	0.00505428	45	TCRBV20	TCRBD01-01*01	TCRBJ02-01*01
CTGCAGCCAGAAGACTCGGCCCTGTATCTCTGCGCCAGCAGCCAAGGAGGTAGCGGGAGGGACTCCTACGAGCAGTACTTCGGGCCG	CASSQGGSGRDSYEQYF	0.00505428	51	TCRBV04-03*01	TCRBD02-01*02	TCRBJ02-07*01
ACGATCCAGCGCACAGAGCAGCGGGACTCGGCCATGTATCGCTGTGCCAGCAGCTTAACTTCCGTCTACGAGCAGTACTTCGGGCCG	CASSLTSVYEQYF	0.00505428	39	TCRBV07-06*01	TCRBD02-01	TCRBJ02-07*01
ATCCTGAGTTCTAAGAAGCTCCTTCTCAGTGACTCTGGCTTCTATCTCTGTGCCTGGAAGGATGTCTACGAGCAGTACTTCGGGCCG	CAWKDVYEQYF	0.00505428	33	TCRBV30-01*01	unresolved	TCRBJ02-07*01
ACGATCCAGCGCACACAGCAGGAGGACTCGGCCGTGTATCTCTGTGCCAGCAGCTTAGCACTTAGGGCCGAGCAGTACTTCGGGCCG	CASSLALRAEQYF	0.00505428	39	TCRBV07-02*01	unresolved	TCRBJ02-07*01
TCCCCTGACCCTGGAGTCTGCCAGGCCCTCACATACCTCTCAGTACCTCTGTGCCAGCAGTGAATATTAAGTATGAACTTCGGGCCA		0.00505428	32	TCRBV25-01*01	unresolved	TCRBJ02-05*01
CACGCCCTGCAGCCAGAAGACTCAGCCCTGTATCTCTGCGCCAGCAGCCAAGGCCACAGGGGAGACTACGAGCAGTACTTCGGGCCG	CASSQGHRGDYEQYF	0.00505428	45	TCRBV04-01*01	TCRBD01-01*01	TCRBJ02-07*01
GTGACCAGTGCCCATCCTGAAGACAGCAGCTTCTACATCTGCAGTGCTAGTCTAGCGGGAGGCCGCTACGAGCAGTACTTCGGGCCG	CSASLAGGRYEQYF	0.00505428	42	TCRBV20	TCRBD02-01*02	TCRBJ02-07*01
ATCCGCTCACCAGGCCTGGGGGACGCAGCCATGTACCTGTGTGCCACCAGCAGAGATAGGAACAGGGGGGAGCTGTTTTTTGGAGAA	CATSRDRNRGELFF	0.00505428	42	TCRBV15-01*01	TCRBD01-01*01	TCRBJ02-02*01
AGTTCTAAGAAGCTCCTTCTCAGTGACTCTGGCTTCTATCTCTGTGCCTGGAGTGTACGTGGGCCCTACGAGCAGTACTTCGGGCCG	CAWSVRGPYEQYF	0.00505428	39	TCRBV30-01*01	TCRBD01-01*01	TCRBJ02-07*01
GAACCGGGAGACACGGCACTGTATCTCTGCGCCAGCAGTCAATGGGGACCCGTGGCCGTCTCCTACAATGAGCAGTTCTTCGGGCCA	CASSQWGPVAVSYNEQFF	0.00505428	54	TCRBV23-01*01	unresolved	TCRBJ02-01*01
ACCAGTGCCCATCCTGAAGACAGCAGCTTCTACATCTGCAGTGCTGAGAAGGATGCTAGCGGGAGTTCTGAGCAGTTCTTCGGGCCA	CSAEKDASGSSEQFF	0.00505428	45	TCRBV20	TCRBD02-01*02	TCRBJ02-01*01
TCCAGCCTGCAAAGCTTGAGGACTCGGCCGTGTATCTCTGTGCCAGCAGCCTTGACTTGTAACTCCTACGAGCAGTACTTCGGGCCG		0.00505428	43	TCRBV11-02*02	TCRBD02-01	TCRBJ02-07*01
TCTCTGGAGCTGGGGGACTCAGCTTTGTATTTCTGTGCCAGCAGCGCCTCGCGACGCGACAGGGGAGGGGAGCAGTACTTCGGGCCG	CASSASRRDRGGEQYF	0.00505428	48	TCRBV09-01	TCRBD01-01*01	TCRBJ02-07*01
CAGCAGGTAGTGCGAGGAGATTCGGCAGCTTATTTCTGTGCCAGCTCACCAATGAGAGGGCTCGGCTATGGCTACACCTTCGGTTCG	CASSPMRGLGYGYTF	0.00505428	45	TCRBV18-01*01	TCRBD02-01*02	TCRBJ01-02*01
CTCTGAAGATCCAGCCCTCAGAACCCAGGGACTCAGCCATGTACTTCTGTGCCAGCAGTGAAGGGTAGGGTAGTCACCTTCGGTTCG		0.00505428	34	TCRBV12	unresolved	TCRBJ01-02*01
AGTTCTAAGAAGCTCCTTCTCAGTGACTCTGGCTTCTATCTCTGTGCCTGGAGTCCTACGGGTAACACTGAAGCTTTCTTTGGACAA	CAWSPTGNTEAFF	0.00505428	39	TCRBV30-01*01	TCRBD02-01	TCRBJ01-01*01
CTCTGGAGCTGGGGGACTCAGCTTTGTATTTCTGTGCCAGCAGCGTCGCATCGGACTAGCGGGAGTCACGAGCAGTACTTCGGGCCG		0.00505428	49	TCRBV09-01	TCRBD02-01*02	TCRBJ02-07*01
ACCTTGGAGATCCAGCGCACAGAGCAGGGGGACTCGGCCATGTATCTCTGTGCCAGCAGGGACTCCTACGAGCAGTACTTCGGGCCG	CASRDSYEQYF	0.00505428	33	TCRBV07-09	unresolved	TCRBJ02-07*01
ACTCTGAAGATCCAGCCCTCAGAACCCAGGGACTCAGCTGTGTACTTCTGTGCCAGCAGTTTTTCGTACGAGCAGTACTTCGGGCCG	CASSFSYEQYF	0.00505428	33	TCRBV12	TCRBD02-01	TCRBJ02-07*01
CTGAGGATCCAGCAGGTAGTGCGAGGAGATTCGGCAGCTTATTTCTGTGCCAGCTCACCGGAAGGTAGCGAGCAGTACTTCGGGCCG	CASSPEGSEQYF	0.00505428	36	TCRBV18-01*01	unresolved	TCRBJ02-07*01
ACCAGTGCCCATCCTGAAGACAGCAGCTTCTACATCTGCAGTGCTAGTGGGACTAGCGGGACCCAAGAGACCCAGTACTTCGGGCCA	CSASGTSGTQETQYF	0.00505428	45	TCRBV20	TCRBD02-01*02	TCRBJ02-05*01
CAGTGCCCATCCTGAAGACAGCAGCTTCTACATCTGCAGTGCTAGACAATACCGGGAGCCCCGAACTATGGCTACACCTTCGGTTCG		0.00505428	47	TCRBV20	TCRBD02-01*02	TCRBJ01-02*01
CTGACAGTGACCAGTGCCCATCCTGAAGACAGCAGCTTCTACATCTGCAGTCCTCGGGACAACACCGGGGAGCTGTTTTTTGGAGAA	CSPRDNTGELFF	0.00505428	36	TCRBV20	unresolved	TCRBJ02-02*01
GTCCACTCTGACAGTGACCAGTGCCCATCCTGAAGACAGCAGCTTCTACATCTGCAACCCGACTGGGAGACCCAGTACTTCGGGCCA		0.00505428	29	TCRBV20-01*01	TCRBD02-01	TCRBJ02-05*01
ACCAGTGCCCATCCTGAAGACAGCAGCTTCTACATCTGCAGTGCTTTTCGGACTAGCGGGAGACGGAACGAGCAGTACTTCGGGCCG	CSAFRTSGRRNEQYF	0.00505428	45	TCRBV20	TCRBD02-01*02	TCRBJ02-07*01
CTGACAGTGACCAGTGCCCATCCTGAAGACAGCAGCTTCTACATCTGCAGTGTTATGAGGGACACCGGGGAGCTGTTTTTTGGAGAA	CSVMRDTGELFF	0.00505428	36	TCRBV20	TCRBD02-01*02	TCRBJ02-02*01
CAGCCTGCAGAGCTTGGGGACTCGGCCGTGTATCTCTGTGCCAGCAGCCCGAGGGCGGGCCCCCAAGAGACCCAGTACTTCGGGCCA	CASSPRAGPQETQYF	0.00505428	45	TCRBV11-03*01	TCRBD02-01	TCRBJ02-05*01
GCCCATCCTGAAGACAGCAGCTTCTACATCTGCAGTGCTAGAGACCCAGGTCATGGGTTCTCTGGAAACACCATATATTTTGGAGAG	CSARDPGHGFSGNTIYF	0.00505428	51	TCRBV20	TCRBD01-01*01	TCRBJ01-03*01
ACTCTGAAGATCCAGCGCACAGAGCAGGGGGACTCGGCCATGTATCTCTGTGCCAGCAGCTCCTCCTACGAGCAGTACTTCGGGCCG	CASSSSYEQYF	0.00505428	33	TCRBV07-09	unresolved	TCRBJ02-07*01
TCTCTGGAGCTGGGGGACTCAGCTTTGTATTTCTGTGCCAGCAGCGTCCATAGCGGGAGGGCCGAGTACGAGCAGTACTTCGGGCCG	CASSVHSGRAEYEQYF	0.00505428	48	TCRBV09-01	TCRBD02-01*02	TCRBJ02-07*01
CTGACAGTGACCAGTGCCCATCCTGAAGACAGCAGCTTCTACATCTGCAGTGTATCAGGGGGAGGGCAGCCCCAGCATTTTGGTGAT	CSVSGGGQPQHF	0.00505428	36	TCRBV20	unresolved	TCRBJ01-05*01
ACTGTGAGCAACATGAGCCCTGAAGACAGCAGCATATATCTCTGCAGCGTTGCGATACAGGGTGGTACTGAAGCTTTCTTTGGACAA	CSVAIQGGTEAFF	0.00505428	39	TCRBV29-01*01	TCRBD01-01*01	TCRBJ01-01*01
CATCCTGAAGACAGCAGCTTCTACATCTGCAGTGCTAGAGGGGATGGTAGCGGGACGTTCCCCACAGATACGCAGTATTTTGGCCCA	CSARGDGSGTFPTDTQYF	0.00505428	54	TCRBV20	TCRBD02-01*02	TCRBJ02-03*01
CTGCAGCCAGAAGACTCGGCCCTGTATCTCTGCGCCAGCAGCCAAGAGACTAGCGGGAGTTGGACAGATACGCAGTATTTTGGCCCA	CASSQETSGSWTDTQYF	0.00505428	51	TCRBV04-03*01	TCRBD02-01*02	TCRBJ02-03*01
ACTCTGACAGTGACCAGTGCCCATCCTGAAGACAGCAGCTTCTACATCTGCAGCCAGGCTAGCGCTATCGAGCAGTTCTTCGGGCCA	CSQASAIEQFF	0.00505428	33	TCRBV20-01*01	TCRBD02-01	TCRBJ02-01*01
TGACCAGTGCCCATCCTGAAGACAGCAGCTTCTACATCTGCAGTGCTAGCCTCCCGGGGAGGGGGCGCAAGATCTTTCTTTGGACAA		0.00505428	43	TCRBV20	unresolved	TCRBJ01-01*01
TCCTTGGAGCTGGGGGACTCAGCCCTGTACTTCTGTGCCAGCAGCCCACTGCGGTTCGGCAGGGGCCACGAGCAGTACTTCGGGCCG	CASSPLRFGRGHEQYF	0.00505428	48	TCRBV13-01*01	TCRBD01-01*01	TCRBJ02-07*01
CTGACAGTGACCAGTGCCCATCCTGAAGACAGCAGCTTCTACATCTGCAGTGGGGACCGAGCCTACAATGAGCAGTTCTTCGGGCCA	CSGDRAYNEQFF	0.00505428	36	TCRBV20	unresolved	TCRBJ02-01*01
ACTGTGAGCAACATGAGCCCTGAAGACAGCAGCATATATCTCTGCAGCGTTCGAGAAGGGGCGAGCTATGGCTACACCTTCGGTTCG	CSVREGASYGYTF	0.00505428	39	TCRBV29-01*01	TCRBD01-01*01	TCRBJ01-02*01
CAGCAGGTAGTGCGAGGAGATTCGGCAGCTTATTTCTGTGCCAGCTCATCGCAGGGGAACACTAATGAAAAACTGTTTTTTGGCAGT	CASSSQGNTNEKLFF	0.00505428	45	TCRBV18-01*01	TCRBD01-01*01	TCRBJ01-04*01
ACCAGTGCCCATCCTGAAGACAGCAGCTTCTACATCTGCAGTGCTAGGGAACCGGGACAGGGTAATTCAAAACTGTTTTTTGGCAGT	CSAREPGQGNSKLFF	0.00505428	45	TCRBV20	TCRBD01-01*01	TCRBJ01-04*01
GACATCCGCTCACCAGGCCTGGGGGACGCAGCCATGTACCTGTGTGCCACCAGCACCGGGGGTGGGGAGACCCAGTACTTCGGGCCA	CATSTGGGETQYF	0.00505428	39	TCRBV15-01*01	TCRBD02-01*01	TCRBJ02-05*01
CACGCCCTGCAGCCAGAAGACTCAGCCCTGTATCTCTGCGCCAGCAGCCAAGTCGGGACACCGTTCTACGAGCAGTACTTCGGGCCG	CASSQVGTPFYEQYF	0.00505428	45	TCRBV04-01*01	TCRBD01-01*01	TCRBJ02-07*01
AAGCTCCTTCTCAGTGACTCTGGCTTCTATCTCTGTGCCTGGAGGCTAAACTCCTTCCGGGACTACAATGAGCAGTTCTTCGGGCCA	CAWRLNSFRDYNEQFF	0.00505428	48	TCRBV30-01*01	TCRBD02-01*02	TCRBJ02-01*01
ATCCAGCAGGTAGTGCGAGGAGATTCGGCAGCTTATTTCTGTGCCAGCTCACCACCGGTGAACCGCTACGAGCAGTACTTCGGGCCG	CASSPPVNRYEQYF	0.00505428	42	TCRBV18-01*01	unresolved	TCRBJ02-07*01
CCTTCACCTACACACCCTGCAGCCAGAAGACTCGGCCCTGTATCTCTGCGCCAGCAGCCAAGTGTCTACGAGCAGTACTTCGGGCCG		0.00505428	35	TCRBV04-03*01	unresolved	TCRBJ02-07*01
GTGAGCAACATGAGCCCTGAAGACAGCAGCATATATCTCTGCAGCGTTGATCCTAGGCGAGGGGACACTGAAGCTTTCTTTGGACAA	CSVDPRRGDTEAFF	0.00505428	42	TCRBV29-01*01	unresolved	TCRBJ01-01*01
GAGCTTGGGGACTCGGCCGTGTATCTCTGTGCCAGCAGCCCGCCCGTAGTAGGCTTTTCTGGGGCCAACGTCCTGACTTTCGGGGCC	CASSPPVVGFSGANVLTF	0.00505428	54	TCRBV11-03*01	unresolved	TCRBJ02-06*01
TGAGCAACATGAGCCCTGAAGACAGCAGCATATATCTCTGCAGCGTTGAAGAACACGCCTCTCCGATACGAGCAGTACTTCGGGCCG		0.00505428	43	TCRBV29-01*01	TCRBD01-01*01	TCRBJ02-07*01
AAGATCCAGCCTGCAAAGCTTGAGGACTCGGCCGTGTATCTCTGTGCCAGCAGCTTAGCACTTAGGGCCGAGCAGTACTTCGGGCCG	CASSLALRAEQYF	0.00505428	39	TCRBV11-02*02	unresolved	TCRBJ02-07*01
TCCACTCTCAAGATCCAGCCTGCAGAGCTTGGGGACTCGGCCGTGTATCTCTGTGCCAGCAGCGAGCGGCAGCCCCACTTCGGGCCA	CASSERQPHF	0.00505428	30	TCRBV11-03*01	TCRBD02-01	TCRBJ02-05*01
TCTAAGAAGCTCCTTCTCAGTGACTCTGGCTTCTATCTCTGTGCCTGGGACAGGGGAGGTCTAAACACTGAAGCTTTCTTTGGACAA	CAWDRGGLNTEAFF	0.00505428	42	TCRBV30-01*01	TCRBD01-01*01	TCRBJ01-01*01
TCACCTACACGCCCTGCAGCCAGAAGACTCAGCCCTGTATCTCTGCGCCAGCAGCTAGGGTCCCCCTACGAGCAGTACTTCGGGCCG		0.00505428	38	TCRBV04-01*01	unresolved	TCRBJ02-07*01
AAGAAGCTCCTTCTCAGTGACTCTGGCTTCTATCTCTGTGCCTGGAGTGGACAGGGGGGACGCATAGATACGCAGTATTTTGGCCCA	CAWSGQGGRIDTQYF	0.00505428	45	TCRBV30-01*01	TCRBD01-01*01	TCRBJ02-03*01
ACTGTGAGCAACATGAGCCCTGAAGACAGCAGCATATATCTCTGCAGCGTTGGGCAGAGCTCTGGAAACACCATATATTTTGGAGAG	CSVGQSSGNTIYF	0.00505428	39	TCRBV29-01*01	unresolved	TCRBJ01-03*01
CACACCCTGCAGCCAGAAGACTCGGCCCTGTATCTCTGCGCCAGCAGCCAAGAGTTATATAGCAATCAGCCCCAGCATTTTGGTGAT	CASSQELYSNQPQHF	0.00505428	45	TCRBV04-03*01	TCRBD02-01	TCRBJ01-05*01
AGAAGCTCCTTCTCAGTGACTCTGGCTTCTATCTCTGTGCCTGGAGTTGGACTAGCGGGAGTACGGAATGAGCAGTTCTTCGGGCCA		0.00505428	46	TCRBV30-01*01	TCRBD02-01*02	TCRBJ02-01*01
TCTAAGAAGCTCCTTCTCAGTGACTCTGGCTTCTATCTCTGTGCCTGGAGTTCTGGGGGCCGGATAAACATTCAGTACTTCGGCGCC	CAWSSGGRINIQYF	0.00505428	42	TCRBV30-01*01	TCRBD01-01*01	TCRBJ02-04*01
ACCTTGGAGATCCAGCGCACAGAGCAGGGGGACTCGGCCATGTATCTCTGTGCCAGCAGCTCTTACTACGAGCAGTACTTCGGGCCG	CASSSYYEQYF	0.00505428	33	TCRBV07-09	TCRBD02-01	TCRBJ02-07*01
TCCACTCTGACAGTGACCAGTGCCCATCCTGAAGACAGCAGCTTCTACATCTGCAGTGCTTTGCAGGGAAAGCAGTACTTCGGGCCG	CSALQGKQYF	0.00505428	30	TCRBV20-01*01	TCRBD01-01*01	TCRBJ02-07*01
ACTGTGAGCAACATGAGCCCTGAAGACAGCAGCATATATCTCTGCAGCGCAAGAGAGGGTAGCTCCTACGAGCAGTACTTCGGGCCG	CSAREGSSYEQYF	0.00505428	39	TCRBV29-01*01	TCRBD02-01*02	TCRBJ02-07*01
AAGCTCCTTCTCAGTGACTCTGGCTTCTATCTCTGTGCCTGGAGTCGATACGACAGGACCTCATACAATGAGCAGTTCTTCGGGCCA	CAWSRYDRTSYNEQFF	0.00505428	48	TCRBV30-01*01	TCRBD01-01*01	TCRBJ02-01*01
ATGAGCCCTGAAGACAGCAGCATATATCTCTGCAGCGTTGGGGCGGGACAGATAAGCTCTGGGGCCAACGTCCTGACTTTCGGGGCC	CSVGAGQISSGANVLTF	0.00505428	51	TCRBV29-01*01	TCRBD01-01*01	TCRBJ02-06*01
AGCAACATGAGCCCTGAAGACAGCAGCATATATCTCTGCAGCGTGGTAGAATGGGACAGGGATAACTATGGCTACACCTTCGGTTCG	CSVVEWDRDNYGYTF	0.00505428	45	TCRBV29-01*01	TCRBD01-01*01	TCRBJ01-02*01
ACCCTGCAGCCAGAAGACTCGGCCCTGTATCTCTGCGCCAGCAGCCAAGATCATCTCGGGGTGAACTACGAGCAGTACTTCGGGCCG	CASSQDHLGVNYEQYF	0.00505428	48	TCRBV04-03*01	TCRBD02-01*01	TCRBJ02-07*01
AGTTCTAAGAAGCTCCTTCTCAGTGACTCTGGCTTCTATCTCTGTGCCTGGAGTGATGCGCAGCCCTACGAGCAGTACTTCGGGCCG	CAWSDAQPYEQYF	0.00505428	39	TCRBV30-01*01	unresolved	TCRBJ02-07*01
CTGACTGTGAGCAACATGAGCCCTGAAGACAGCAGCATATATCTCTGCAGCGTTGCCCAGGGGCGCCACGAGCAGTACTTCGGGCCG	CSVAQGRHEQYF	0.00505428	36	TCRBV29-01*01	TCRBD01-01*01	TCRBJ02-07*01
CACACCCTGCAGCCAGAAGACTCGGCCCTGTATCTCTGCGCCAGCAGCCAGGACACCGGGACTAGCTACGAGCAGTACTTCGGGCCG	CASSQDTGTSYEQYF	0.00505428	45	TCRBV04-03*01	TCRBD02-01	TCRBJ02-07*01
AGAAGCTCCTTCTCAGTGACTCTGGCTTCTATCTCTGTGCCTGGAGTCCTCCTAGCGGGTTGAATCTACGAGCAGTACTTCGGGCCG		0.00505428	46	TCRBV30-01*01	TCRBD02-01	TCRBJ02-07*01
TCTAAGAAGCTCCTTCTCAGTGACTCTGGCTTCTATCTCTGTGCCTGGAGTGTAATGGCGGAAAATCAGCCCCAGCATTTTGGTGAT	CAWSVMAENQPQHF	0.00505428	42	TCRBV30-01*01	TCRBD02-01	TCRBJ01-05*01
ACTGTGAGCAACATGAGCCCTGAAGACAGCAGCATATATCTCTGCAGCGTTGAGGGATTAGGGGCCTACGAGCAGTACTTCGGGCCG	CSVEGLGAYEQYF	0.00505428	39	TCRBV29-01*01	TCRBD01-01*01	TCRBJ02-07*01
CTGAGTTCTAAGAAGCTCCTTCTCAGTGACTCTGGCTTCTATCTCTGTGCCTGGAAACAGGGTGCGGGCGAGCAGTACTTCGGGCCG	CAWKQGAGEQYF	0.00505428	36	TCRBV30-01*01	TCRBD01-01*01	TCRBJ02-07*01
TCTAAGAAGCTCCTTCTCAGTGACTCTGGCTTCTATCTCTGTGCCACTCAACGGGGGACAGGATATGAAAAACTGTTTTTTGGCAGT	CATQRGTGYEKLFF	0.00505428	42	TCRBV30-01*01	TCRBD01-01*01	TCRBJ01-04*01
TCTAAGAAGCTCCTTCTCAGTGACTCTGGCTTCTATCTCTGTGCCTGGAGTGGAGGGTCGGGTTGGTACGAGCAGTACTTCGGGCCG	CAWSGGSGWYEQYF	0.00505428	42	TCRBV30-01*01	TCRBD02-01*02	TCRBJ02-07*01
ACTGTGAGCAACATGAGCCCTGAAGACAGCAGCATATATCTCTGCAGCGGAACGTTCCAGGGGGTCTATGGCTACACCTTCGGTTCG	CSGTFQGVYGYTF	0.00404343	39	TCRBV29-01*01	TCRBD01-01*01	TCRBJ01-02*01
GTGACATCGGCCCAAAAGAACCCGACAGCTTTCTATCTCTGTGCCAGTAGTATGGCGGGTACGGCCGGGGAGCTGTTTTTTGGAGAA	CASSMAGTAGELFF	0.00404343	42	TCRBV19-01	TCRBD02-01	TCRBJ02-02*01
AAGATCCGGTCCACAAAGCTGGAGGACTCAGCCATGTACTTCTGTGCCAGCAGGACGGACAGGCTCGATGGCTACACCTTCGGTTCG	CASRTDRLDGYTF	0.00404343	39	TCRBV02-01*01	TCRBD01-01*01	TCRBJ01-02*01
CCGCTCAGGCTGCTGTCGGCTGCTCCCTCCCAGACATCTGTGTACTTCTGTGCCAGCATAGGGCCCTATGGCTACACCTTCGGTTCG	CASIGPYGYTF	0.00404343	33	TCRBV06-05*01	unresolved	TCRBJ01-02*01
TGTGAACGCCTTGTTGCTGGGGGACTCGGCCCTGTATCTCTGTGCCAGCAGCTTGGAACCAGCGGGAGAGAGCAGTTCTTCGGGCCA		0.00404343	41	TCRBV05-05*01	TCRBD02-01*02	TCRBJ02-01*01
CTGGAGTCGCCCAGCCCCAACCAGACCTCTCTGTACTTCTGTGCCAGCAGTTTAGCGGGACAGACCTATGGCTACACCTTCGGTTCG	CASSLAGQTYGYTF	0.00404343	42	TCRBV27-01*01	TCRBD01-01*01	TCRBJ01-02*01
GAGTCGGCTGCTCCCTCCCAAACATCTGTGTACTTCTGTGCCAGCAGTTACTATGGGACGGATAATGAAAAACTGTTTTTTGGCAGT	CASSYYGTDNEKLFF	0.00404343	45	TCRBV06	unresolved	TCRBJ01-04*01
GCCTTGTTGCTGGGGGACTCGGCCCTGTATCTCTGTGCCAGCAGCTTGGAAGGGGGATGGGGCAACACTGAAGCTTTCTTTGGACAA	CASSLEGGWGNTEAFF	0.00404343	48	TCRBV05-05*01	TCRBD01-01*01	TCRBJ01-01*01
ACGTTGGCGTCTGCTGTACCCTCTCAGACATCTGTGTACTTCTGTGCCAGCAGGGCGTCGTTCGCCGCTGAAGCTTTCTTTGGACAA	CASRASFAAEAFF	0.00404343	39	TCRBV06-04	unresolved	TCRBJ01-01*01
AATTCCCTGGAGCTTGGTGACTCTGCTGTGTATTTCTGTGCCAGCAGCCAAGGGGCGGGACAGGGATCATGGGCTTTCTTTGGACAA	CASSQGAGQGSWAFF	0.00404343	45	TCRBV03	TCRBD01-01*01	TCRBJ01-01*01
GCCTTGTTGCTGGGGGACTCGGCCCTGTATCTCTGTGCCAGCAGCTTGGAAGGGCCGGTGGGCACCGGGGAGCTGTTTTTTGGAGAA	CASSLEGPVGTGELFF	0.00404343	48	TCRBV05-05*01	unresolved	TCRBJ02-02*01
AGTCTGCTGCCTCCTCCCAGACATCTGTATATTTCTGCGCCAGCAGTGACTAGCGGCCGATGCACAGATACGCAGTATTTTGGCCCA		0.00404343	46	TCRBV10-01	TCRBD02-01	TCRBJ02-03*01
GCCTTGTTGCTGGGGGACTCGGCCCTCTATCTCTGTGCCAGCAGCTTGGGACTAGCGGGAGCGCTACACATTCAGTACTTCGGCGCC	CASSLGLAGALHIQYF	0.00404343	48	TCRBV05-06*01	TCRBD02-01*02	TCRBJ02-04*01
AACGCCTTGTTGCTGGGGGACTCGGCCCTGTATCTCTGTGCCAGCAGCTCCGACGGGAGCTCTGGAAACACCATATATTTTGGAGAG	CASSSDGSSGNTIYF	0.00404343	45	TCRBV05-05*01	TCRBD02-01*02	TCRBJ01-03*01
AGGCTGCTGTCGGCTGCTCCCTCCCAGACATCTGTGTACTTCTGTGCCAGTGCCCTTACAGGGTCGGGTGGCTACACCTTCGGTTCG	CASALTGSGGYTF	0.00404343	39	TCRBV06-05*01	TCRBD01-01*01	TCRBJ01-02*01
ATCCAGCAGGTAGTGCGAGGAGATTCGGCAGCTTATTTCTGTGCCAGCTCACCACGGGGACAGCACACTGAAGCTTTCTTTGGACAA	CASSPRGQHTEAFF	0.00404343	42	TCRBV18-01*01	TCRBD01-01*01	TCRBJ01-01*01
ATCAATTCCCTGGAGCTTGGTGACTCTGCTGTGTATTTCTGTGCCAGCAGCCTCACAGGGGGATTGGCTGAAGCTTTCTTTGGACAA	CASSLTGGLAEAFF	0.00404343	42	TCRBV03	TCRBD01-01*01	TCRBJ01-01*01
GAGTCAGCTACCCGCTCCCAGACATCTGTGTATTTCTGCGCCAGCAGTTGGACAGGAGCGAACACCGGGGAGCTGTTTTTTGGAGAA	CASSWTGANTGELFF	0.00404343	45	TCRBV10-02*01	TCRBD01-01*01	TCRBJ02-02*01
CTGGAGTCGGCTGCTCCCTCCCAGACATCTGTGTACTTCTGTGCCAGCAGGAGAAACACAGGGCTGGAGACCCAGTACTTCGGGCCA	CASRRNTGLETQYF	0.00404343	42	TCRBV06-01*01	TCRBD01-01*01	TCRBJ02-05*01
GGCTGCTCCCTCCCAGACATCTGTGTACTTCTGTGCCAGCAGAACCTGGAGGGCCCCTTAGCCAAAAACATTCAGTACTTCGGCGCC		0.00404343	50	TCRBV06	TCRBD02-01*02	TCRBJ02-04*01
CAGCGCACACAGCAGGAGGACTCCGCCGTGTATCTCTGTGCCAGCAGCTTAGTTCCAGGGGGCAGAAACACCATATATTTTGGAGAG	CASSLVPGGRNTIYF	0.00404343	45	TCRBV07-08*01	TCRBD01-01*01	TCRBJ01-03*01
CAGCCTGCAGAGCTTGGGGACTCGGCCGTGTATCTCTGTGCCAGCAGCTTAGCTCGCCACTCTGGAAACACCATATATTTTGGAGAG	CASSLARHSGNTIYF	0.00404343	45	TCRBV11-03*01	unresolved	TCRBJ01-03*01
TCGGCTGCTCCCTCCCAAACATCTGTGTACTTCTGTGCCAGCAGTCTTACTGAGGGCCACGGGAGGAACGAGCAGTACTTCGGGCCG	CASSLTEGHGRNEQYF	0.00404343	48	TCRBV06	TCRBD02-01*02	TCRBJ02-07*01
AAGATCCAGCGCACAGAGCGGGGGGACTCAGCCGTGTATCTCTGTGCCAGCAGCTCCCGGACAGGGAGAGGCTACACCTTCGGTTCG	CASSSRTGRGYTF	0.00404343	39	TCRBV07-03*01	TCRBD01-01*01	TCRBJ01-02*01
TGAACGCCTTGTTGCTGGGGGACTCGGCCCTGTATCTCTGTGCCAGCCCTGTGGACAGGCCCTAATGAAAAACTGTTTTTTGGCAGT		0.00404343	43	TCRBV05-05*01	TCRBD01-01*01	TCRBJ01-04*01
AATGTGAGTGCCTTGGAGCTGGGGGACTCGGCCCTGTATCTCTGTGCCAGAAGCTTAGGGGGACAGTGCGAAGCTTTCTTTGGACAA	CARSLGGQCEAFF	0.00404343	39	TCRBV05-03	TCRBD01-01*01	TCRBJ01-01*01
CAGCGCACACAGCAGGAGGACTCGGCCGTGTATCTCTGTGCCAGCAGCACCCGACAGGGGGCTAAAGGGGAGCTGTTTTTTGGAGAA	CASSTRQGAKGELFF	0.00404343	45	TCRBV07-02*01	TCRBD01-01*01	TCRBJ02-02*01
TCGGCCCAAAAGAACCCGACAGCTTTCTATCTCTGTGCCAGTAGTATAAAGAGCGGGGGGAACACCGGGGAGCTGTTTTTTGGAGAA	CASSIKSGGNTGELFF	0.00404343	48	TCRBV19-01	TCRBD02-01*01	TCRBJ02-02*01
CTCTCAGACTTCTGTTTACTTCTGTGCCAGCAGTTTCGGATCCAGTATAGCGGGAGGGCCCCCACAGATACGCAGTATTTTGGCCCA		0.00404343	59	TCRBV06-07*01	TCRBD02-01*02	TCRBJ02-03*01
AGTCTGCTGCCTCCTCCCAGACATCTGTATATTTCTGCGCCAGCAGGTTTGACTAGCGGGAGATATAATGAGCAGTTCTTCGGGCCA		0.00404343	46	TCRBV10-01	TCRBD02-01*02	TCRBJ02-01*01
GAGTCGGCTGCTCCCTCCCAGACATCTGTGTACTTCTGTGCCAGCAACAAAGGGGAGGCGGGAGATAACGAGCAGTACTTCGGGCCG	CASNKGEAGDNEQYF	0.00404343	45	TCRBV06-01*01	TCRBD02-01*02	TCRBJ02-07*01
AGGCTGCTGTCGGCTGCTCCCTCCCAGACATCTGTGTACTTCTGTGCCAGCAGTTTGACAACTTCGGATGGCTACACCTTCGGTTCG	CASSLTTSDGYTF	0.00404343	39	TCRBV06-05*01	TCRBD01-01*01	TCRBJ01-02*01
GAGTTGGCTGCTCCCTCCCAGACATCTGTGTACTTCTGTGCCAGCACCAAACCGACAGGGTATGGCACTGAAGCTTTCTTTGGACAA	CASTKPTGYGTEAFF	0.00404343	45	TCRBV06-06	TCRBD01-01*01	TCRBJ01-01*01
CGGTCCACAAAGCTGGAGGACTCAGCCATGTACTTCTGTGCCAGCAGTGAAAGCGCTTATAGCACAGATACGCAGTATTTTGGCCCA	CASSESAYSTDTQYF	0.00404343	45	TCRBV02-01*01	TCRBD02-01	TCRBJ02-03*01
GCTGCTCCCTCCCAGACATCTGTGTACTTCTGTGCCAGCAGTGCAGGGACAGGGGTTGGCCCCTACAATGAGCAGTTCTTCGGGCCA	CASSAGTGVGPYNEQFF	0.00404343	51	TCRBV06-01*01	TCRBD01-01*01	TCRBJ02-01*01
CTGTCGGCTGCTCCCTCCCAGACATCTGTGTACTTCTGTGCCAGCAGGCCCAACCGGGACAGGGGATCCGAGCAGTACTTCGGGCCG	CASRPNRDRGSEQYF	0.00404343	45	TCRBV06-05*01	TCRBD01-01*01	TCRBJ02-07*01
AACGCCTTGGAGCTGGAGGACTCGGCCCTGTATCTCTGTGCCAGCAGCTTGGGTCGGACGGGCAATCAGCCCCAGCATTTTGGTGAT	CASSLGRTGNQPQHF	0.00404343	45	TCRBV05-08*01	unresolved	TCRBJ01-05*01
ATCCGGTCCACAAAGCTGGAGGACTCAGCCATGTACTTCTGTGCCAGCAGTGAAGGGGGTGGGTATCAGCCCCAGCATTTTGGTGAT	CASSEGGGYQPQHF	0.00404343	42	TCRBV02-01*01	unresolved	TCRBJ01-05*01
CAGCCCTCAGAACCCAGGGACTCAGCTGTGTATTTTTGTGCTAGTGGTTTGGAACGACAGAACACCGGGGAGCTGTTTTTTGGAGAA	CASGLERQNTGELFF	0.00404343	45	TCRBV12-05*01	TCRBD01-01*01	TCRBJ02-02*01
CTAGAGTCTGCCATCCCCAACCAGACAGCTCTTTACTTCTGTGCCACCAGTGGTATAGAGAACACCGGGGAGCTGTTTTTTGGAGAA	CATSGIENTGELFF	0.00404343	42	TCRBV24	TCRBD02-01	TCRBJ02-02*01
AGGCTGCTGTCGGCTGCTCCCTCCCAGACATCTGTGTACTTCTGTGCCAGCCTCACAGGGGACACCGGGGAGCTGTTTTTTGGAGAA	CASLTGDTGELFF	0.00404343	39	TCRBV06-05*01	TCRBD01-01*01	TCRBJ02-02*01
GAGTCCGCTACCAGCTCCCAGACATCTGTGTACTTCTGTGCCATCAGCGGAACTCCAGGATTTCAAGAGACCCAGTACTTCGGGCCA	CAISGTPGFQETQYF	0.00404343	45	TCRBV10-03*01	TCRBD01-01*01	TCRBJ02-05*01
ACATCAATTCCCTGGAGCTTGGTGACTCTGCTGTGTATTTCTGTGCCAGCAGCCAATGGGACAGCAAATGAGCAGTTCTTCGGGCCA		0.00404343	40	TCRBV03	TCRBD01-01*01	TCRBJ02-01*01
GCTGCTCCCTCCCAGACATCTGTGTACTTCTGTGCCAGCAGTTACCAGGGAGCGCCTCGGACTTACAATGAGCAGTTCTTCGGGCCA	CASSYQGAPRTYNEQFF	0.00404343	51	TCRBV06	unresolved	TCRBJ02-01*01
CTCACTGTGACATCGGCCCAAAAGAACCCGACAGCTTTCTATCTCTGTGCCAGTAGTATGGGTAGCGGGTCCCGGTACTTCGGCGCC	CASSMGSGSRYF	0.00404343	36	TCRBV19-01	TCRBD02-01	TCRBJ02-04*01
ATCCAGCGCACAGAGCAGGGGGACTCGGCCATGTATCTCTGTGCCAGCAGCTTAAATCTCCTCCCGTACGGCTACACCTTCGGTTCG	CASSLNLLPYGYTF	0.00404343	42	TCRBV07-09	unresolved	TCRBJ01-02*01
CTGTCGGCTGCTCCCTCCCAGACATCTGTGTACTTCTGTGCCAGCAGTTACTCAGGGACAGGGGGTGCGGGCTACACCTTCGGTTCG	CASSYSGTGGAGYTF	0.00404343	45	TCRBV06-05*01	TCRBD01-01*01	TCRBJ01-02*01
TCGCCCAGCCCCAACCAGACCTCTCTGTACTTCTGTGCCAGAGATCCGGGACAGGGGATGTTTGACGGCGAAGCTTTCTTTGGACAA	CARDPGQGMFDGEAFF	0.00404343	48	TCRBV27-01*01	TCRBD01-01*01	TCRBJ01-01*01
GAGTCGCCCAGCCCCAACCAGACCTCTCTGTACTTCTGTGCCAGCAGTCCTCGTTGGACAGGGGAGGATGAAGCTTTCTTTGGACAA	CASSPRWTGEDEAFF	0.00404343	45	TCRBV27-01*01	TCRBD01-01*01	TCRBJ01-01*01
AATTCCCTGGAGCTTGGTGACTCTGCTGTGTATTTCTGTGCCAGCAGCCAAGGTCTAGCAGGTCGCGCTGAAGCTTTCTTTGGACAA	CASSQGLAGRAEAFF	0.00404343	45	TCRBV03	TCRBD02-01	TCRBJ01-01*01
AGTGCCCATCCTGAAGACAGCAGCTTCTACATCTGCAGTGCTAGAGTTATAAGCGGGGGGCTCGCCGGGGAGCTGTTTTTTGGAGAA	CSARVISGGLAGELFF	0.00404343	48	TCRBV20	TCRBD02-01*01	TCRBJ02-02*01
AATGTGAGCACCTTGGAGCTGGGGGACTCGGCCCTTTATCTTTGCGCCAGCAGCTTGTGGCCGTGGGATACGCAGTATTTTGGCCCA	CASSLWPWDTQYF	0.00404343	39	TCRBV05-01*01	TCRBD01-01*01	TCRBJ02-03*01
TCCCTGGAGCTTGGTGACTCTGCTGTGTATTTCTGTGCCAGCAGCCAACCTCCGGGACTAGCACAAGAGACCCAGTACTTCGGGCCA	CASSQPPGLAQETQYF	0.00404343	48	TCRBV03	TCRBD02-01	TCRBJ02-05*01
GAGTCGGCTGCTCCCTCCCAAACATCTGTGTACTTCTGTGCCAGCCGTTTTGCGGTTAGCTCCTACAATGAGCAGTTCTTCGGGCCA	CASRFAVSSYNEQFF	0.00404343	45	TCRBV06	TCRBD02-01	TCRBJ02-01*01
AACGCCTTGTTGCTGGGGGACTCGGCCCTGTATCTCTGTGCCAGCAGCTGGGGACAGGGGGTGGGCAATGAGCAGTTCTTCGGGCCA	CASSWGQGVGNEQFF	0.00404343	45	TCRBV05-05*01	TCRBD01-01*01	TCRBJ02-01*01
TCCCTGGAGCTTGGTGACTCTGCTGTGTATTTCTGTGCCAGCAGCCAGAAAACAGGGGGTAGTGGAAACACCATATATTTTGGAGAG	CASSQKTGGSGNTIYF	0.00404343	48	TCRBV03	TCRBD01-01*01	TCRBJ01-03*01
GAGTTGGCTGCTCCCTCCCAGACATCTGTGTACTTCTGTGCCAGCAGCCGATCGACAGGGAGGAAGAACGAGCAGTACTTCGGGCCG	CASSRSTGRKNEQYF	0.00404343	45	TCRBV06-06	TCRBD01-01*01	TCRBJ02-07*01
CTCACTCTGGAGTCAGCTACCCGCTCCCAGACATCTGTGTATTTCTGCGCCAGCATGCGGGATGGCTATGGCTACACCTTCGGTTCG	CASMRDGYGYTF	0.00404343	36	TCRBV10-02*01	TCRBD02-01*02	TCRBJ01-02*01
TCTGAAGATCCGGTCCACAAAGCTGGAGGACTCAGCCATGTACTTCTGTGCCAGCATCAGACCGAGGGTGGCTACACCTTCGGTTCG		0.00404343	35	TCRBV02-01*01	TCRBD02-01*02	TCRBJ01-02*01
CTGCTGTCGGCTGCTCCCTCCCAGACATCTGTGTACTTCTGTGCCAGCAGTTACGGACAGAGCAATCAGCCCCAGCATTTTGGTGAT	CASSYGQSNQPQHF	0.00404343	42	TCRBV06-05*01	TCRBD01-01*01	TCRBJ01-05*01
CAGGGGACACAGCACTGTATTTCTGTGCCAGCAGCACCAAGCAAAGGCGACAGAGGTGGGAGCAATCAGCCCCAGCATTTTGGTGAT		0.00404343	58	TCRBV21-01*01	TCRBD01-01*01	TCRBJ01-05*01
AGGCTGCTGTCGGCTGCTCCCTCCCAGACATCTGTGTACTTCTGTGCCAGCCAAGACGATGGCAATCAGCCCCAGCATTTTGGTGAT	CASQDDGNQPQHF	0.00404343	39	TCRBV06-05*01	unresolved	TCRBJ01-05*01
CTGGGGTTGGAGTCGGCTGCTCCCTCCCAAACATCTGTGTACTTCTGTGCCAGCAGTCGACCGAATCAGCCCCAGCATTTTGGTGAT	CASSRPNQPQHF	0.00404343	36	TCRBV06	unresolved	TCRBJ01-05*01
ATCCAGCGCACAGAGCAGGGGGACTCGGCCATGTATCTCTGTGCCAGCAGTTCCTGGGACTCGAACACTGAAGCTTTCTTTGGACAA	CASSSWDSNTEAFF	0.00404343	42	TCRBV07-09	TCRBD02-01	TCRBJ01-01*01
GTGACATCGGCCCAAAAGAACCCGACAGCTTTCTATCTCTGTGCCAGTAGTCCCCAGGGGTGGAACACTGAAGCTTTCTTTGGACAA	CASSPQGWNTEAFF	0.00404343	42	TCRBV19-01	TCRBD01-01*01	TCRBJ01-01*01
CTGACCCTGGAGTCTGCCAGGCCCTCACATACCTCTCAGTACCTCTGTGCCAGCAGTATACAGGGCTCTGGAGCTTTCTTTGGACAA	CASSIQGSGAFF	0.00404343	36	TCRBV25-01*01	TCRBD01-01*01	TCRBJ01-01*01
GAGTCTGCCATCCCCAACCAGACAGCTCTTTACTTCTGTGCCACCAGTGACCTAAGGTCGGACACCGGGGAGCTGTTTTTTGGAGAA	CATSDLRSDTGELFF	0.00404343	45	TCRBV24	unresolved	TCRBJ02-02*01
GAGTCGGCTGCTCCCTCCCAGACATCTGTGTACTTCTGTGCCAGCAGTGAATGGGGACTATTGTCAGATACGCAGTATTTTGGCCCA	CASSEWGLLSDTQYF	0.00404343	45	TCRBV06-01*01	TCRBD02-01	TCRBJ02-03*01
GTGACATCGGCCCAAAAGAACCCGACAGCTTTCTATCTCTGTGCCAGTAGTACCACAGGGGGGCAAGAGACCCAGTACTTCGGGCCA	CASSTTGGQETQYF	0.00404343	42	TCRBV19-01	TCRBD01-01*01	TCRBJ02-05*01
CCCTGATCCTGGAGTCGCCCAGCCCCAACCAGACCTCTCTGTACTTCTGTGCCAGCAAACCCTCAAGAGACCCAGTACTTCGGGCCA		0.00404343	34	TCRBV27-01*01	unresolved	TCRBJ02-05*01
GAGTCTGCTGCCTCCTCCCAGACATCTGTATATTTCTGCGCCAGCAGCGCAGACTATAGCTCCTACAATGAGCAGTTCTTCGGGCCA	CASSADYSSYNEQFF	0.00404343	45	TCRBV10-01	TCRBD02-01	TCRBJ02-01*01
GTCGCCCAGCCCCAACCAGACCTCTCTGTACTTCTGTGCCAGCAGTTAGGCGGGACAGCCCTCAGCGATGAGCAGTTCTTCGGGCCA		0.00404343	47	TCRBV27-01*01	TCRBD01-01*01	TCRBJ02-01*01
GTGACATCGGCCCAAAAGAACCCGACAGCTTTCTATCTCTGTGCCAGTAGTCCTCTCGGGACTTTCAACACCATATATTTTGGAGAG	CASSPLGTFNTIYF	0.00404343	42	TCRBV19-01	TCRBD02-01	TCRBJ01-03*01
ACTCTGGAGTCTGCTGCCTCCTCCCAGACATCTGTATATTTCTGCGCCAGCAGTGATGACCATGGATACGAGCAGTACTTCGGGCCG	CASSDDHGYEQYF	0.00404343	39	TCRBV10-01	unresolved	TCRBJ02-07*01
CCGCTCAGGCTGCTGTCGGCTGCTCCCTCCCAGACATCTGTGTACTTCTGTGCCAGCAGGGACCTCTACGAGCAGTACTTCGGGCCG	CASRDLYEQYF	0.00404343	33	TCRBV06-05*01	unresolved	TCRBJ02-07*01
TCCGCCAGCACCAACCAGACATCTATGTACCTCTGTGCCAGCAGTCCTTACCCCAAGGTGGCTGTCTACGAGCAGTACTTCGGGCCG	CASSPYPKVAVYEQYF	0.00404343	48	TCRBV28-01*01	unresolved	TCRBJ02-07*01
TCAGCTACCCGCTCCCAGACATCTGTGTATTTCTGCGCCAGCAGTGAGTCAATATGGGGGCCTGACTATGGCTACACCTTCGGTTCG	CASSESIWGPDYGYTF	0.00404343	48	TCRBV10-02*01	TCRBD01-01*01	TCRBJ01-02*01
ATCCTGGAGTCGCCCAGCCCCAACCAGACCTCTCTGTACTTCTGTGCCAGCAGTTGGTATAGCAATCAGCCCCAGCATTTTGGTGAT	CASSWYSNQPQHF	0.00404343	39	TCRBV27-01*01	unresolved	TCRBJ01-05*01
AGTCGCCCAGCCCCAACCAGACCTCTCTGTACTTCTGTGCCAGCAGTTTCTACAGGGGAACCTAATGAAAAACTGTTTTTTGGCAGT		0.00404343	46	TCRBV27-01*01	TCRBD01-01*01	TCRBJ01-04*01
CTCACTCTGGAGTCAGCTACCCGCTCCCAGACATCTGTGTATTTCTGCGCCAGCAGTGACGCGAACACTGAAGCTTTCTTTGGACAA	CASSDANTEAFF	0.00404343	36	TCRBV10-02*01	unresolved	TCRBJ01-01*01
ACTCTGAAGATCCGGTCCACAAAGCTGGAGGACTCAGCCATGTACTTCTGTGCCAGCATGGGGGGCAGTGAAGCTTTCTTTGGACAA	CASMGGSEAFF	0.00404343	33	TCRBV02-01*01	unresolved	TCRBJ01-01*01
GCGTCTGCTGTACCCTCTCAGACATCTGTGTACTTCTGTGCCAGCAGTCCATCGACAGGGGGCCACCTTGAAGCTTTCTTTGGACAA	CASSPSTGGHLEAFF	0.00404343	45	TCRBV06-04	TCRBD01-01*01	TCRBJ01-01*01
GTGACATCGGCCCAAAAGAACCCGACAGCTTTCTATCTCTGTGCCAGTAGCCTGACAGGGGGCCAAGAGACCCAGTACTTCGGGCCA	CASSLTGGQETQYF	0.00404343	42	TCRBV19-01	TCRBD01-01*01	TCRBJ02-05*01
CCGCTCAGGCTGCTGTCGGCTGCTCCCTCCCAGACATCTGTGTACTTCTGTGCCAGCAGTTACGGGGAGACCCAGTACTTCGGGCCA	CASSYGETQYF	0.00404343	33	TCRBV06-05*01	unresolved	TCRBJ02-05*01
TTGGAGCTGGGGGACTCGGCCCTTTATCTTTGCGCCAGCAGCTTGGCCAAGCAGTTGGCCTCCTACAATGAGCAGTTCTTCGGGCCA	CASSLAKQLASYNEQFF	0.00404343	51	TCRBV05-01*01	unresolved	TCRBJ02-01*01
GCCTTGGAGCTGGACGACTCGGCCCTGTATCTCTGTGCCAGCAGCCGAACCCTAGCGGGAAGGGGGAATGAGCAGTTCTTCGGGCCA	CASSRTLAGRGNEQFF	0.00404343	48	TCRBV05-04*01	TCRBD02-01*02	TCRBJ02-01*01
AGTCCACGGAGTCAGGGGACACAGCACTGTATTTCTGTGCCAGCAGCGCCCGGGACAGGCTCTGGAAACACCATATATTTTGGAGAG		0.00404343	46	TCRBV21-01*01	TCRBD01-01*01	TCRBJ01-03*01
ATCCGGTCCACAAAGCTGGAGGACTCAGCCATGTACTTCTGTGCCAGCAGTGGGACTAGCGGCTCCTACGAGCAGTACTTCGGGCCG	CASSGTSGSYEQYF	0.00404343	42	TCRBV02-01*01	TCRBD02-01	TCRBJ02-07*01
ACCAGTGCCCATCCTGAAGACAGCAGCTTCTACATCTGCAGTGCTCCTAAAGGACAGGGGGCCCGCTATGGCTACACCTTCGGTTCG	CSAPKGQGARYGYTF	0.00404343	45	TCRBV20	TCRBD01-01*01	TCRBJ01-02*01
TCGGCTGCTCCCTCCCAGACATCTGTGTACTTCTGTGCCAGCACGTGGTTGACAGGGTTTGAGAACACTGAAGCTTTCTTTGGACAA	CASTWLTGFENTEAFF	0.00404343	48	TCRBV06	TCRBD01-01*01	TCRBJ01-01*01
ACATCGGCCCAAAAGAACCCGACAGCTTTCTATCTCTGTGCCAGTAGGCGGGGGGAGTATCCGAACACTGAAGCTTTCTTTGGACAA	CASRRGEYPNTEAFF	0.00404343	45	TCRBV19-01	TCRBD02-01*01	TCRBJ01-01*01
CCCAGCCCCAACCAGACCTCTCTGTACTTCTGTGCCAGCAGTCTCCGATGGACAGGGAGGGAAGGCACTGAAGCTTTCTTTGGACAA	CASSLRWTGREGTEAFF	0.00404343	51	TCRBV27-01*01	TCRBD01-01*01	TCRBJ01-01*01
CAGCCTGCAGAACTGGAGGATTCTGGAGTTTATTTCTGTGCCAGCAGCCCCATGCGGGGGATGGGGACTGAAGCTTTCTTTGGACAA	CASSPMRGMGTEAFF	0.00404343	45	TCRBV14-01*01	TCRBD02-01*01	TCRBJ01-01*01
GAGTCTGCCAGGCCCTCACATACCTCTCAGTACCTCTGTGCCAGCAGTGTAACACTGGGTAGCACCGGGGAGCTGTTTTTTGGAGAA	CASSVTLGSTGELFF	0.00404343	45	TCRBV25-01*01	unresolved	TCRBJ02-02*01
GAGTCGGCTGCTCCCTCCCAAACATCTGTGTACTTCTGTGCCAGCAGTTACTCCGGGCGGCGCACAGATACGCAGTATTTTGGCCCA	CASSYSGRRTDTQYF	0.00404343	45	TCRBV06	unresolved	TCRBJ02-03*01
GAGATCCAGTCCACGGAGTCAGGGGACACAGCACTGTATTTCTGTGCCAGCAGCAAGACAGGGGCAGATACGCAGTATTTTGGCCCA	CASSKTGADTQYF	0.00404343	39	TCRBV21-01*01	TCRBD01-01*01	TCRBJ02-03*01
ACACAGCAGGAGGACTCGGCCGTGTATCTCTGTGCCAGCAGCTTAGCCGTCAGTGAGGGGGGCTACAATGAGCAGTTCTTCGGGCCA	CASSLAVSEGGYNEQFF	0.00404343	51	TCRBV07-02*01	unresolved	TCRBJ02-01*01
GGATTCTGGAGTTTATTTCTGTGCCAGCAGCAGCCGCCAAGACAGGGGAAAGGAAATCGAAGGGTCAATGAGCAGTTCTTCGGGCCA		0.00404343	62	TCRBV14-01*01	TCRBD01-01*01	TCRBJ02-01*01
AGCTGGGGGACTCAGCTTTGTATTTCTGTGCCAGCAGCGTAGGGTTTATGGCGGGAGGAGAATGAGAATGAGCAGTTCTTCGGGCCA		0.00404343	55	TCRBV09-01	TCRBD02-01*02	TCRBJ02-01*01
CTGGAGTCGCCCAGCCCCAACCAGACCTCTCTGTACTTCTGTGCCAGCAGTTTCGGCGGGGCCCACTACGAGCAGTACTTCGGGCCG	CASSFGGAHYEQYF	0.00404343	42	TCRBV27-01*01	TCRBD02-01*01	TCRBJ02-07*01
TCGGCTGCTCCCTCCCAAACATCTGTGTACTTCTGTGCCAGCAGTTACACACTAGCGGGAGCCACCTACGAGCAGTACTTCGGGCCG	CASSYTLAGATYEQYF	0.00404343	48	TCRBV06	TCRBD02-01*02	TCRBJ02-07*01
CTGTCGGCTGCTCCCTCCCAGACATCTGTGTACTTCTGTGCCAGCAGGGAGACTAGCGGGAGCTCCTACGAGCAGTACTTCGGGCCG	CASRETSGSSYEQYF	0.00404343	45	TCRBV06-05*01	TCRBD02-01*02	TCRBJ02-07*01
CTGGAGTCAGCTACCCGCTCCCAGACATCTGTGTATTTCTGCGCCAGCAGACCATCGGGGGCTTCCTACGAGCAGTACTTCGGGCCG	CASRPSGASYEQYF	0.00404343	42	TCRBV10-02*01	unresolved	TCRBJ02-07*01
CTGACGATCCAGCGCACACAGCAGGAGGACTCGGCCGTGTATCTCTGTGCCAGCAGCCAAGATTGGACCGAGCAGTACTTCGGGCCG	CASSQDWTEQYF	0.00404343	36	TCRBV07-02*01	unresolved	TCRBJ02-07*01
CCTGCAGAACTGGAGGATTCTGGAGTTTATTTCTGTGCCAGCAGCCAAGATAGGAGGGGACAGCACCATGGCTACACCTTCGGTTCG	CASSQDRRGQHHGYTF	0.00404343	48	TCRBV14-01*01	TCRBD01-01*01	TCRBJ01-02*01
CTGAAGATCCGGTCCACAAAGCTGGAGGACTCAGCCATGTACTTCTGTGCCAGCAGTGTCTTGAACTATGGCTACACCTTCGGTTCG	CASSVLNYGYTF	0.00404343	36	TCRBV02-01*01	TCRBD02-01	TCRBJ01-02*01
AGCCCCAACCAGACCTCTCTGTACTTCTGTGCCAGCAGTCCAGGACTTCTGGGGGCGACAAGCAATCAGCCCCAGCATTTTGGTGAT	CASSPGLLGATSNQPQHF	0.00404343	54	TCRBV27-01*01	TCRBD01-01*01	TCRBJ01-05*01
CAGCGCACACAGCAGGAGGACTCGGCCGTGTATCTCTGTGCCAGCAGCTTGGAAACAGGGTTGAATCAGCCCCAGCATTTTGGTGAT	CASSLETGLNQPQHF	0.00404343	45	TCRBV07-02*01	TCRBD01-01*01	TCRBJ01-05*01
CTGGAGTCTGCTGCCTCCTCCCAGACATCTGTATATTTCTGCGCCAGCAGTGCTACAGGGATTACTCAGCCCCAGCATTTTGGTGAT	CASSATGITQPQHF	0.00404343	42	TCRBV10-01	TCRBD01-01*01	TCRBJ01-05*01
CCTGCAAAGCTTGAGGACTCGGCCGTGTATCTCTGTGCCAGCAGCCAAAGCGGACAGGACCAAGGTGAAAAACTGTTTTTTGGCAGT	CASSQSGQDQGEKLFF	0.00404343	48	TCRBV11-02*02	TCRBD01-01*01	TCRBJ01-04*01
CTGAGCTCTCTGGAGCTGGGGGACTCAGCTTTGTATTTCTGTGCCAGCAGGGGCAGCCCACGGGATGGAAAACTGTTTTTTGGCAGT	CASRGSPRDGKLFF	0.00404343	42	TCRBV09-01	TCRBD02-01*02	TCRBJ01-04*01
CCTGCAGAGCTTGGGGACTCGGCCATGTATCTCTGTGCCAGCAGCCCCCCAGAGGGCGGATTGAACACTGAAGCTTTCTTTGGACAA	CASSPPEGGLNTEAFF	0.00404343	48	TCRBV11-01*01	TCRBD02-01*02	TCRBJ01-01*01
TTGGCGTCTGCTGTACCCTCTCAGACATCTGTGTACTTCTGTGCCAGCAGTGACTCGTTGGATCACGGGGAGCTGTTTTTTGGAGAA	CASSDSLDHGELFF	0.00404343	42	TCRBV06-04	unresolved	TCRBJ02-02*01
AACATCTGTGTACTTCTGTGCCAGCAGTTACTACACGGGGTAGGACTAAAGCGGTTCGCGAACACCGGGGAGCTGTTTTTTGGAGAA		0.00404343	65	TCRBV06	TCRBD02-01	TCRBJ02-02*01
CTGGAGTCGCCCAGCCCCAACCAGACCTCTCTGTACTTCTGTGCCAGCAGGGACAGGGCGAACACCGGGGAGCTGTTTTTTGGAGAA	CASRDRANTGELFF	0.00404343	42	TCRBV27-01*01	TCRBD01-01*01	TCRBJ02-02*01
TTGGAGTCGGCTGCTCCCTCCCAAACATCTGTGTACTTCTGTGCCAGTAGAGCGGGAGTGGACACCGGGGAGCTGTTTTTTGGAGAA	CASRAGVDTGELFF	0.00404343	42	TCRBV06	TCRBD02-01*02	TCRBJ02-02*01
CTGTCGGCTGCTCCCTCCCAGACATCTGTGTACTTCTGTGCCAGCAGTTACGACGACAGGGGATCCGGGGAGCTGTTTTTTGGAGAA	CASSYDDRGSGELFF	0.00404343	45	TCRBV06-05*01	TCRBD01-01*01	TCRBJ02-02*01
CTCAGGCTGGAGTTGGCTGCTCCCTCCCAGACATCTGTGTACTTCTGTGCCAGCAGTAGTTTTAGGGATACGCAGTATTTTGGCCCA	CASSSFRDTQYF	0.00404343	36	TCRBV06-06	unresolved	TCRBJ02-03*01
CGGTCCACAAAGCTGGAGGACTCAGCCATGTACTTCTGTGCCAGCCTCAAGAAACTAGCGGGCGACAATGAGCAGTTCTTCGGGCCA	CASLKKLAGDNEQFF	0.00404343	45	TCRBV02-01*01	TCRBD02-01	TCRBJ02-01*01
ATCCAGCGCACAGAGCAGGGGGACTCGGCCATGTATCTCTGTGCCAGCAGCTTCGGAGGAGCTGCGGCACCCCTCCACTTTGGGAAC	CASSFGGAAAPLHF	0.00404343	42	TCRBV07-09	TCRBD02-01*02	TCRBJ01-06*01
CTGTCGGCTGCTCCCTCCCAGACATCTGTGTACTTCTGTGCCAGCAGGCCGGACAGGACCTCTGGAAACACCATATATTTTGGAGAG	CASRPDRTSGNTIYF	0.00404343	45	TCRBV06-05*01	TCRBD01-01*01	TCRBJ01-03*01
CTTCACATCAATTCCCTGGAGCTTGGTGACTCTGCTGTGTATTTCTGTGCCAGCAGCGCGGGGGGCCACGAGCAGTACTTCGGGCCG	CASSAGGHEQYF	0.00404343	36	TCRBV03	TCRBD02-01*01	TCRBJ02-07*01
AGGCTGGAGTTGGCTGCTCCCTCCCAGACATCTGTGTACTTCTGTGCCAGCAGTCTAGCGGTCTCCTACGAGCAGTACTTCGGGCCG	CASSLAVSYEQYF	0.00404343	39	TCRBV06-06	TCRBD02-01	TCRBJ02-07*01
CTCAAGATCCAGCCTGCAGAGCTTGGGGACTCGGCCGTGTATCTCTGTGCCAGCAGCCCTCGGTCCTACGAGCAGTACTTCGGGCCG	CASSPRSYEQYF	0.00404343	36	TCRBV11-03*01	TCRBD02-01	TCRBJ02-07*01
AATTCCCTGGAGCTTGGTGACTCTGCTGTGTATTTCTGTGCCAGCAGCCAAGTGGCTAGCGGGAGCAGGGAGCAGTACTTCGGGCCG	CASSQVASGSREQYF	0.00404343	45	TCRBV03	TCRBD02-01*02	TCRBJ02-07*01
CTTGGAGCTGGGGGACTCAGCCCTGTACTTCTGTGCCAGCAGCTTATTCGTCGGACAGGGGCAAACTATGGCTACACCTTCGGTTCG		0.00404343	50	TCRBV13-01*01	TCRBD01-01*01	TCRBJ01-02*01
AAGATCCGGTCCACAAAGCTGGAGGACTCAGCCATGTACTTCTGTGCCAGCAGTGACAGGGTTGAGGGTGGCTACACCTTCGGTTCG	CASSDRVEGGYTF	0.00404343	39	TCRBV02-01*01	unresolved	TCRBJ01-02*01
GACATCCGCTCACCAGGCCTGGGGGACGCAGCCATGTACCTGTGTGCCACCAGCAGAGGCACAGAGGAAAAACTGTTTTTTGGCAGT	CATSRGTEEKLFF	0.00404343	39	TCRBV15-01*01	TCRBD01-01*01	TCRBJ01-04*01
CTGAGTTCTAAGAAGCTCCTTCTCAGTGACTCTGGCTTCTATCTCTGTGCCTGGAGACAGGGAGTCACTGAAGCTTTCTTTGGACAA	CAWRQGVTEAFF	0.00404343	36	TCRBV30-01*01	TCRBD01-01*01	TCRBJ01-01*01
TTGGAGCTGGGGGACTCGGCCCTTTATCTTTGCGCCAGCAGCGACGAGGCAGACCCGGACAACACCGGGGAGCTGTTTTTTGGAGAA	CASSDEADPDNTGELFF	0.00404343	51	TCRBV05-01*01	unresolved	TCRBJ02-02*01
TCGGCTGCTCCCTCCCAAACATCTGTGTACTTCTGTGCCAGCAGTTATAGGGACCCGCGGGCACCAGATACGCAGTATTTTGGCCCA	CASSYRDPRAPDTQYF	0.00404343	48	TCRBV06	unresolved	TCRBJ02-03*01
CTAAACCTGAGCTCTCTGGAGCTGGGGGACTCAGCTTTGTATTTCTGTGCCAGCAGCGTAGTAGTCGAAGAGCAGTTCTTCGGGCCA	CASSVVVEEQFF	0.00404343	36	TCRBV09-01	TCRBD02-01	TCRBJ02-01*01
ACCTTGGAGCTGGGGGACTCGGCCCTTTATCTTTGCGCCAGCAGCCGGAGCGGGAGTTCCCTAAACAATGAGCAGTTCTTCGGGCCA	CASSRSGSSLNNEQFF	0.00404343	48	TCRBV05-01*01	TCRBD02-01*02	TCRBJ02-01*01
GAGTCTGCCATCCCCAACCAGACAGCTCTTTACTTCTGTGCCACCAGTGATACAAGCGGGAGTATGGGTGAGCAGTTCTTCGGGCCA	CATSDTSGSMGEQFF	0.00404343	45	TCRBV24	TCRBD02-01*02	TCRBJ02-01*01
GCTCCCTCCCAAACATCTGTGTACTTCTGTGCCAGCAGTTACCACGCCGGGGGGGGCATTTCCAAAAACATTCAGTACTTCGGCGCC	CASSYHAGGGISKNIQYF	0.00404343	54	TCRBV06	TCRBD02-01*01	TCRBJ02-04*01
TCGGCTGCTCCCTCCCAAACATCTGTGTACTTCTGTGCCAGCAGTCCCCTTGAGGGTAGAGCAGTCTACGAGCAGTACTTCGGGCCG	CASSPLEGRAVYEQYF	0.00404343	48	TCRBV06	TCRBD02-01*02	TCRBJ02-07*01
ACTGTGACATCGGCCCAAAAGAACCCGACAGCTTTCTATCTCTGTGCCAGTAGTATGATAACTGACTATGGCTACACCTTCGGTTCG	CASSMITDYGYTF	0.00404343	39	TCRBV19-01	TCRBD02-01	TCRBJ01-02*01
TCGCTCAGGCTGGAGTCGGCTGCTCCCTCCCAGACATCTGTGTACTTCTGTGCCAGCAGTGAATGGGGGGAAGCTTTCTTTGGACAA	CASSEWGEAFF	0.00404343	33	TCRBV06-01*01	unresolved	TCRBJ01-01*01
CTGATCCTGGAGTCGCCCAGCCCCAACCAGACCTCTCTGTACTTCTGTGCCAGCAGCCCGGGCCCAACTGAAGCTTTCTTTGGACAA	CASSPGPTEAFF	0.00404343	36	TCRBV27-01*01	unresolved	TCRBJ01-01*01
CCCAACCAGACCTCTCTGTACTTCTGTGCCAGCAGTTTATTCCACCGTAGCTTGGGCGGGGACAACACTGAAGCTTTCTTTGGACAA	CASSLFHRSLGGDNTEAFF	0.00404343	57	TCRBV27-01*01	TCRBD02-01*01	TCRBJ01-01*01
CTCACTGTGACATCGGCCCAAAAGAACCCGACAGCTTTCTATCTCTGTGCCAGTGAAGGGGTAGGGACTGAAGCTTTCTTTGGACAA	CASEGVGTEAFF	0.00404343	36	TCRBV19-01	TCRBD01-01*01	TCRBJ01-01*01
TCGGCTGCTCCCTCCCAGACATCTGTGTACTTCTGTGCCAGCAGCCGAACAGGGGAAGTTAACACCGGGGAGCTGTTTTTTGGAGAA	CASSRTGEVNTGELFF	0.00404343	48	TCRBV06	TCRBD01-01*01	TCRBJ02-02*01
CTGCTGTCGGCTGCTCCCTCCCAGACATCTGTGTACTTCTGTGCCAGCAGCATTGCGGGTAGCACCGGGGAGCTGTTTTTTGGAGAA	CASSIAGSTGELFF	0.00404343	42	TCRBV06-05*01	TCRBD02-01	TCRBJ02-02*01
AGAACCCGACAGCTTTCTATCTCTGTGCCAGTAACGATACGATGCCCCGCCATCAAAGATTTCACCGGGGAGCTGTTTTTTGGAGAA		0.00404343	58	TCRBV19-01	unresolved	TCRBJ02-02*01
ATCCAGCGCACACAGCAGGAGGACTCGGCCGTGTATCTCTGTGCCAGCAGCCCCTCGTATTCGACCGGGGAGCTGTTTTTTGGAGAA	CASSPSYSTGELFF	0.00404343	42	TCRBV07-02*01	TCRBD02-01	TCRBJ02-02*01
CTGAGCTCTCTGGAGCTGGGGGACTCAGCTTTGTATTTCTGTGCCAGCAGCGACAGGACTGTGGGCGGGGAGCTGTTTTTTGGAGAA	CASSDRTVGGELFF	0.00404343	42	TCRBV09-01	unresolved	TCRBJ02-02*01
CTGTCGGCTGCTCCCTCCCAGACATCTGTGTACTTCTGTGCCAGCAGTCGGGACTTCGGAGACACAGATACGCAGTATTTTGGCCCA	CASSRDFGDTDTQYF	0.00404343	45	TCRBV06-05*01	TCRBD02-01	TCRBJ02-03*01
CAGCCTGCAGAGCTTGGGGACTCGGCCATGTATCTCTGTGCCAGCAGCTACAGGGGGGGTAGGACAGATACGCAGTATTTTGGCCCA	CASSYRGGRTDTQYF	0.00404343	45	TCRBV11-01*01	TCRBD01-01*01	TCRBJ02-03*01
CAGCGCACACAGCAGGAGGACTCGGCCGTGTATCTCTGTGCCAGCAGCATGGGACTAGCGGGAGTAGATACGCAGTATTTTGGCCCA	CASSMGLAGVDTQYF	0.00404343	45	TCRBV07-02*01	TCRBD02-01*02	TCRBJ02-03*01
AGAGCGGGGGGACTCAGCCGTGTATCTCTGTGCCAGCAGCGGAAAAGGTACTCGTAGCGGGTGAGGGAGACCCAGTACTTCGGGCCA		0.00404343	53	TCRBV07-03*01	TCRBD02-01	TCRBJ02-05*01
CTGGAGTTGGCTGCTCCCTCCCAGACATCTGTGTACTTCTGTGCCAGCAGTTGGGGACTAGCGGGAAATGAGCAGTTCTTCGGGCCA	CASSWGLAGNEQFF	0.00404343	42	TCRBV06-06	TCRBD02-01*02	TCRBJ02-01*01
TCGGCTGCTCCCTCCCAGACATCTGTGTACTTCTGTGCCAGCGAAAAGGGACAGACAAGCTCCTACAATGAGCAGTTCTTCGGGCCA	CASEKGQTSSYNEQFF	0.00404343	48	TCRBV06	TCRBD01-01*01	TCRBJ02-01*01
CTGTCGGCTGCTCCCTCCCAGACATCTGTGTACTTCTGTGCCAGCAGCGAGTCGTACGGGAGGGATAGTGAGCAGTTCTTCGGGCCA	CASSESYGRDSEQFF	0.00404343	45	TCRBV06-05*01	TCRBD02-01*02	TCRBJ02-01*01
AAACCTGAGCTCTCTGGAGCTGGGGGACTCAGCTTTGTATTTCTGTGCCCAAAGGGCGGGAGTGAAAACATTCAGTACTTCGGCGCC		0.00404343	38	TCRBV09-01	TCRBD02-01*02	TCRBJ02-04*01
GGAGTCTGCTGCCTCCTCCCAGACATCTGTATATTTCTGCGCCAGCAGTGGGGGATGACGAAGAGGGACGAGCAGTACTTCGGGCCG		0.00404343	44	TCRBV10-01	TCRBD02-01*02	TCRBJ02-07*01
TCCAGTCCACGGAGTCAGGGGACACAGCACTGTATTTCTGTGCCAGCAGCAACGGGGACTAGCCATGACGAGCAGTACTTCGGGCCG		0.00404343	43	TCRBV21-01*01	TCRBD02-01	TCRBJ02-07*01
TCCAGCGCACAGAGCAGGGGGACTCAGCTGTGTATCTCTGTGCCAGCAGCTTAGGTCAGGGAAGCCTACGAGCAGTACTTCGGGCCG		0.00404343	43	TCRBV07-04*01	TCRBD01-01*01	TCRBJ02-07*01
CTGCTGTCGGCTGCTCCCTCCCAGACATCTGTGTACTTCTGTGCCAGCACCGACAGGGGGCGATCTTACGAGCAGTACTTCGGGCCG	CASTDRGRSYEQYF	0.00404343	42	TCRBV06-05*01	TCRBD01-01*01	TCRBJ02-07*01
GAGTCGGCTGCTCCCTCCCAAACATCTGTGTACTTCTGTGCCAGCAGTTACCCCGCTGAAACAGAATATGGCTACACCTTCGGTTCG	CASSYPAETEYGYTF	0.00404343	45	TCRBV06	TCRBD01-01*01	TCRBJ01-02*01
CAGCCTGCAGAGCAGGGGGACTCGGCCGTGTATGTCTGTGCAAGTCGCTTAATGATAAGAGGCAATCAGCCCCAGCATTTTGGTGAT	CASRLMIRGNQPQHF	0.00404343	45	TCRBV12-02*01	TCRBD02-01*02	TCRBJ01-05*01
GAGTCGCCCAGCCCCAACCAGACCTCTCTGTACTTCTGTGCCAGCAGGATGAACAGGTCTTTTCGAGAAAAACTGTTTTTTGGCAGT	CASRMNRSFREKLFF	0.00404343	45	TCRBV27-01*01	TCRBD01-01*01	TCRBJ01-04*01
TCCAGTCCACGGAGTCAGGGGACACAGCACTGTATTTCTGTGCCAGCAGCAAAGTACAGGGATAATGAAAAACTGTTTTTTGGCAGT		0.00404343	43	TCRBV21-01*01	TCRBD01-01*01	TCRBJ01-04*01
GAGTCAGCTACCCGCTCCCAGACATCTGTGTATTTCTGCGCCAGCAGTGATGAGGACAGGTTTAATGAAAAACTGTTTTTTGGCAGT	CASSDEDRFNEKLFF	0.00404343	45	TCRBV10-02*01	TCRBD01-01*01	TCRBJ01-04*01
TTGGCGTCTGCTGTACCCTCTCAGACATCTGTGTACTTCTGTGCCAGCAGTACGGGTCTGGACACCGGGGAGCTGTTTTTTGGAGAA	CASSTGLDTGELFF	0.00404343	42	TCRBV06-04	TCRBD02-01	TCRBJ02-02*01
CTGAGCTCTCTGGAGCTGGGGGACTCAGCTTTGTATTTCTGTGCCAGCAGCGTAGTGACAGGGCCCGGGGAGCTGTTTTTTGGAGAA	CASSVVTGPGELFF	0.00404343	42	TCRBV09-01	TCRBD01-01*01	TCRBJ02-02*01
CTGAACATGAGCTCCTTGGAGCTGGGGGACTCAGCCCTGTACTTCTGTGCCAGCAGCAAAGTAGCCGGGGAGCTGTTTTTTGGAGAA	CASSKVAGELFF	0.00404343	36	TCRBV13-01*01	TCRBD02-01	TCRBJ02-02*01
GCTACCAGCTCCCAGACATCTGTGTACTTCTGTGCCATCAGTGAGAAGGACAGGGGACGTCGCACAGATACGCAGTATTTTGGCCCA	CAISEKDRGRRTDTQYF	0.00404343	51	TCRBV10-03*01	TCRBD01-01*01	TCRBJ02-03*01
CACGCCCTGCAGCCAGAAGACTCAGCCCTGTATCTCTGCGCCAGCAGGACAACAGGGAGGTGGTCAGATACGCAGTATTTTGGCCCA	CASRTTGRWSDTQYF	0.00404343	45	TCRBV04-01*01	unresolved	TCRBJ02-03*01
GTGACATCGGCCCAAAAGAACCCGACAGCTTTCTATCTCTGTGCCAGTAGTTCAGCTGGGGGCAGGGGTACGCAGTATTTTGGCCCA	CASSSAGGRGTQYF	0.00404343	42	TCRBV19-01	TCRBD01-01*01	TCRBJ02-03*01
CTGCCATCCCCAACCAGACAGCTCTTTACTTCTGTGCCACCAGTGATCCTTGCTCGGGACTAGCGGGTGTCCCAGTACTTCGGGCCA		0.00404343	49	TCRBV24	TCRBD02-01	TCRBJ02-05*01
CTACACGCCCTGCAGCCAGAAGACTCAGCCCTGTATCTCTGCGCCAGCAGCCAAGATTTCTCCTCCGATGAGCAGTTCTTCGGGCCA	CASSQDFSSDEQFF	0.00404343	42	TCRBV04-01*01	TCRBD02-01	TCRBJ02-01*01
GGGTTGGAGTCGGCTGCTCCCTCCCAAACATCTGTGTACTTCTGTGCCAGCAGTTACCGGGAGACATACGAGCAGTACTTCGGGCCG	CASSYRETYEQYF	0.00404343	39	TCRBV06	TCRBD02-01*02	TCRBJ02-07*01
ATCCAGCCTGCAGAGCTTGGGGACTCGGCCATGTATCTCTGTGCCAGCAGCTTAGCGCGGCGGGCCTACGAGCAGTACTTCGGGCCG	CASSLARRAYEQYF	0.00404343	42	TCRBV11-01*01	TCRBD02-01	TCRBJ02-07*01
GGGTTGGAGTCGGCTGCTCCCTCCCAAACATCTGTGTACTTCTGTGCCAGCAGCGACGGGGGGTCCTACGAGCAGTACTTCGGGCCG	CASSDGGSYEQYF	0.00404343	39	TCRBV06	TCRBD02-01*01	TCRBJ02-07*01
TCCAGCGCACAGAGCAGGGGGACTCGGCCATGTATCTCTGTGCCAGCAGCTCAGACTAGCGGGAGCTACGAGCAGTACTTCGGGCCG		0.00404343	43	TCRBV07-09	TCRBD02-01*02	TCRBJ02-07*01
CGGTCCACAAAGCTGGAGGACTCAGCCATGTACTTCTGTGCCAGCAAGGGGACTAGCGGGAGAAGGTACGAGCAGTACTTCGGGCCG	CASKGTSGRRYEQYF	0.00404343	45	TCRBV02-01*01	TCRBD02-01*02	TCRBJ02-07*01
TGGAGTCGGCTGCTCCCTCCCAAACATCTGTGTACTTCTGTGCCAGCAGTTACAAGGGACACCCATTCCAGGCAGTACTTCGGGCCG		0.00404343	43	TCRBV06	TCRBD01-01*01	TCRBJ02-07*01
TCTCTGGAGCTGGGGGACTCAGCTTTGTATTTCTGTGCCAGCAGCGTAGGGAGCTTGGGGGACACCTATGGCTACACCTTCGGTTCG	CASSVGSLGDTYGYTF	0.00404343	48	TCRBV09-01	TCRBD01-01*01	TCRBJ01-02*01
CAGCCTGCAGAGCTTGGGGACTCGGCCGTGTATCTCTGTGCCAGCAGCTTAGGTTCGACAGCGAATTATGGCTACACCTTCGGTTCG	CASSLGSTANYGYTF	0.00404343	45	TCRBV11-03*01	TCRBD01-01*01	TCRBJ01-02*01
AGCTCTCTGGAGCTGGGGGACTCAGCTTTGTATTTCTGTGCCAGCAGCGTAGAGGGGGGGGCTGGGCAGCCCCAGCATTTTGGTGAT	CASSVEGGAGQPQHF	0.00404343	45	TCRBV09-01	TCRBD02-01*01	TCRBJ01-05*01
GAGTCTGCCATCCCCAACCAGACAGCTCTTTACTTCTGTGCCACCAGTGATCCAGGGGCAACTAATGAAAAACTGTTTTTTGGCAGT	CATSDPGATNEKLFF	0.00404343	45	TCRBV24	TCRBD01-01*01	TCRBJ01-04*01
[truncated: 1,068 more rows]

## Sheet: Table S2
Supplementary Table S2: Results from CDR3 detection of whole-exomes in 1078 TCGA BRCA patients
Sample ID	Exome Read Count	IMSEQ Read Count	Unique Clonotypes	iDNA Score
TCGA-E9-A22G-01A	115473384	0	0	0
TCGA-AN-A0XU-01A	106745060	0	0	0
TCGA-D8-A13Z-01A	115097490	1	1	3
TCGA-D8-A143-01A	137727510	0	0	0
TCGA-C8-A1HL-01A	235814478	0	0	0
TCGA-BH-A0WA-01A	96160104	0	0	0
TCGA-D8-A1XS-01A	134141820	0	0	0
TCGA-D8-A1JM-01A	142061550	1	1	2
TCGA-E9-A22H-01A	137085048	0	0	0
TCGA-D8-A1XC-01A	105028654	0	0	0
TCGA-A8-A083-01A	203035586	1	1	1
TCGA-D8-A1Y2-01A	59887388	1	1	7
TCGA-C8-A26W-01A	149861594	4	3	9
TCGA-A7-A2KD-01A	130545476	1	1	3
TCGA-E2-A14P-01A	187850482	1	1	1
TCGA-BH-A18S-01A	232191384	0	0	0
TCGA-A8-A094-01A	140270248	5	4	10
TCGA-E9-A22A-01A	138817228	0	0	0
TCGA-AR-A0TV-01A	105004884	4	3	10
TCGA-AQ-A0Y5-01A	128865518	0	0	0
TCGA-AR-A0TX-01A	118997752	3	3	9
TCGA-BH-A0W5-01A	124188766	1	1	3
TCGA-A2-A4S1-01A	87517388	0	0	0
TCGA-A2-A0YT-01A	90944878	0	0	0
TCGA-LD-A7W6-01A	101274936	1	1	4
TCGA-D8-A1X5-01A	104243044	0	0	0
TCGA-B6-A0RT-01A	111190906	6	6	10
TCGA-D8-A1XY-01A	130469540	0	0	0
TCGA-A7-A26H-01A	86702436	1	1	5
TCGA-A2-A3XU-01A	117683684	0	0	0
TCGA-3C-AALJ-01A	145606942	2	2	6
TCGA-A2-A0EP-01A	124681380	2	2	6
TCGA-A2-A0T2-01A	192552424	2	1	4
TCGA-AR-A0TT-01A	145719008	0	0	0
TCGA-BH-A0HY-01A	144383820	0	0	0
TCGA-BH-A0B8-01A	217624592	0	0	0
TCGA-A8-A08P-01A	156275330	6	6	10
TCGA-D8-A1JN-01A	133860386	0	0	0
TCGA-AR-A250-01A	170093744	2	1	5
TCGA-E2-A15F-01A	222614562	1	1	1
TCGA-GM-A2DB-01A	120060920	0	0	0
TCGA-B6-A0X4-01A	151806202	0	0	0
TCGA-AC-A3W7-01A	88764130	0	0	0
TCGA-E2-A15J-01A	197781950	0	0	0
TCGA-A7-A6VW-01A	61514670	0	0	0
TCGA-E2-A14N-01A	224428610	5	5	8
TCGA-3C-AALI-01A	121721016	1	1	3
TCGA-C8-A12X-01A	177850524	0	0	0
TCGA-AO-A03L-01A	123037488	1	1	3
TCGA-E2-A10F-01A	114220876	0	0	0
TCGA-A7-A13D-01A	197281904	0	0	0
TCGA-AR-A0TQ-01A	104972042	4	4	10
TCGA-4H-AAAK-01A	44861714	0	0	0
TCGA-A2-A25A-01A	167594458	0	0	0
TCGA-BH-A0GZ-01A	132848758	1	1	2
TCGA-D8-A1JJ-01A	123970366	0	0	0
TCGA-A7-A13F-01A	200628614	0	0	0
TCGA-A8-A09W-01A	206097240	1	1	1
TCGA-C8-A1HK-01A	128515094	0	0	0
TCGA-E2-A1IL-01A	124330800	0	0	0
TCGA-PE-A5DC-01A	74823304	0	0	0
TCGA-AR-A0TS-01A	99959014	5	3	10
TCGA-AC-A2FM-01A	75363074	0	0	0
TCGA-AR-A1AU-01A	106483856	1	1	4
TCGA-OL-A5D6-01A	86496984	0	0	0
TCGA-A2-A1G4-01A	159683240	2	2	5
TCGA-C8-A26V-01A	86403390	0	0	0
TCGA-A2-A0YE-01A	209236264	0	0	0
TCGA-AC-A3QQ-01B	89679628	0	0	0
TCGA-LL-A50Y-01A	86066350	0	0	0
TCGA-AO-A0JC-01A	161430496	21	13	10
TCGA-AN-A04C-01A	162253838	2	2	5
TCGA-BH-A0HQ-01A	168429678	0	0	0
TCGA-A1-A0SM-01A	161540046	0	0	0
TCGA-BH-A0C7-01B	113071696	1	1	4
TCGA-BH-A0EE-01A	115307190	0	0	0
TCGA-BH-A18T-01A	209594538	1	1	1
TCGA-A1-A0SH-01A	117346334	0	0	0
TCGA-E9-A228-01A	110147936	0	0	0
TCGA-A2-A1FV-01A	104113326	0	0	0
TCGA-E2-A1IU-01A	106604380	0	0	0
TCGA-B6-A0IE-01A	171683852	1	1	1
TCGA-A2-A25B-01A	112551494	0	0	0
TCGA-B6-A0IK-01A	161695182	4	4	8
TCGA-A7-A13H-01A	75609494	0	0	0
TCGA-AO-A0JM-01A	131859096	3	2	8
TCGA-EW-A1PH-01A	128149666	1	1	3
TCGA-XX-A899-01A	88072744	0	0	0
TCGA-BH-A0B5-01A	192157490	1	1	1
TCGA-OK-A5Q2-01A	57035158	0	0	0
TCGA-E9-A6HE-01A	60661530	1	1	7
TCGA-A2-A0D2-01A	175004620	3	2	7
TCGA-AR-A2LR-01A	114385224	0	0	0
TCGA-E2-A1L9-01A	154195582	0	0	0
TCGA-D8-A1XR-01A	129982078	0	0	0
TCGA-AC-A3W6-01A	81320816	1	1	5
TCGA-B6-A0RS-01A	141677758	1	1	2
TCGA-A2-A0YF-01A	136467188	0	0	0
TCGA-A2-A25D-01A	101341992	3	3	9
TCGA-E2-A2P5-01A	56775906	0	0	0
TCGA-C8-A1HM-01A	216598934	5	5	8
TCGA-EW-A423-01A	154408922	0	0	0
TCGA-A2-A0T3-01A	161387504	0	0	0
TCGA-C8-A8HQ-01A	91126974	0	0	0
TCGA-C8-A133-01A	182131284	0	0	0
TCGA-BH-A0DL-01A	172722800	2	2	5
TCGA-E2-A14Z-01A	129006484	1	1	3
TCGA-A2-A3XT-01A	98144008	3	2	9
TCGA-PL-A8LZ-01A	100849754	2	2	8
TCGA-A2-A0YG-01A	122455346	2	2	7
TCGA-E9-A3X8-01A	101288742	2	2	8
TCGA-AC-A2B8-01A	109134922	0	0	0
TCGA-A8-A07E-01A	181796082	0	0	0
TCGA-A7-A5ZV-01A	76015426	0	0	0
TCGA-BH-A1EU-01A	224150704	1	1	1
TCGA-C8-A1HN-01A	140020020	0	0	0
TCGA-C8-A12N-01A	104138054	0	0	0
TCGA-E2-A15L-01A	194775796	0	0	0
TCGA-E9-A1N4-01A	113538148	1	1	4
TCGA-PL-A8LV-01A	53924430	0	0	0
TCGA-AC-A2QJ-01A	84642642	0	0	0
TCGA-BH-A6R9-01A	85582288	1	1	5
TCGA-AO-A0J4-01A	110586042	1	1	4
TCGA-A8-A07C-01A	151262012	1	1	2
TCGA-EW-A1P4-01A	182977448	0	0	0
TCGA-LL-A6FR-01A	79248286	0	0	0
TCGA-A2-A0CU-01A	92008364	0	0	0
TCGA-BH-A18J-01A	181317408	0	0	0
TCGA-AN-A0AL-01A	185962900	4	1	8
TCGA-BH-A1FU-01A	168658914	1	1	1
TCGA-E2-A1L7-01A	164289394	0	0	0
TCGA-OL-A97C-01A	85164908	0	0	0
TCGA-B6-A0IB-01A	167179232	0	0	0
TCGA-AO-A124-01A	115994936	0	0	0
TCGA-BH-A0BM-01A	119954966	1	1	3
TCGA-AR-A24P-01A	91460694	0	0	0
TCGA-A2-A0T1-01A	113558936	2	1	7
TCGA-B6-A0X7-01A	128677748	1	1	3
TCGA-E2-A14Y-01A	220516296	0	0	0
TCGA-E2-A1LA-01A	131570986	1	1	3
TCGA-OL-A6VO-01A	71023328	0	0	0
TCGA-C8-A1HO-01A	166632808	0	0	0
TCGA-OL-A5RZ-01A	79202842	0	0	0
TCGA-OL-A6VQ-01A	94784674	0	0	0
TCGA-BH-A0DZ-01A	189869396	1	1	1
TCGA-GM-A2DH-01A	167144914	2	2	5
TCGA-D8-A1JA-01A	146158656	0	0	0
TCGA-AR-A256-01A	236130130	0	0	0
TCGA-A2-A1G0-01A	169599222	2	1	5
TCGA-E9-A1R2-01A	92272718	1	1	5
TCGA-D8-A27N-01A	127709866	1	1	3
TCGA-AQ-A1H2-01A	117567306	0	0	0
TCGA-E9-A24A-01A	135023942	0	0	0
TCGA-A7-A26G-01A	159841692	0	0	0
TCGA-A7-A0DC-01B	83675410	1	1	5
TCGA-AO-A0J9-01A	182398858	1	1	1
TCGA-A2-A0D0-01A	197546808	0	0	0
TCGA-A2-A3XS-01A	120893974	1	1	3
TCGA-D8-A27M-01A	95541820	0	0	0
TCGA-A2-A0CO-01A	95792672	0	0	0
TCGA-AR-A2LE-01A	122338042	0	0	0
TCGA-EW-A1PE-01A	163366380	0	0	0
TCGA-E2-A105-01A	101624802	0	0	0
TCGA-C8-A12P-01A	132167616	0	0	0
TCGA-AN-A0XP-01A	99120992	0	0	0
TCGA-AR-A1AH-01A	190391328	0	0	0
TCGA-BH-A0BA-01A	167918142	3	3	7
TCGA-BH-A18V-01A	235913196	2	2	3
TCGA-E9-A247-01A	167054866	0	0	0
TCGA-E2-A1IJ-01A	112314080	0	0	0
TCGA-BH-A0DI-01A	162687096	1	1	2
TCGA-A2-A0D3-01A	116958616	0	0	0
TCGA-E2-A15R-01A	169365138	0	0	0
TCGA-BH-A0B9-01A	175615004	6	4	10
TCGA-LD-A66U-01A	66757530	1	1	6
TCGA-A2-A0D4-01A	130409652	0	0	0
TCGA-AC-A62Y-01A	74536038	0	0	0
TCGA-EW-A6SC-01A	51545952	0	0	0
TCGA-E9-A248-01A	125214774	1	1	3
TCGA-A8-A06R-01A	175071404	0	0	0
TCGA-A7-A4SE-01A	104493082	1	1	4
TCGA-5T-A9QA-01A	74918428	0	0	0
TCGA-EW-A1PB-01A	124218910	3	3	8
TCGA-E2-A108-01A	101540060	2	2	8
TCGA-B6-A0I9-01A	182127920	0	0	0
TCGA-B6-A1KN-01A	245347510	0	0	0
TCGA-BH-A0B6-01A	73199426	1	1	6
TCGA-E2-A1B1-01A	130430934	2	2	6
TCGA-AO-A12B-01A	123161988	0	0	0
TCGA-D8-A1XL-01A	353219020	0	0	0
TCGA-BH-A18N-01A	186608070	0	0	0
TCGA-HN-A2NL-01A	135313254	0	0	0
TCGA-C8-A12V-01A	123570904	1	1	3
TCGA-E2-A107-01A	158034302	0	0	0
TCGA-BH-A0HL-01A	165840938	0	0	0
TCGA-A8-A08G-01A	204872850	0	0	0
TCGA-E9-A1N3-01A	79690464	0	0	0
TCGA-AC-A5EI-01A	64673932	0	0	0
TCGA-E9-A54Y-01A	79301086	0	0	0
TCGA-B6-A0IO-01A	123879500	0	0	0
TCGA-BH-A1FJ-01A	142244418	0	0	0
TCGA-D8-A27F-01A	145551324	0	0	0
TCGA-BH-A8FY-01A	86199800	0	0	0
TCGA-E9-A1NC-01A	165014244	8	4	10
TCGA-E9-A22E-01A	90190530	0	0	0
TCGA-JL-A3YX-01A	91529484	0	0	0
TCGA-E2-A10A-01A	127785058	0	0	0
TCGA-EW-A1P6-01A	138165064	0	0	0
TCGA-A8-A09T-01A	198528248	2	2	4
TCGA-BH-A1F6-01A	158222790	0	0	0
TCGA-B6-A0RU-01A	197029176	0	0	0
TCGA-AN-A0XT-01A	123294156	0	0	0
TCGA-A7-A26J-01A	110189996	0	0	0
TCGA-BH-A0HW-01A	145474758	0	0	0
TCGA-A2-A0ES-01A	189600930	0	0	0
TCGA-A8-A097-01A	115743778	0	0	0
TCGA-A2-A0CW-01A	112441612	0	0	0
TCGA-UU-A93S-01A	84731774	0	0	0
TCGA-A8-A06X-01A	191095908	4	4	8
TCGA-A2-A0YI-01A	104515014	1	1	4
TCGA-EW-A2FV-01A	242552310	4	3	7
TCGA-A7-A425-01A	53052594	0	0	0
TCGA-A8-A08L-01A	197486970	0	0	0
TCGA-AR-A2LH-01A	121364210	1	1	3
TCGA-C8-A12O-01A	131449780	2	2	6
TCGA-BH-A1F2-01A	204281128	0	0	0
TCGA-BH-A18F-01A	197854136	3	2	6
TCGA-AR-A1AT-01A	100553776	3	3	9
TCGA-A7-A13E-01A	442760716	2	2	1
TCGA-S3-AA14-01A	54995964	0	0	0
TCGA-BH-A18U-01A	216108384	0	0	0
TCGA-AR-A2LL-01A	132343988	0	0	0
TCGA-C8-A274-01A	112409084	0	0	0
TCGA-E2-A15C-01A	222733802	0	0	0
TCGA-LQ-A4E4-01A	90361342	0	0	0
TCGA-E9-A295-01A	120063288	3	3	8
TCGA-C8-A12T-01A	90102886	1	1	5
TCGA-AQ-A04J-01A	158092078	4	4	9
TCGA-AR-A5QP-01A	74354502	1	1	6
TCGA-C8-A1HI-01A	233711844	0	0	0
TCGA-A2-A04R-01A	110302546	0	0	0
TCGA-A8-A07B-01A	198170004	1	1	1
TCGA-AC-A23C-01A	149610890	0	0	0
TCGA-E9-A1RE-01A	140545538	0	0	0
TCGA-A2-A0CM-01A	91871754	2	1	8
TCGA-AC-A5XU-01A	73862528	0	0	0
TCGA-A2-A0EV-01A	107410166	0	0	0
TCGA-AO-A0J3-01A	128831736	0	0	0
TCGA-AO-A12E-01A	124967902	0	0	0
TCGA-E2-A576-01A	60169010	1	1	7
TCGA-A8-A07G-01A	122380208	0	0	0
TCGA-A7-A26E-01A	138066524	0	0	0
TCGA-AR-A1AN-01A	197146670	0	0	0
TCGA-A8-A0A4-01A	159953474	0	0	0
TCGA-E9-A1NG-01A	129298254	0	0	0
TCGA-AC-A5XS-01A	97299140	0	0	0
TCGA-D8-A1XJ-01A	118126334	0	0	0
TCGA-A2-A04X-01A	164948150	1	1	2
TCGA-A7-A0CJ-01A	189840850	2	2	5
TCGA-E2-A15T-01A	103900958	0	0	0
TCGA-BH-A1EY-01A	146906242	1	1	2
TCGA-E9-A1RF-01A	66457674	0	0	0
TCGA-E9-A54X-01A	101406642	0	0	0
TCGA-AR-A0TZ-01A	107431496	0	0	0
TCGA-B6-A0RM-01A	99497972	0	0	0
TCGA-A2-A0SY-01A	137259000	1	1	2
TCGA-A2-A0EQ-01A	154996526	6	5	10
TCGA-A8-A09C-01A	202819548	0	0	0
TCGA-B6-A408-01A	61771020	0	0	0
TCGA-LL-A441-01A	47388954	2	2	10
TCGA-E9-A1NA-01A	176526146	2	1	5
TCGA-EW-A1P8-01A	243706114	4	3	7
TCGA-MS-A51U-01A	98819800	0	0	0
TCGA-BH-A1ET-01A	178068554	1	1	1
TCGA-BH-A0DQ-01A	95315464	0	0	0
TCGA-BH-A0BF-01A	108664388	1	1	4
TCGA-AC-A3YJ-01A	87430056	0	0	0
TCGA-C8-A12Q-01A	111356494	1	1	4
TCGA-S3-AA17-01A	110730012	1	1	4
TCGA-A2-A1G1-01A	137696620	0	0	0
TCGA-D8-A1XF-01A	121205246	0	0	0
TCGA-BH-A1FN-01A	230056468	0	0	0
TCGA-B6-A0X1-01A	114467510	1	1	4
TCGA-E9-A1R0-01A	112968230	1	1	4
TCGA-E2-A15D-01A	113162988	2	2	7
TCGA-A8-A093-01A	144635932	1	1	2
TCGA-D8-A1Y0-01A	270258342	3	3	5
TCGA-AR-A252-01A	119970956	2	2	7
TCGA-C8-A8HP-01A	108966256	1	1	4
TCGA-EW-A1P5-01A	137075120	0	0	0
TCGA-D8-A1X8-01A	186648288	0	0	0
TCGA-A8-A06Y-01A	194622240	2	1	4
TCGA-D8-A27T-01A	84453362	1	1	5
TCGA-A7-A0DA-01A	256407916	0	0	0
TCGA-C8-A9FZ-01A	75713736	2	1	9
TCGA-C8-A134-01A	171140680	3	3	7
TCGA-S3-AA12-01A	116997348	0	0	0
TCGA-BH-A6R8-01A	68312030	0	0	0
TCGA-D8-A1Y3-01A	166541190	1	1	2
TCGA-D8-A27K-01A	119445296	1	1	3
TCGA-A2-A0SX-01A	102799158	3	1	9
TCGA-E9-A227-01A	170481082	4	3	8
TCGA-A8-A06P-01A	142610408	0	0	0
TCGA-A1-A0SK-01A	107263832	0	0	0
TCGA-A2-A0D1-01A	157349764	0	0	0
TCGA-C8-A135-01A	121595916	1	1	3
TCGA-BH-A0HA-01A	190684948	0	0	0
TCGA-WT-AB44-01A	162124268	1	1	2
TCGA-AR-A24U-01A	118258790	1	1	3
TCGA-E9-A1ND-01A	188853002	3	2	6
TCGA-EW-A1OZ-01A	170923620	0	0	0
TCGA-E2-A15S-01A	126541966	1	1	3
TCGA-A8-A08B-01A	133507370	5	3	10
TCGA-OL-A5D8-01A	78258150	0	0	0
TCGA-C8-A12U-01A	159461384	1	1	2
TCGA-AR-A24Z-01A	163363178	0	0	0
TCGA-A8-A08X-01A	140498338	2	2	6
TCGA-E2-A1LL-01A	201769164	0	0	0
TCGA-B6-A0RH-01A	101269676	0	0	0
TCGA-A8-A084-01A	223801244	0	0	0
TCGA-BH-A1EV-01A	217740246	0	0	0
TCGA-BH-A0HK-01A	156294494	2	1	5
TCGA-GI-A2C9-01A	69611420	0	0	0
TCGA-D8-A1XV-01A	153623086	0	0	0
TCGA-BH-A0EI-01A	123892568	0	0	0
TCGA-BH-A1FL-01A	131157020	0	0	0
TCGA-BH-A0AY-01A	145789480	5	4	10
TCGA-AR-A1AJ-01A	197306754	6	4	9
TCGA-D8-A1X9-01A	79504368	0	0	0
TCGA-LL-A5YM-01A	76279268	1	1	6
TCGA-EW-A1PG-01A	155031152	2	1	6
TCGA-E2-A14X-01A	161073920	1	1	2
TCGA-A1-A0SJ-01A	121013134	0	0	0
TCGA-AC-A3TN-01A	75888000	0	0	0
TCGA-A8-A0A6-01A	131541924	5	3	10
TCGA-A7-A0D9-01A	139125162	0	0	0
TCGA-A8-A0A7-01A	250696380	14	13	10
TCGA-E2-A15K-01A	94788650	0	0	0
TCGA-A8-A09I-01A	142390820	0	0	0
TCGA-S3-AA0Z-01A	73793010	0	0	0
TCGA-A2-A25C-01A	102669982	3	3	9
TCGA-GM-A5PX-01A	106126826	0	0	0
TCGA-BH-A0GY-01A	186737572	6	3	9
TCGA-BH-A0BG-01A	199219334	0	0	0
TCGA-AR-A24L-01A	135808024	0	0	0
TCGA-E9-A1RD-01A	112370828	0	0	0
TCGA-C8-A1HE-01A	122450960	0	0	0
TCGA-B6-A0X0-01A	125969138	0	0	0
TCGA-AO-A0J7-01A	167394140	0	0	0
TCGA-AR-A0U4-01A	108680602	0	0	0
TCGA-BH-A5IZ-01A	93336922	0	0	0
TCGA-A2-A3KD-01A	76027032	0	0	0
TCGA-AC-A3QP-01A	91995390	0	0	0
TCGA-AR-A0TP-01A	102107118	0	0	0
TCGA-BH-A201-01A	256481512	0	0	0
TCGA-AC-A2FK-01A	142180002	0	0	0
TCGA-C8-A12M-01A	130627102	1	1	3
TCGA-E2-A1B0-01A	153614772	2	2	6
TCGA-D8-A1JH-01A	253080022	1	1	1
TCGA-A8-A06Z-01A	196411358	2	2	4
TCGA-BH-A0HO-01A	167832846	1	1	2
TCGA-C8-A27A-01A	140450360	0	0	0
TCGA-A8-A07L-01A	203069156	0	0	0
TCGA-B6-A1KI-01A	170069536	1	1	1
TCGA-D8-A27W-01A	133153842	1	1	2
TCGA-BH-A0EA-01A	103792378	0	0	0
TCGA-A2-A0EY-01A	99422408	4	4	10
TCGA-D8-A1JG-01B	135220248	2	1	6
TCGA-B6-A0IA-01A	165666956	0	0	0
TCGA-E9-A1RH-01A	139544030	0	0	0
TCGA-AC-A3OD-01B	84505058	2	2	8
TCGA-GM-A2DI-01A	118481850	2	1	7
TCGA-A2-A0SW-01A	108118622	1	1	4
TCGA-LL-A6FQ-01A	63442266	0	0	0
TCGA-AN-A0AS-01A	144846896	0	0	0
TCGA-A7-A5ZW-01A	74190234	0	0	0
TCGA-BH-A2L8-01A	140030922	0	0	0
TCGA-BH-A0DV-01A	156119080	0	0	0
TCGA-AO-A12H-01A	135707644	0	0	0
TCGA-A2-A0CK-01A	64708268	0	0	0
TCGA-BH-A42V-01A	72152558	2	1	9
TCGA-B6-A0RE-01A	143431772	2	2	6
TCGA-D8-A27P-01A	131861414	0	0	0
TCGA-D8-A1J9-01A	137109316	0	0	0
TCGA-A7-A0CE-01A	199147568	4	4	8
TCGA-AN-A0FX-01A	101264314	0	0	0
TCGA-D8-A27R-01A	125391452	0	0	0
TCGA-E9-A1RA-01A	313262198	0	0	0
TCGA-GM-A2DF-01A	140157442	0	0	0
TCGA-A8-A06N-01A	196568866	5	1	9
TCGA-A8-A08C-01A	146356442	2	2	6
TCGA-AN-A049-01A	217880764	3	3	6
TCGA-B6-A0RO-01A	147095242	1	1	2
TCGA-A1-A0SD-01A	119289184	0	0	0
TCGA-A7-A13G-01A	156102476	0	0	0
TCGA-EW-A1J5-01A	110835154	0	0	0
TCGA-A2-A0EO-01A	163269592	1	1	2
TCGA-E9-A2JT-01A	121432324	0	0	0
TCGA-AO-A12A-01A	105635994	2	2	7
TCGA-A1-A0SP-01A	126896196	2	1	6
TCGA-A8-A08Z-01A	158418406	3	2	7
TCGA-E9-A22D-01A	123959732	4	3	10
TCGA-B6-A0X5-01A	109197742	0	0	0
TCGA-LL-A6FP-01A	64678040	0	0	0
TCGA-BH-AB28-01A	144810736	2	2	6
TCGA-D8-A4Z1-01A	91656324	3	3	10
TCGA-BH-A0E0-01A	131516540	4	3	9
TCGA-A2-A3XV-01A	118788454	0	0	0
TCGA-E9-A1NH-01A	186676916	1	1	1
TCGA-AQ-A54N-01A	66692122	0	0	0
TCGA-BH-A0HX-01A	130192460	0	0	0
TCGA-A8-A0A9-01A	258803218	0	0	0
TCGA-EW-A1PD-01A	314813890	0	0	0
TCGA-A8-A09X-01A	151978176	4	3	9
TCGA-AN-A0FF-01A	105482312	1	1	4
TCGA-OL-A66J-01A	102636402	0	0	0
TCGA-BH-A0RX-01A	114597318	1	1	3
TCGA-AC-A2FO-01A	140875220	2	2	6
TCGA-AO-A03P-01A	262907492	1	1	1
TCGA-AC-A62V-01A	72423944	0	0	0
TCGA-LL-A5YP-01A	59728530	0	0	0
TCGA-A2-A3Y0-01A	123290320	1	1	3
TCGA-OL-A66K-01A	77640988	1	1	5
TCGA-D8-A3Z5-01A	66273002	0	0	0
TCGA-A8-A079-01A	265621658	1	1	1
TCGA-D8-A27H-01A	130107770	0	0	0
TCGA-AC-A2BK-01A	106035622	1	1	4
TCGA-AR-A1AP-01A	195930360	0	0	0
TCGA-BH-A18K-01A	186856228	0	0	0
TCGA-AR-A0TR-01A	105971618	0	0	0
TCGA-E2-A1L8-01A	160189138	0	0	0
TCGA-BH-A0W3-01A	127792452	0	0	0
TCGA-A8-A09Z-01A	156907410	0	0	0
TCGA-BH-A0W4-01A	108457296	0	0	0
TCGA-AO-A1KO-01A	121888090	0	0	0
TCGA-BH-A1ES-01A	178210474	0	0	0
TCGA-OL-A66N-01A	89011432	0	0	0
TCGA-A8-A08R-01A	117149418	2	2	7
TCGA-AO-A03N-01B	111753516	0	0	0
TCGA-BH-A1EX-01A	258810492	3	2	5
TCGA-A2-A4S3-01A	83819522	5	4	10
TCGA-A7-A3IY-01A	123505812	1	1	3
TCGA-AR-A24X-01A	239966092	1	1	1
TCGA-A2-A0ER-01A	165367220	1	1	2
TCGA-AC-A23G-01A	68078992	1	1	6
TCGA-A8-A08A-01A	183918544	2	1	5
TCGA-A8-A07F-01A	144475648	6	3	10
TCGA-D8-A1XQ-01A	150809800	2	2	6
TCGA-C8-A12W-01A	111037548	0	0	0
TCGA-BH-A0HI-01A	119742742	1	1	3
TCGA-A2-A3XW-01A	105388188	1	1	4
TCGA-B6-A0WT-01A	96153052	1	1	4
TCGA-A8-A09D-01A	153165854	0	0	0
TCGA-BH-A0AV-01A	112522528	0	0	0
TCGA-A8-A085-01A	205738168	1	1	1
TCGA-OL-A5RX-01A	71993268	1	1	6
TCGA-AR-A24K-01A	96698986	0	0	0
TCGA-AN-A0XW-01A	111869374	0	0	0
TCGA-AO-A1KS-01A	251626224	0	0	0
TCGA-A8-A07W-01A	255803652	2	2	3
TCGA-BH-A0HU-01A	181503044	0	0	0
TCGA-AR-A251-01A	119319634	0	0	0
TCGA-BH-A0HB-01A	158217008	5	3	9
TCGA-AC-A8OR-01A	78685344	0	0	0
TCGA-AC-A3YI-01A	99273500	0	0	0
TCGA-AR-A5QN-01A	68465804	0	0	0
TCGA-E9-A226-01A	120757906	0	0	0
TCGA-A7-A6VX-01A	139237478	0	0	0
TCGA-AC-A2FG-01A	131514354	0	0	0
TCGA-BH-A0BP-01A	124152936	0	0	0
TCGA-A8-A08F-01A	191195658	3	3	6
TCGA-AO-A129-01A	83425020	0	0	0
TCGA-A2-A3KC-01A	57441764	1	1	7
TCGA-A7-A4SC-01A	90853320	0	0	0
TCGA-E2-A155-01A	215755604	0	0	0
TCGA-GM-A2DN-01A	151972708	3	2	8
TCGA-A2-A0YM-01A	118936526	0	0	0
TCGA-A8-A095-01A	299157772	5	5	7
TCGA-GM-A3XN-01A	189867702	1	1	1
TCGA-BH-A203-01A	108280796	0	0	0
TCGA-A8-A07P-01A	126150724	1	1	3
TCGA-A8-A0AD-01A	116026852	0	0	0
TCGA-B6-A0RQ-01A	149221954	3	3	8
TCGA-BH-A1FD-01A	93052268	2	1	8
TCGA-AO-A1KR-01A	83225780	1	1	5
TCGA-C8-A3M8-01A	69669650	5	2	10
TCGA-BH-A18P-01A	193507788	0	0	0
TCGA-AO-A12F-01A	78086222	0	0	0
TCGA-A8-A06T-01A	177956694	4	4	8
TCGA-AO-A0JE-01A	114954460	4	2	10
TCGA-W8-A86G-01A	117374732	0	0	0
TCGA-BH-A1FM-01A	157406802	0	0	0
TCGA-E2-A1AZ-01A	165481520	3	3	7
TCGA-AN-A0FK-01A	103608466	0	0	0
TCGA-EW-A1IX-01A	160759434	0	0	0
TCGA-D8-A141-01A	153693200	1	1	2
TCGA-AO-A128-01A	117170118	3	3	9
TCGA-EW-A3U0-01A	46772894	0	0	0
TCGA-E9-A245-01A	132561600	0	0	0
TCGA-A8-A086-01A	197865654	2	1	4
TCGA-D8-A1XA-01A	116098242	0	0	0
TCGA-C8-A26Y-01A	136018676	5	3	10
TCGA-E2-A15H-01A	207598416	0	0	0
TCGA-E2-A1LI-01A	125489828	0	0	0
TCGA-GM-A2DC-01A	129864304	0	0	0
TCGA-BH-A0BO-01A	211703294	0	0	0
TCGA-E9-A243-01A	132481338	0	0	0
TCGA-AO-A0J5-01A	114235222	0	0	0
TCGA-B6-A1KF-01A	182363542	0	0	0
TCGA-E2-A3DX-01A	70877742	0	0	0
TCGA-D8-A27E-01A	145637886	0	0	0
TCGA-E2-A1IH-01A	246512512	2	2	3
TCGA-BH-A18I-01A	182441816	1	1	1
TCGA-PL-A8LX-01A	78659996	0	0	0
TCGA-A2-A0EX-01A	86022780	1	1	5
TCGA-E9-A1R7-01A	129533400	0	0	0
TCGA-AO-A1KT-01A	138547084	0	0	0
TCGA-EW-A1OV-01A	160545584	2	2	5
TCGA-A7-A26I-01A	95421552	0	0	0
TCGA-EW-A1P7-01A	160063562	4	3	8
TCGA-E2-A1LG-01A	128058738	0	0	0
TCGA-E9-A3HO-01A	48427982	0	0	0
TCGA-BH-A0DT-01A	184074254	2	2	5
TCGA-A8-A09M-01A	209558128	5	4	8
TCGA-E2-A573-01A	79009990	1	1	5
TCGA-S3-A6ZG-01A	70511714	0	0	0
TCGA-BH-A0AZ-01A	150569294	0	0	0
TCGA-AC-A2FE-01A	64319446	0	0	0
TCGA-GM-A2D9-01A	144000098	0	0	0
TCGA-EW-A1P1-01A	236718790	2	2	3
TCGA-EW-A6SA-01A	110356442	0	0	0
TCGA-BH-A0B1-01A	152585924	1	1	2
TCGA-5L-AAT1-01A	163563884	3	3	7
TCGA-LL-A5YN-01A	70518748	2	2	9
TCGA-GM-A2DM-01A	157484624	0	0	0
TCGA-BH-A1F0-01A	226181790	1	1	1
TCGA-OL-A5RV-01A	71377364	1	1	6
TCGA-GM-A3NY-01A	89886352	1	1	5
TCGA-B6-A2IU-01A	125944594	1	1	3
TCGA-OL-A5S0-01A	56668532	0	0	0
TCGA-AR-A2LO-01A	140109566	2	2	6
TCGA-A2-A0SU-01A	106329312	1	1	4
TCGA-B6-A0WY-01A	140099176	0	0	0
TCGA-AC-A3HN-01A	91643732	0	0	0
TCGA-B6-A0IN-01A	101026168	0	0	0
TCGA-AC-A3TM-01A	88719794	0	0	0
TCGA-A1-A0SB-01A	73310624	0	0	0
TCGA-AC-A23E-01A	90364850	0	0	0
TCGA-D8-A1J8-01A	129285424	1	1	3
TCGA-D8-A145-01A	118760882	1	1	3
TCGA-BH-A18Q-01A	182219334	0	0	0
TCGA-C8-A12Y-01A	210476312	1	1	1
TCGA-A2-A0T7-01A	99084138	1	1	4
TCGA-AR-A1AK-01A	190162422	0	0	0
TCGA-OL-A5D7-01A	71268372	2	2	9
TCGA-A2-A1FX-01A	98111014	0	0	0
TCGA-D8-A27I-01A	152163534	3	3	8
TCGA-A2-A25F-01A	159015254	4	3	9
TCGA-A8-A09A-01A	146772440	3	3	8
TCGA-LL-A740-01A	80491508	0	0	0
TCGA-A2-A3XY-01A	97320928	0	0	0
TCGA-D8-A1JC-01A	139288244	0	0	0
TCGA-E2-A14W-01A	168783662	0	0	0
TCGA-A7-A4SD-01A	121470270	0	0	0
TCGA-BH-A0H0-01A	167926788	0	0	0
TCGA-AO-A126-01A	149700018	1	1	2
TCGA-BH-A0E6-01A	138771892	2	2	6
TCGA-B6-A0IQ-01A	105693318	1	1	4
TCGA-AO-A0JF-01A	145690126	0	0	0
TCGA-E2-A154-01A	124711426	0	0	0
TCGA-OL-A5RU-01A	78889878	1	1	5
TCGA-E9-A1NI-01A	164829340	0	0	0
TCGA-EW-A1OX-01A	214714010	0	0	0
TCGA-S3-A6ZF-01A	105172066	2	2	7
TCGA-AN-A0AJ-01A	250019652	3	2	5
TCGA-E2-A1L6-01A	156861842	0	0	0
TCGA-B6-A0RV-01A	105136056	1	1	4
TCGA-BH-A0DK-01A	179208690	5	5	9
TCGA-AO-A0JI-01A	161555874	0	0	0
TCGA-B6-A3ZX-01A	78495562	1	1	5
TCGA-BH-A0B0-01A	121440600	1	1	3
TCGA-AC-A23H-01A	162661796	0	0	0
TCGA-E2-A1BC-01A	178465896	0	0	0
TCGA-A8-A09V-01A	216489688	0	0	0
TCGA-AC-A2QI-01A	95922502	0	0	0
TCGA-D8-A73X-01A	67180068	0	0	0
TCGA-E2-A14O-01A	155643704	0	0	0
TCGA-B6-A0IP-01A	153645464	1	1	2
TCGA-AR-A0TY-01A	205807482	1	1	1
TCGA-B6-A40C-01A	101447818	0	0	0
TCGA-OL-A5DA-01A	70666604	0	0	0
TCGA-AN-A0FT-01A	102425054	0	0	0
TCGA-A1-A0SI-01A	189323354	0	0	0
TCGA-EW-A6SD-01A	68336848	0	0	0
TCGA-AR-A24T-01A	105457662	0	0	0
TCGA-A8-A08T-01A	198356984	2	2	4
TCGA-E2-A1LK-01A	143998810	0	0	0
TCGA-A2-A0T5-01A	115371362	0	0	0
TCGA-BH-A0BD-01A	130913912	1	1	3
TCGA-D8-A1JT-01A	121996146	0	0	0
TCGA-D8-A1JS-01A	125970354	0	0	0
TCGA-E2-A1B5-01A	145526466	2	2	6
TCGA-E9-A5FK-01A	85375078	4	2	10
TCGA-BH-A0DD-01A	190117564	0	0	0
TCGA-BH-A1FG-01A	141809454	0	0	0
TCGA-BH-A0BL-01A	190366002	1	1	1
TCGA-D8-A1XT-01A	106793910	0	0	0
TCGA-C8-A12Z-01A	56221814	0	0	0
TCGA-C8-A137-01A	120750956	0	0	0
TCGA-BH-A8FZ-01A	93592774	1	1	5
TCGA-AN-A0FS-01A	95644772	0	0	0
TCGA-BH-A1FC-01A	178666668	0	0	0
TCGA-D8-A13Y-01A	104984876	0	0	0
TCGA-PE-A5DD-01A	92691372	0	0	0
TCGA-A2-A0EM-01A	193730486	0	0	0
TCGA-A1-A0SN-01A	152789168	1	1	2
TCGA-A2-A4RW-01A	89242346	2	1	8
TCGA-E2-A153-01A	211529360	0	0	0
TCGA-GM-A5PV-01A	97598702	0	0	0
TCGA-AN-A0XS-01A	146692416	3	2	8
TCGA-A8-A090-01A	167334766	0	0	0
TCGA-E2-A15M-01A	348137790	8	6	8
TCGA-A2-A0CL-01A	130839048	4	4	9
TCGA-BH-A0H7-01A	157425494	3	3	7
TCGA-AR-A0U3-01A	118120118	0	0	0
TCGA-BH-A1FR-01A	160252074	0	0	0
TCGA-A2-A4S2-01A	112585792	0	0	0
TCGA-BH-A204-01A	117374750	0	0	0
TCGA-A2-A0YJ-01A	124473882	0	0	0
TCGA-E2-A158-01A	196054068	0	0	0
TCGA-AN-A0FZ-01A	164802494	0	0	0
TCGA-A2-A0T4-01A	95947868	0	0	0
TCGA-A8-A07R-01A	204164400	0	0	0
TCGA-BH-A0C1-01B	229935960	0	0	0
TCGA-AO-A03T-01A	109092932	1	1	4
TCGA-AN-A0FN-01A	93452338	3	3	9
TCGA-C8-A273-01A	160013386	0	0	0
TCGA-EW-A2FS-01A	138505234	1	1	2
TCGA-S3-AA11-01A	84443740	0	0	0
TCGA-BH-A18G-01A	211342904	0	0	0
TCGA-E2-A570-01A	110739790	0	0	0
TCGA-AR-A1AL-01A	234386282	1	1	1
TCGA-AO-A03O-01A	143737458	1	1	2
TCGA-GM-A4E0-01A	91458950	1	1	5
TCGA-E9-A1R4-01A	127501710	3	3	8
TCGA-JL-A3YW-01A	118837230	0	0	0
TCGA-A8-A096-01A	269622398	4	4	6
TCGA-A8-A07I-01A	120089080	0	0	0
TCGA-AN-A046-01A	140142634	8	7	10
TCGA-B6-A0I5-01A	193384270	1	1	1
TCGA-A8-A09B-01A	138400222	1	1	2
TCGA-BH-A0H9-01A	127716868	0	0	0
TCGA-GM-A3XG-01A	79333158	0	0	0
TCGA-E2-A1LB-01A	87559120	0	0	0
TCGA-AO-A12G-01A	141971446	0	0	0
TCGA-D8-A27V-01A	282513428	0	0	0
TCGA-E2-A10B-01A	140648746	0	0	0
TCGA-D8-A1XM-01A	96837824	0	0	0
TCGA-AR-A2LJ-01A	59089810	0	0	0
TCGA-AN-A0FL-01A	92403646	0	0	0
TCGA-E9-A5UO-01A	64825974	0	0	0
TCGA-B6-A0WX-01A	121730550	1	1	3
TCGA-AC-A6IX-01A	86764482	1	1	5
TCGA-E9-A3Q9-01A	69110004	0	0	0
TCGA-B6-A40B-01A	113010282	0	0	0
TCGA-A2-A0YD-01A	226181106	0	0	0
TCGA-A7-A26F-01A	175433150	0	0	0
TCGA-C8-A1HG-01A	232834520	0	0	0
TCGA-E9-A2JS-01A	132114456	0	0	0
TCGA-EW-A1J6-01A	257989082	0	0	0
TCGA-3C-AALK-01A	51696730	0	0	0
TCGA-BH-A208-01A	63886212	0	0	0
TCGA-AO-A12D-01A	107500864	3	3	9
TCGA-B6-A0RI-01A	159235666	3	1	7
TCGA-GM-A3XL-01A	107970612	3	1	9
TCGA-EW-A1P3-01A	98317118	0	0	0
TCGA-AN-A041-01A	194027640	0	0	0
TCGA-AR-A24M-01A	108370086	0	0	0
TCGA-BH-A0E2-01A	170287202	2	2	5
TCGA-A2-A4S0-01A	92944106	0	0	0
TCGA-GM-A2DO-01A	137865414	5	5	10
TCGA-C8-A1HF-01A	217523962	2	2	4
TCGA-XX-A89A-01A	123267960	0	0	0
TCGA-EW-A1IW-01A	147228736	2	2	6
TCGA-A2-A04Y-01A	132485762	4	4	9
TCGA-E9-A1R3-01A	75813364	0	0	0
TCGA-EW-A6SB-01A	82867250	3	1	10
TCGA-Z7-A8R6-01A	94080986	0	0	0
TCGA-LD-A74U-01A	90533014	1	1	5
TCGA-AC-A6IW-01A	101605772	3	3	9
TCGA-GM-A2DK-01A	140849052	0	0	0
TCGA-B6-A1KC-01B	141223084	0	0	0
TCGA-EW-A3E8-01B	60249702	1	1	7
TCGA-A2-A04U-01A	122367112	1	1	3
TCGA-BH-A1FH-01A	150827784	1	1	2
TCGA-AR-A1AI-01A	102066236	3	3	9
TCGA-AC-A3EH-01A	72885528	0	0	0
TCGA-LL-A73Z-01A	56219174	0	0	0
TCGA-BH-A1EW-01A	209565730	4	4	7
TCGA-D8-A142-01A	142463456	0	0	0
TCGA-A8-A09K-01A	221762454	5	4	8
TCGA-E2-A15E-01A	210581396	0	0	0
TCGA-AR-A0U1-01A	121648110	2	2	7
TCGA-C8-A12K-01A	169424046	1	1	1
TCGA-A2-A3XX-01A	113602926	2	2	7
TCGA-E9-A22B-01A	109271774	1	1	4
TCGA-A2-A0EU-01A	122801536	0	0	0
TCGA-BH-A18H-01A	208141640	5	4	8
TCGA-OL-A66H-01A	68887854	0	0	0
TCGA-AQ-A1H3-01A	219859208	2	2	4
TCGA-E2-A1LE-01A	64715136	2	2	9
TCGA-BH-A1F8-01A	153717158	0	0	0
TCGA-PL-A8LY-01A	81138848	0	0	0
TCGA-D8-A1XB-01A	154254904	0	0	0
TCGA-D8-A1X7-01A	164068078	0	0	0
TCGA-BH-A0HF-01A	260437996	5	1	7
TCGA-OL-A66I-01A	77673822	3	3	10
TCGA-A2-A04T-01A	201694414	1	1	1
TCGA-A7-A6VY-01A	73785480	1	1	6
TCGA-E9-A244-01A	137268838	1	1	2
TCGA-AQ-A04H-01B	146959378	0	0	0
TCGA-AN-A0AR-01A	204178078	0	0	0
TCGA-AR-A1AR-01A	190265942	3	3	6
TCGA-A8-A081-01A	212996702	1	1	1
TCGA-A2-A4RY-01A	300364382	0	0	0
TCGA-AR-A5QM-01A	81599790	1	1	5
TCGA-GM-A2DD-01A	167883314	1	1	1
TCGA-B6-A0IC-01A	111037852	0	0	0
TCGA-E2-A15G-01A	229696442	1	1	1
TCGA-AO-A03M-01B	107043844	3	3	9
TCGA-E9-A1N8-01A	137985780	0	0	0
TCGA-AO-A0JG-01A	173300240	2	1	5
TCGA-A8-A07J-01A	154863014	2	2	6
TCGA-A2-A0YC-01A	116610306	0	0	0
TCGA-3C-AAAU-01A	87485060	0	0	0
TCGA-AN-A0XN-01A	140762588	1	1	2
TCGA-EW-A2FW-01A	124676508	0	0	0
TCGA-AC-A7VC-01A	59930244	0	0	0
TCGA-A2-A0CZ-01A	163899636	1	1	2
TCGA-D8-A3Z6-01A	75166894	0	0	0
TCGA-E2-A15O-01A	108371600	0	0	0
TCGA-HN-A2OB-01A	78416606	0	0	0
TCGA-AN-A03X-01A	159234852	1	1	2
TCGA-A8-A092-01A	159304762	4	4	8
TCGA-A2-A04P-01A	163396786	0	0	0
TCGA-A8-A09R-01A	194471444	5	4	9
TCGA-EW-A1PC-01B	64172464	0	0	0
TCGA-BH-A0E1-01A	153969126	2	1	6
TCGA-E2-A1B6-01A	182001278	1	1	1
TCGA-LL-A440-01A	65734954	1	1	6
TCGA-A2-A4RX-01A	117896174	2	1	7
TCGA-E2-A1IN-01A	123320094	1	1	3
TCGA-A1-A0SO-01A	111872220	2	2	7
TCGA-A8-A08I-01A	157505282	3	3	7
TCGA-BH-A0DP-01A	168928352	3	2	7
TCGA-D8-A27G-01A	119117478	4	3	10
TCGA-E9-A249-01A	121993894	0	0	0
TCGA-A8-A09Q-01A	198420766	5	3	9
TCGA-EW-A1J2-01A	163273148	0	0	0
TCGA-OL-A5RW-01A	91530802	0	0	0
TCGA-A7-A3J0-01A	72485582	1	1	6
TCGA-D8-A1XW-01A	143124548	0	0	0
TCGA-AN-A04D-01A	131338140	0	0	0
TCGA-E2-A109-01A	126766618	0	0	0
TCGA-B6-A400-01A	114403858	0	0	0
TCGA-E2-A159-01A	198830746	4	4	8
TCGA-AR-A1AV-01A	184741374	0	0	0
TCGA-AR-A0TW-01A	109542968	2	2	7
TCGA-E2-A572-01A	63753724	0	0	0
TCGA-EW-A1P0-01A	131476186	0	0	0
TCGA-AR-A255-01A	145042504	0	0	0
TCGA-E2-A574-01A	73390424	0	0	0
TCGA-AR-A2LQ-01A	121346558	0	0	0
TCGA-D8-A1XK-01A	148159900	0	0	0
TCGA-A2-A0T6-01A	112692394	0	0	0
TCGA-B6-A0RP-01A	112673164	0	0	0
TCGA-A2-A0YK-01A	97113196	1	1	4
TCGA-C8-A3M7-01A	79539412	2	2	8
TCGA-E2-A14Q-01A	171581722	0	0	0
TCGA-A2-A0SV-01A	101282598	1	1	4
TCGA-E2-A2P6-01A	57907274	0	0	0
TCGA-D8-A1JD-01A	133222592	0	0	0
TCGA-AR-A2LK-01A	152401832	0	0	0
TCGA-AO-A0J8-01A	154696750	1	1	2
TCGA-UL-AAZ6-01A	105151360	0	0	0
TCGA-A2-A04V-01A	98654144	1	1	4
TCGA-E2-A9RU-01A	43613480	0	0	0
TCGA-S3-A6ZH-01A	115277714	0	0	0
TCGA-A7-A4SF-01A	136009040	1	1	2
TCGA-BH-A42T-01A	57978646	0	0	0
TCGA-BH-A18M-01A	179598606	0	0	0
TCGA-A7-A6VV-01A	62566048	0	0	0
TCGA-C8-A131-01A	113820602	1	1	4
TCGA-E9-A1N9-01A	117138506	0	0	0
TCGA-E2-A1IG-01A	97469850	0	0	0
TCGA-D8-A1JL-01A	135745022	0	0	0
TCGA-E2-A14S-01A	164746888	0	0	0
TCGA-AC-A6IV-01A	69060492	2	2	9
TCGA-A7-A0CD-01A	193086322	1	1	1
TCGA-E9-A1RG-01A	127109388	0	0	0
TCGA-BH-A0HP-01A	167211302	2	2	5
TCGA-AR-A1AQ-01A	183450804	3	3	7
TCGA-A2-A0CX-01A	199342610	2	1	4
TCGA-A2-A0CP-01A	121968490	0	0	0
TCGA-A8-A091-01A	163563534	3	3	7
TCGA-AO-A1KP-01A	147113536	0	0	0
TCGA-D8-A27L-01A	141710012	0	0	0
TCGA-LL-A73Y-01A	122994788	2	1	6
TCGA-A2-A04N-01A	115118510	0	0	0
TCGA-AC-A2BM-01A	102580284	0	0	0
TCGA-A2-A3XZ-01A	89830020	4	4	10
TCGA-B6-A0I1-01A	143817838	0	0	0
TCGA-A2-A0YH-01A	168452290	0	0	0
TCGA-GI-A2C8-01A	136677026	0	0	0
TCGA-A8-A08J-01A	168770332	1	1	1
TCGA-A8-A09E-01A	122187852	0	0	0
TCGA-A2-A0CQ-01A	134868164	0	0	0
TCGA-E2-A10C-01A	96238772	2	2	8
TCGA-A8-A08O-01A	123576766	1	1	3
TCGA-AO-A125-01A	105333330	0	0	0
TCGA-BH-A0BV-01A	158037154	1	1	2
TCGA-BH-A0BC-01A	148804234	0	0	0
TCGA-AN-A0FW-01A	110459152	1	1	4
TCGA-A8-A075-01A	145117184	1	1	2
TCGA-BH-A0AW-01A	143826134	18	12	10
TCGA-A8-A06U-01A	178665496	1	1	1
TCGA-B6-A0IG-01A	176494290	0	0	0
TCGA-PE-A5DE-01A	93354704	1	1	5
TCGA-AN-A0G0-01A	155961822	0	0	0
TCGA-A2-A1FW-01A	185877550	0	0	0
TCGA-AN-A0FD-01A	95317438	1	1	4
TCGA-AN-A0AM-01A	104061810	2	2	7
TCGA-E2-A1IO-01A	98489016	0	0	0
TCGA-A7-A4SA-01A	161602624	2	2	5
TCGA-A1-A0SF-01A	78574876	0	0	0
TCGA-A1-A0SE-01A	109717300	0	0	0
TCGA-A2-A0CT-01A	167138056	2	1	5
TCGA-E2-A1B4-01A	183885772	0	0	0
TCGA-D8-A73W-01A	72072946	3	2	10
TCGA-5L-AAT0-01A	120441136	2	2	7
TCGA-C8-A1HJ-01A	128805936	1	1	3
TCGA-AC-A3BB-01A	85724254	2	2	8
TCGA-B6-A0WS-01A	107611316	4	3	10
TCGA-BH-A0HN-01A	159455880	0	0	0
TCGA-LL-A7SZ-01A	59734748	0	0	0
TCGA-A7-A426-01A	60298296	0	0	0
TCGA-E9-A1N5-01A	140274168	0	0	0
TCGA-E2-A14V-01A	169941654	1	1	1
TCGA-BH-A8G0-01A	83573632	3	3	10
TCGA-WT-AB41-01A	82210088	3	3	10
TCGA-D8-A146-01A	258382918	1	1	1
TCGA-EW-A2FR-01A	84144516	0	0	0
TCGA-B6-A0RG-01A	150066978	3	1	8
TCGA-B6-A0RL-01A	111364272	0	0	0
TCGA-BH-A0BQ-01A	113310710	3	3	9
TCGA-AN-A0AT-01A	190332622	1	1	1
TCGA-D8-A1X6-01A	159147494	0	0	0
TCGA-D8-A140-01A	113678122	0	0	0
TCGA-LD-A7W5-01A	68281972	0	0	0
TCGA-LD-A9QF-01A	138531156	3	2	8
TCGA-AC-A2FF-01A	115990678	0	0	0
TCGA-D8-A1JE-01A	147918868	0	0	0
TCGA-B6-A0IH-01A	175600634	2	1	5
TCGA-D8-A1JK-01A	147822754	0	0	0
TCGA-AO-A0J2-01A	154978270	1	1	2
TCGA-BH-A0C0-01A	144170712	5	5	10
TCGA-A2-A0EN-01A	108176968	2	2	7
TCGA-C8-A138-01A	109776666	0	0	0
TCGA-AR-A2LN-01A	124654672	1	1	3
TCGA-BH-A1EN-01A	94015672	0	0	0
TCGA-LL-A5YO-01A	61244002	6	6	10
TCGA-A2-A0CV-01A	105118576	0	0	0
TCGA-A2-A1FZ-01A	68839400	0	0	0
TCGA-AR-A5QQ-01A	69495214	2	2	9
TCGA-A7-A56D-01A	99648366	0	0	0
TCGA-AN-A0FV-01A	266605868	2	1	2
TCGA-E9-A229-01A	115343520	0	0	0
TCGA-A2-A259-01A	450802422	1	1	1
TCGA-AR-A1AY-01A	208691778	2	1	4
TCGA-A2-A1G6-01A	140659702	0	0	0
TCGA-BH-A0E9-01B	128339264	1	1	3
TCGA-E9-A3QA-01A	51299344	1	1	7
TCGA-A7-A3J1-01A	48675786	1	1	8
TCGA-GM-A2DA-01A	142456366	0	0	0
TCGA-OL-A5RY-01A	63659708	1	1	6
TCGA-E9-A1R6-01A	115461082	0	0	0
TCGA-E9-A1QZ-01A	131591546	0	0	0
TCGA-EW-A1PA-01A	128406924	1	1	3
TCGA-AR-A24V-01A	103293098	1	1	4
TCGA-E2-A1IK-01A	141822094	3	3	8
TCGA-BH-A0DX-01A	102454974	2	2	7
TCGA-AR-A1AX-01A	187502700	6	4	9
TCGA-C8-A27B-01A	134174576	0	0	0
TCGA-AR-A24R-01A	127511650	0	0	0
TCGA-BH-A0H3-01A	208639734	1	1	1
TCGA-AR-A24Q-01A	124885724	6	2	10
TCGA-AO-A0JD-01A	136120492	2	2	6
TCGA-AN-A0XL-01A	104324750	0	0	0
TCGA-BH-A1EO-01A	169415724	2	2	5
TCGA-AR-A2LM-01A	138378888	0	0	0
TCGA-AR-A1AS-01A	84934732	0	0	0
TCGA-AC-A8OQ-01A	158841216	2	1	5
TCGA-GM-A2DL-01A	122747102	2	1	7
TCGA-A1-A0SQ-01A	84139410	1	1	5
TCGA-A7-A4SB-01A	106414948	0	0	0
TCGA-OL-A66P-01A	55479480	0	0	0
TCGA-C8-A26X-01A	113346090	0	0	0
TCGA-AR-A0TU-01A	126908440	0	0	0
TCGA-B6-A0I6-01A	156443264	3	2	7
TCGA-AC-A5EH-01A	71386822	0	0	0
TCGA-LL-A7T0-01A	105722912	2	1	7
TCGA-A8-A0AB-01A	117297536	0	0	0
TCGA-BH-A0B7-01A	120478886	4	4	10
TCGA-S3-AA10-01A	95402222	0	0	0
TCGA-A8-A076-01A	157696422	0	0	0
TCGA-A7-A3IZ-01A	82270934	0	0	0
TCGA-E2-A150-01A	159763232	1	1	2
TCGA-BH-A18R-01A	182155224	0	0	0
TCGA-BH-A0DO-01B	201319836	1	1	1
TCGA-AN-A0FJ-01A	159329688	0	0	0
TCGA-A7-A0DB-01A	78455650	0	0	0
TCGA-BH-A28Q-01A	128548260	9	2	10
TCGA-AO-A0J6-01A	101743476	1	1	4
TCGA-A8-A06Q-01A	92659832	0	0	0
TCGA-A2-A0ET-01A	165053502	0	0	0
TCGA-AN-A04A-01A	138744444	1	1	2
TCGA-B6-A409-01A	95710844	0	0	0
TCGA-E9-A5FL-01A	95953270	0	0	0
TCGA-S3-AA15-01A	90763622	0	0	0
TCGA-A2-A0CR-01A	68369166	0	0	0
TCGA-B6-A0RN-01A	115027142	0	0	0
TCGA-EW-A1J1-01A	249673562	0	0	0
TCGA-AN-A03Y-01A	240378778	3	2	5
TCGA-BH-A0BJ-01A	144317408	4	4	9
TCGA-E9-A1RB-01A	145298998	3	1	8
TCGA-B6-A0I8-01A	159936548	1	1	2
TCGA-C8-A26Z-01A	110150618	0	0	0
TCGA-D8-A1JI-01A	179243400	0	0	0
TCGA-AC-A4ZE-01A	155431358	0	0	0
TCGA-A8-A08H-01A	129817620	1	1	3
TCGA-AN-A0FY-01A	163158614	0	0	0
TCGA-AO-A03R-01A	134316394	2	2	6
TCGA-D8-A1XU-01A	114142338	1	1	4
TCGA-B6-A402-01A	102064208	0	0	0
TCGA-E9-A5UP-01A	70274738	0	0	0
TCGA-BH-A0BS-01A	220361000	0	0	0
TCGA-A2-A0CS-01A	224364892	0	0	0
TCGA-AQ-A54O-01A	61812502	0	0	0
TCGA-BH-A18L-01A	163764652	1	1	2
TCGA-C8-A130-01A	121973352	0	0	0
TCGA-D8-A1JF-01A	105744714	0	0	0
TCGA-OL-A66O-01A	95922848	0	0	0
TCGA-BH-A0BW-01A	134612250	5	4	10
TCGA-EW-A1J3-01A	139103732	2	2	6
TCGA-A8-A07O-01A	132525134	0	0	0
TCGA-BH-A0DH-01A	121343900	1	1	3
TCGA-AR-A1AO-01A	215741096	4	4	7
TCGA-AR-A24O-01A	123834200	0	0	0
TCGA-BH-A1FE-01A	155182168	1	1	2
TCGA-Z7-A8R5-01A	73452012	2	2	9
TCGA-E2-A1II-01A	107059590	1	1	4
TCGA-AC-A6NO-01A	112467792	1	1	4
TCGA-AR-A24S-01A	114273020	3	1	9
TCGA-A7-A5ZX-01A	69653426	0	0	0
TCGA-AN-A0XV-01A	110722758	1	1	4
TCGA-A2-A25E-01A	136257774	0	0	0
TCGA-A2-A0YL-01A	102155860	2	2	7
TCGA-D8-A1Y1-01A	155664092	0	0	0
TCGA-E2-A56Z-01A	100270754	0	0	0
TCGA-BH-A209-01A	195186288	0	0	0
TCGA-BH-A0AU-01A	177278700	4	3	8
TCGA-B6-A401-01A	84916518	2	2	8
TCGA-B6-A0IM-01A	131106362	0	0	0
TCGA-D8-A1JP-01A	136878968	0	0	0
TCGA-A8-A082-01A	171078904	3	3	7
TCGA-A8-A08S-01A	116838848	0	0	0
TCGA-A8-A07Z-01A	198830730	0	0	0
TCGA-OL-A6VR-01A	77508068	0	0	0
TCGA-BH-A0C3-01A	211985576	5	5	8
TCGA-E2-A15I-01A	237481856	1	1	1
TCGA-AO-A0JJ-01A	131747566	1	1	2
TCGA-D8-A73U-01A	72298698	0	0	0
TCGA-C8-A278-01A	146656440	2	2	6
TCGA-E9-A1RI-01A	133463540	0	0	0
TCGA-A8-A09N-01A	207377356	7	3	10
TCGA-BH-A0H5-01A	114834310	6	5	10
TCGA-BH-A0BR-01A	196819384	3	3	6
TCGA-E2-A1IE-01A	249888260	0	0	0
TCGA-E2-A1IF-01A	105092184	0	0	0
TCGA-E2-A14R-01A	236362078	0	0	0
TCGA-OL-A66L-01A	58812062	1	1	7
TCGA-E2-A1LH-01A	118807682	0	0	0
TCGA-AR-A1AM-01A	50261138	0	0	0
TCGA-AC-A2QH-01A	139116162	0	0	0
TCGA-AO-A03V-01A	116147420	0	0	0
TCGA-AR-A254-01A	90849974	2	2	8
TCGA-E2-A152-01A	198560236	1	1	1
TCGA-BH-A0E7-01A	93725630	0	0	0
TCGA-AR-A1AW-01A	185867418	6	5	10
TCGA-E2-A15P-01A	135601554	0	0	0
TCGA-LL-A9Q3-01A	63718958	1	1	6
TCGA-E2-A1LS-01A	101808500	0	0	0
TCGA-BH-A0BZ-01A	215691220	2	2	4
TCGA-E2-A14T-01A	119184114	1	1	3
TCGA-E2-A156-01A	212314982	0	0	0
TCGA-A2-A0T0-01A	137635068	1	1	2
TCGA-AR-A24H-01A	89339788	0	0	0
TCGA-E2-A1BD-01A	104678690	0	0	0
TCGA-AO-A0JB-01A	129777392	1	1	3
TCGA-D8-A1JU-01A	105998928	0	0	0
TCGA-E2-A15A-01A	187375354	0	0	0
TCGA-D8-A1XG-01A	194308750	0	0	0
TCGA-BH-A0DG-01A	171503288	1	1	1
TCGA-B6-A0I2-01A	146495580	2	2	6
TCGA-C8-A12L-01A	127242742	0	0	0
TCGA-BH-A0W7-01A	158122466	4	2	9
TCGA-AC-A8OP-01A	89533596	1	1	5
TCGA-A1-A0SG-01A	122099946	0	0	0
TCGA-AO-A0JA-01A	122281278	2	2	7
TCGA-AQ-A7U7-01A	83513684	0	0	0
TCGA-A8-A099-01A	132303594	1	1	2
TCGA-BH-A0B3-01A	160579984	7	3	10
TCGA-D8-A1XO-01A	126754470	0	0	0
TCGA-B6-A0WZ-01A	123264162	0	0	0
TCGA-LL-A5YL-01A	99850818	0	0	0
TCGA-AR-A24W-01A	120477400	0	0	0
TCGA-EW-A1IY-01A	236987560	6	3	9
TCGA-E9-A1RC-01A	91670408	0	0	0
TCGA-B6-A0IJ-01A	98140040	0	0	0
TCGA-A7-A0CH-01A	136268458	0	0	0
TCGA-AR-A0U0-01A	106979380	0	0	0
TCGA-BH-A0H6-01A	163777062	1	1	2
TCGA-BH-A5J0-01A	71688576	2	1	9
TCGA-D8-A1XZ-01A	94107608	0	0	0
TCGA-A2-A04Q-01A	163276922	6	5	10
TCGA-BH-A202-01A	154707508	0	0	0
TCGA-A2-A0ST-01A	97139238	5	3	10
TCGA-BH-A1F5-01A	175812320	0	0	0
TCGA-BH-A0DE-01A	120301288	0	0	0
TCGA-EW-A1IZ-01A	251825428	5	2	8
TCGA-A8-A0A1-01A	168443810	5	4	9
TCGA-D8-A1JB-01A	105068358	0	0	0
TCGA-AC-A7VB-01A	69965038	0	0	0
TCGA-B6-A0WV-01A	357856194	0	0	0
TCGA-AO-A03U-01B	130851236	0	0	0
TCGA-A2-A04W-01A	81975172	1	1	5
TCGA-A7-A3RF-01A	112218220	0	0	0
TCGA-EW-A1OY-01A	154339802	0	0	0
TCGA-A2-A0EW-01A	239736652	1	1	1
TCGA-AN-A0XO-01A	101753814	0	0	0
TCGA-E9-A1NF-01A	162272982	0	0	0
TCGA-A7-A0CG-01A	244873824	5	4	8
TCGA-AR-A0U2-01A	112539768	3	2	9
TCGA-BH-A0DS-01A	154820524	2	2	6
TCGA-A8-A0A2-01A	159493738	1	1	2
TCGA-A8-A07U-01A	120392530	1	1	3
TCGA-AC-A62X-01A	88692022	0	0	0
TCGA-B6-A0WW-01A	202823876	2	2	4
TCGA-E9-A1R5-01A	141266570	0	0	0
TCGA-D8-A147-01A	106714642	3	3	9
TCGA-AC-A2FB-01A	123310430	0	0	0
TCGA-C8-A132-01A	135664216	0	0	0
TCGA-LL-A8F5-01A	77925400	0	0	0
TCGA-C8-A8HR-01A	76394132	1	1	6
TCGA-BH-A0B4-01A	157783152	4	3	9
TCGA-EW-A6S9-01A	65573708	0	0	0
TCGA-AC-A3W5-01A	76564550	0	0	0
TCGA-A8-A06O-01A	141246512	0	0	0
TCGA-BH-A42U-01A	64309374	0	0	0
TCGA-BH-A0EB-01A	106409416	0	0	0
TCGA-C8-A275-01A	148064534	0	0	0
TCGA-E9-A1NE-01A	147975838	3	2	8
TCGA-BH-A0BT-01A	185578364	0	0	0
TCGA-AN-A0XR-01A	215867376	0	0	0
TCGA-AR-A24N-01A	102886910	0	0	0
TCGA-V7-A7HQ-01A	50771090	0	0	0
TCGA-AN-A0AK-01A	142953974	3	3	8
TCGA-A8-A09G-01A	208283548	6	6	9

## Sheet: Table S3
Supplementary Table S3: CDR3 sequences identified 1078 TCGA BRCA exomes
Nucleotide Sequence	Amino Acid Sequence	Sample ID	Number of Reads	Left Match	Right Match	Shared between tumors
TGTGCCAGCAGACCCCTACAGACGGGTACCTATGGCTACACCTTC	CASRPLQTGTYGYTF	TCGA-BH-A28Q-01A	8	V6-5	J1-2	FALSE
TGTGCCACCAGCAGAGACACAGAGCTGCAGTGCTTCCTGCTCTCTGTTCATAAACCTCATTGTTTCCCAGATCCAGGTGCTTTCTCT	CATSRDTELQCFLLSVHKPHCFPDPGAFS	TCGA-A8-A06N-01A	5	V15	J1-1	TRUE
TGTGCCAGTAGTATCACTAGCGGGAGCTTTGATGAGCAGTTCTTC	CASSITSGSFDEQFF	TCGA-BH-A0HF-01A	5	V19	J2-1	FALSE
TGCAGTGCTAGAGTCCAGGGGGAAGAAAAACTGTTTTTT	CSARVQGEEKLFF	TCGA-AR-A24Q-01A	5	V20-1V20/OR9-2	J1-4	FALSE
TGTGCCACCAGCAGAGACACAGAGCTGCAGTGCTTCCTGCTCTCTGTTCATAAACCTCATTGTTTCCCAGATCCAGGTGCTTTCTCT	CATSRDTELQCFLLSVHKPHCFPDPGAFS	TCGA-BH-A0B3-01A	5	V15	J1-1	TRUE
TGTGCCACCAGCAGAGACACAGAGCTGCAGTGCTTCCTGCTCTCTGTTCATAAACCTCATTGTTTCCCAGATCCAGGTGCTTTCTCT	CATSRDTELQCFLLSVHKPHCFPDPGAFS	TCGA-AN-A0AL-01A	4	V15	J1-1	TRUE
TGTGCCAGTAGTATCGGGAGAAACACTGAAGCTTTCTTT	CASSIGRNTEAFF	TCGA-BH-A0GY-01A	4	V19	J1-1	FALSE
TGTGCCACCAGCAGAGACACAGAGCTGCAGTGCTTCCTGCTCTCTGTTCATAAACCTCATTGTTTCCCAGATCCAGGTGCTTTCTCT	CATSRDTELQCFLLSVHKPHCFPDPGAFS	TCGA-A8-A07F-01A	4	V15	J1-1	TRUE
TGTGCCACCAGCAGAGACACAGAGCTGCAGTGCTTCCTGCTCTCTGTTCATAAACCTCATTGTTTCCCAGATCCAGGTGCTTTCTCT	CATSRDTELQCFLLSVHKPHCFPDPGAFS	TCGA-A8-A09N-01A	4	V15	J1-1	TRUE
TGTGCCAGCAGTTACGACAAGACAGGGGATCGCGGCTACACCTTC	CASSYDKTGDRGYTF	TCGA-EW-A1IY-01A	4	V10-3V12-3V12-4V13V2V27V6-1V6-2V6-3V6-4V6-5V6-6V6-9	J1-2	FALSE
TGTGCCAGCAGCCAAGCAGCTTGGGGGGGCGCAAGGTCACCCCTCCACTTT	CASSQAAWGGARSPLHF	TCGA-EW-A1IZ-01A	4	V3-1V3-2	J1-6	FALSE
TGTGCCAGCAGTTTGATAGCGTCTAGGACCTACAATGAGCAGTTCTTC	CASSLIASRTYNEQFF	TCGA-AR-A0TS-01A	3	V6-6	J2-1	FALSE
TGCAGTGCTAGTGAACAGTATGGCGGGGAGCTGTTTTTT	CSASEQYGGELFF	TCGA-AO-A0JC-01A	3	V20-1V20/OR9-2	J2-2	FALSE
TGTGCCAGCAGCCCGCAGGTAAACACTGAAGCTTTCTTT	CASSPQVNTEAFF	TCGA-AO-A0JC-01A	3	V9	J1-1	FALSE
TGTGCCAGCACCCAGGGGGGTCGTGAAGCTTTCTTT	CASTQGGREAFF	TCGA-BH-A0B9-01A	3	V10-3V6-1V6-5V6-6	J1-1	FALSE
TGTGCCAGCAGTGAAGGACTAGCGGGAGGCACAGATACGCAGTATTTT	CASSEGLAGGTDTQYF	TCGA-E9-A1NC-01A	3	V10-3V6-1V6-2V6-3V6-4V6-5V6-6	J2-3	FALSE
TGTGCCAGTAGTCGGGGACTGAATGCAATGGACACTGAAGCTTTCTTT	CASSRGLNAMDTEAFF	TCGA-E9-A1NC-01A	3	V11-1V11-2V11-3V19V23/OR9-2V30V4-2V5-3V5-4V5-5V5-6V5-7V5-8V7-1V7-2V7-3V7-4V7-8V7-9	J1-1	FALSE
TGTGCCAGCAGTACACCGGGGACAGATACGCAGTATTTT	CASSTPGTDTQYF	TCGA-A2-A0SX-01A	3	V6-5	J2-3	FALSE
TGCAGTGCTAGAGCGACCGATAACACTGAAGCTTTCTTT	CSARATDNTEAFF	TCGA-A8-A08B-01A	3	V20-1V20/OR9-2	J1-1	FALSE
TGTGCCAGCAGTTATGCATCTGAAGCTTTCTTT	CASSYASEAFF	TCGA-BH-A0HB-01A	3	V6-1V6-5V6-6	J1-1	FALSE
TGTGCCAGCAGTGAATCTCTACGACTAGCGGGAGACTACAATGAGCAGTTCTTC	CASSESLRLAGDYNEQFF	TCGA-C8-A3M8-01A	3	V6-1V6-5	J2-1	FALSE
TGTGCCAGCAGTTCGAGGGGTTCTGAAGCTTTCTTT	CASSSRGSEAFF	TCGA-AO-A0JE-01A	3	V10-3V12-3V12-4V13V2V27V6-1V6-2V6-3V6-4V6-5V6-6	J1-1	FALSE
TGTGCCAGCAGCTTAGCGAGTAGTCCTGAAGCTTTCTTT	CASSLASSPEAFF	TCGA-C8-A26Y-01A	3	V11-1V11-3V7-9	J1-1	FALSE
TGTGCCAGCAGTTACGGTTCGGGAGGGCTTTCCAATGAGCAGTTCTTC	CASSYGSGGLSNEQFF	TCGA-E9-A5FK-01A	3	V10-3V6-1V6-5V6-6	J2-1	FALSE
TGCAGCGTTGAAGATAAAGGACAGGGGGCTGGCTACACCTTC	CSVEDKGQGAGYTF	TCGA-E2-A15M-01A	3	V29-1	J1-2	FALSE
TGTGCCACCAGCAGAGACACAGAGCTGCAGTGCTTCCTGCTCTCTGTTCATAAACCTCATTGTTTCCCAGATCCAGGTGCTTTCTCT	CATSRDTELQCFLLSVHKPHCFPDPGAFS	TCGA-B6-A0RI-01A	3	V15	J1-1	TRUE
TGTGCCAGCAGCCTTCTTGACAAAATCTACGAGCAGTACTTC	CASSLLDKIYEQYF	TCGA-GM-A3XL-01A	3	V3-1V3-2	J2-7	FALSE
TGCAGTGCTAGTTCGGGGCACGATAATTCACCCCTCCACTTT	CSASSGHDNSPLHF	TCGA-EW-A6SB-01A	3	V20-1V20/OR9-2	J1-6	FALSE
TGTGCCAGTAGGCTGGACGGACTTTCTGAAGCTTTCTTT	CASRLDGLSEAFF	TCGA-A8-A09Q-01A	3	V19	J1-1	FALSE
TGTGCCACCAGCAGAGACACAGAGCTGCAGTGCTTCCTGCTCTCTGTTCATAAACCTCATTGTTTCCCAGATCCAGGTGCTTTCTCT	CATSRDTELQCFLLSVHKPHCFPDPGAFS	TCGA-B6-A0RG-01A	3	V15	J1-1	TRUE
TGTGCCAGCAGTTACTCGCCTTCCAACACTGAAGCTTTCTTT	CASSYSPSNTEAFF	TCGA-E9-A1RB-01A	3	V6-5	J1-1	FALSE
TGTGCCAGCAGTCACCAACCTTGGGAGGGGACAAGCACAGATACGCAGTATTTT	CASSHQPWEGTSTDTQYF	TCGA-AR-A24S-01A	3	V6-1V6-5V6-6	J2-3	FALSE
TGTGCCAGCAGGAAAAGGGAGGGATATGAAGCTTTCTTT	CASRKREGYEAFF	TCGA-BH-A0W7-01A	3	V10-3V6-1V6-5V6-6	J1-1	FALSE
TGTGCCAGCAGACTCAGAGAGTCCTACGAGCAGTACTTC	CASRLRESYEQYF	TCGA-A2-A0ST-01A	3	V6-5	J2-7	FALSE
TGTGCCAGCAGTTACGGTCTAGGAGGCTACGAGCAGTACTTC	CASSYGLGGYEQYF	TCGA-C8-A26W-01A	2	V6-5	J2-5J2-7	FALSE
TGTGCCACCAGCAGAGACACAGAGCTGCAGTGCTTCCTGCTCTCTGTTCATAAACCTCATTGTTTCCCAGATCCAGGTGCTTTCTCT	CATSRDTELQCFLLSVHKPHCFPDPGAFS	TCGA-A8-A094-01A	2	V15	J1-1	TRUE
TGTGCCAGCAGCTTTCGAGGGGCGGAGGAAGATACGCAGTATTTT	CASSFRGAEEDTQYF	TCGA-AR-A0TV-01A	2	V11-2V11-3V7-2	J2-3	FALSE
TGTGCCAGCAGTCCTGGAGTGGGCACTGAAGCTTTCTTT	CASSPGVGTEAFF	TCGA-A2-A0T2-01A	2	V6-2V6-3	J1-1	FALSE
TGCGCCAGCAGTGAAACCCCGGGAAAGCCCCAGCATTTT	CASSETPGKPQHF	TCGA-AR-A250-01A	2	V5-1	J1-5	FALSE
TGTGCCAGCAGTCCGGGGACAGGTTTGAACACTGAAGCTTTCTTT	CASSPGTGLNTEAFF	TCGA-AO-A0JC-01A	2	V10-3V6-1V6-2V6-3V6-4V6-5V6-6	J1-1	FALSE
TGTGCCACCAGCAGAGACACAGAGCTGCAGTGCTTCCTGCTCTCTGTTCATAAACCTCATTGTTTCCCAGATCCAGGTGCTTTCTCT	CATSRDTELQCFLLSVHKPHCFPDPGAFS	TCGA-AO-A0JC-01A	2	V15	J1-1	TRUE
TGTGCCAGCAGCTTGGATCTTGGCGGGGGGGCCCCAGATACGCAGTATTTT	CASSLDLGGGAPDTQYF	TCGA-AO-A0JC-01A	2	V5-6	J2-3	FALSE
TGTGCCAGCTCTTCCAGTCTCCCGGTTTTTTCTGAAGCTTTCTTT	CASSSSLPVFSEAFF	TCGA-AO-A0JC-01A	2	V6-1V6-5	J1-1	FALSE
TGTGCCAGCAGCTTTCTCTCCGGGACTAGCGGGAGTAGGGAGACCCAGTACTTC	CASSFLSGTSGSRETQYF	TCGA-AO-A0JM-01A	2	V11-2	J2-4J2-5J2-7	FALSE
TGTGCCAGCAGGGGAAGTGGCAATCAGCCCCAGCATTTT	CASRGSGNQPQHF	TCGA-A2-A0D2-01A	2	V6-1	J1-5	FALSE
TGTGCCAGCAGCTTGGCGGGGGGGGCCTTAAATTCACCCCTCCACTTT	CASSLAGGALNSPLHF	TCGA-A2-A3XT-01A	2	V5-4	J1-6	FALSE
TGTGCCAGCAGCCCGGTCAGGACAACCGGGGAGCTGTTTTTT	CASSPVRTTGELFF	TCGA-A2-A0T1-01A	2	V7-3	J2-2	FALSE
TGTGCCAGCAGTCACGACAGGATTAACACTGAAGCTTTCTTT	CASSHDRINTEAFF	TCGA-A2-A1G0-01A	2	V7-9	J1-1	FALSE
TGTGCCAGCAGCCAAGAGTTAGATTCCTACAATGAGCAGTTCTTC	CASSQELDSYNEQFF	TCGA-EW-A2FV-01A	2	V4-2	J2-1	FALSE
TGCAGCGTTGATGGGGGGGGGTTCGCAGATACGCAGTATTTT	CSVDGGGFADTQYF	TCGA-BH-A18F-01A	2	V29-1	J2-3	FALSE
TGTGCCAGCAAAGTGCAGGACTTCTCCAATCAGCCCCAGCATTTT	CASKVQDFSNQPQHF	TCGA-A2-A0CM-01A	2	V6-1V6-5	J1-5	FALSE
TGTGCCAGCAGTGCCTGGACAGGGGACGATGGCTACACCTTC	CASSAWTGDDGYTF	TCGA-A2-A0EQ-01A	2	V25-1	J1-2	FALSE
TGTGCCAGCAGCTACAGGGGTCTCGAGCAGTACTTC	CASSYRGLEQYF	TCGA-E9-A1NA-01A	2	V11-2V11-3V7-2V7-3V7-8	J2-7	FALSE
TGTGCCAGCACAAAACGGGGCCAGACCCACTATGGCTACACCTTC	CASTKRGQTHYGYTF	TCGA-EW-A1P8-01A	2	V10-3V6-1V6-4V6-5V6-6	J1-2	FALSE
TGTGCCACCAGCAGAGACACAGAGCTGCAGTGCTTCCTGCTCTCTGTTCATAAACCTCATTGTTTCCCAGATCCAGGTGCTTTCTCT	CATSRDTELQCFLLSVHKPHCFPDPGAFS	TCGA-A8-A06Y-01A	2	V15	J1-1	TRUE
TGTGCCAGCAGCCAAGGGGGGGATCAGCCCCAGCATTTT	CASSQGGDQPQHF	TCGA-C8-A9FZ-01A	2	V3-1V3-2	J1-5	FALSE
TGTGCCAGCAGTGGGTCTAGCGGGAGGAAGGGCAATGAGCAGTTCTTC	CASSGSSGRKGNEQFF	TCGA-E9-A227-01A	2	V28	J2-1	FALSE
TGTGCCAGCAGTGCCCAGCTACTTAACTATGGCTACACCTTC	CASSAQLLNYGYTF	TCGA-E9-A1ND-01A	2	V28	J1-2	FALSE
TGTGCCACCAGCAGAGACACAGAGCTGCAGTGCTTCCTGCTCTCTGTTCATAAACCTCATTGTTTCCCAGATCCAGGTGCTTTCTCT	CATSRDTELQCFLLSVHKPHCFPDPGAFS	TCGA-BH-A0HK-01A	2	V15	J1-1	TRUE
TGTGCCACCAGCAGAGACACAGAGCTGCAGTGCTTCCTGCTCTCTGTTCATAAACCTCATTGTTTCCCAGATCCAGGTGCTTTCTCT	CATSRDTELQCFLLSVHKPHCFPDPGAFS	TCGA-BH-A0AY-01A	2	V15	J1-1	TRUE
TGTGCCAGCAGTTACTCTGCGGTGAGGACTGAAGCTTTCTTT	CASSYSAVRTEAFF	TCGA-AR-A1AJ-01A	2	V6-5	J1-1	FALSE
TGTGCCAGCAGTGTCTTAGATACGCAGTATTTT	CASSVLDTQYF	TCGA-AR-A1AJ-01A	2	V6-1	J2-3	FALSE
TGTGCCAGCAGTGAATCAACGTTGCGGTACACTGAAGCTTTCTTT	CASSESTLRYTEAFF	TCGA-EW-A1PG-01A	2	V2	J1-1	FALSE
TGTGCCAGCAGAGGGCTGCCAAGCACAGATACGCAGTATTTT	CASRGLPSTDTQYF	TCGA-A8-A0A6-01A	2	V27	J2-3	FALSE
TGCAGCGTTGCGGACAGGGCATTCACTGAAGCTTTCTTT	CSVADRAFTEAFF	TCGA-A8-A0A6-01A	2	V29-1	J1-1	FALSE
TGTGCCAGCAGCACCCTCATGGAAAATGAGCAGTTCTTC	CASSTLMENEQFF	TCGA-A8-A0A7-01A	2	V6-5	J2-1	FALSE
TGTGCCAGCAGCCAAGGGGACAGGGATGAAAAACTGTTTTTT	CASSQGDRDEKLFF	TCGA-D8-A1JG-01B	2	V4-2	J1-4	FALSE
TGCGCCAGCAGCCAAGAGGGAGTTGGCAATCAGCCCCAGCATTTT	CASSQEGVGNQPQHF	TCGA-GM-A2DI-01A	2	V4-1	J1-5	FALSE
TGTGCCAGCAGGATAAGACAGGGACCCGATGAAAAACTGTTTTTT	CASRIRQGPDEKLFF	TCGA-BH-A42V-01A	2	V2	J1-4	FALSE
TGCAGTGCTTTAGGGGGGCCCAGCTCCTATAATTCACCCCTCCACTTT	CSALGGPSSYNSPLHF	TCGA-A1-A0SP-01A	2	V20-1V20/OR9-2	J1-6	FALSE
TGTGCCAGCAGCGTGGGACAGGGAACTGAAGCTTTCTTT	CASSVGQGTEAFF	TCGA-A8-A08Z-01A	2	V11-1V11-3V7-9	J1-1	FALSE
TGTGCCACCAGTGATTTCGGCCCGCGAGAGACCCAGTACTTC	CATSDFGPRETQYF	TCGA-E9-A22D-01A	2	V24-1V24/OR9-2	J2-4J2-5J2-7	FALSE
TGTGCCACCAGCAGAGACACAGAGCTGCAGTGCTTCCTGCTCTCTGTTCATAAACCTCATTGTTTCCCAGATCCAGGTGCTTTCTCT	CATSRDTELQCFLLSVHKPHCFPDPGAFS	TCGA-BH-A0E0-01A	2	V15	J1-1	TRUE
TGTGCCAGCAGCATAACAGGAAACACTGAAGCTTTCTTT	CASSITGNTEAFF	TCGA-A8-A09X-01A	2	V10-3V6-1V6-5V6-6	J1-1	FALSE
TGTGCCAGCATGACGAACACCGGGGAGCTGTTTTTT	CASMTNTGELFF	TCGA-BH-A1EX-01A	2	V6-1V6-5V6-6	J2-2	FALSE
TGTGCCAGCAGTGGACCGGGACAGGCTTATGGCTACACCTTC	CASSGPGQAYGYTF	TCGA-A2-A4S3-01A	2	V25-1	J1-2	FALSE
TGTGCCACCAGCAGAGACACAGAGCTGCAGTGCTTCCTGCTCTCTGTTCATAAACCTCATTGTTTCCCAGATCCAGGTGCTTTCTCT	CATSRDTELQCFLLSVHKPHCFPDPGAFS	TCGA-A8-A08A-01A	2	V15	J1-1	TRUE
TGTGCCAGCCTCTTACGGTCAGGCGGGAGCACAGATACGCAGTATTTT	CASLLRSGGSTDTQYF	TCGA-GM-A2DN-01A	2	V10-3V6-1V6-2V6-3V6-4V6-5V6-6	J2-3	FALSE
TGTGCCAGTAGTATATACGGGGACGGGAGCTCCTATAATTCACCCCTCCACTTT	CASSIYGDGSSYNSPLHF	TCGA-BH-A1FD-01A	2	V11-1V11-2V11-3V19V23/OR9-2V30V4-2V5-3V5-4V5-5V5-6V5-7V5-8V7-1V7-2V7-3V7-4V7-8V7-9	J1-6	FALSE
TGTGCCTGGAGTCCACCTAACTCCTACAATGAGCAGTTCTTC	CAWSPPNSYNEQFF	TCGA-C8-A3M8-01A	2	V30	J2-1	FALSE
TGTGCCACCAGCAGAGACACAGAGCTGCAGTGCTTCCTGCTCTCTGTTCATAAACCTCATTGTTTCCCAGATCCAGGTGCTTTCTCT	CATSRDTELQCFLLSVHKPHCFPDPGAFS	TCGA-A8-A086-01A	2	V15	J1-1	TRUE
TGTGCCAGCAGCCAAGATCGGGGGGTAGGGGAGACCCAGTACTTC	CASSQDRGVGETQYF	TCGA-EW-A1P7-01A	2	V3-1V3-2	J2-5	FALSE
TGTGCCAGCAGTCGAGGGGGCATCGATGAAAAACTGTTTTTT	CASSRGGIDEKLFF	TCGA-A8-A09M-01A	2	V6-1V6-5V6-6	J1-4	FALSE
TGTGCCAGCAGTGAAGCGTACCGAAACAATCAGCCCCAGCATTTT	CASSEAYRNNQPQHF	TCGA-A2-A25F-01A	2	V6-1	J1-5	FALSE
TGCGCCAGCAGCCAAGATCTCTATTTCACCGGGGAGCTGTTTTTT	CASSQDLYFTGELFF	TCGA-AN-A0AJ-01A	2	V4-1	J2-2	FALSE
TGTGCCAGCAGTCTCGTTAGCGGGAGCGTCGGGGAGCTGTTTTTT	CASSLVSGSVGELFF	TCGA-A2-A4RW-01A	2	V11-2	J2-2	FALSE
TGTGCCAGCACCTCCGCCGTCGCAGCGTATGGCTACACCTTC	CASTSAVAAYGYTF	TCGA-AN-A0XS-01A	2	V6-1V6-5V6-6	J1-2	FALSE
TGTGCCAGCAGTTACTCGCCAGGACCGAAATCTTTT	CASSYSPGPKSF	TCGA-AN-A046-01A	2	V6-5	J1-3	FALSE
TGTGCCACCAGCAGAGACACAGAGCTGCAGTGCTTCCTGCTCTCTGTTCATAAACCTCATTGTTTCCCAGATCCAGGTGCTTTCTCT	CATSRDTELQCFLLSVHKPHCFPDPGAFS	TCGA-A8-A09K-01A	2	V15	J1-1	TRUE
TGTGCCAGCATAGCCGGATTCAACACTGAAGCTTTCTTT	CASIAGFNTEAFF	TCGA-BH-A18H-01A	2	V10-3V6-1V6-2V6-3V6-4V6-5V6-6	J1-1	FALSE
TGTGCCAGCAGGGACTACCAAGAGACCCAGTACTTC	CASRDYQETQYF	TCGA-AO-A0JG-01A	2	V6-6	J2-5	FALSE
TGTGCCACCAGCAGAGACACAGAGCTGCAGTGCTTCCTGCTCTCTGTTCATAAACCTCATTGTTTCCCAGATCCAGGTGCTTTCTCT	CATSRDTELQCFLLSVHKPHCFPDPGAFS	TCGA-A8-A09R-01A	2	V15	J1-1	TRUE
TGTGCCACCAGCAGAGACACAGAGCTGCAGTGCTTCCTGCTCTCTGTTCATAAACCTCATTGTTTCCCAGATCCAGGTGCTTTCTCT	CATSRDTELQCFLLSVHKPHCFPDPGAFS	TCGA-BH-A0E1-01A	2	V15	J1-1	TRUE
TGTGCCAGCAGCTTAAGCTTCAGCTACGAGCAGTACTTC	CASSLSFSYEQYF	TCGA-A2-A4RX-01A	2	V7-9	J2-7	FALSE
TGTGCCAGCAGTACAAGGGCCTACGAGCAGTACTTC	CASSTRAYEQYF	TCGA-BH-A0DP-01A	2	V6-1	J2-5J2-7	FALSE
TGTGCCAGCACATACGGGGGCAAAGATACGCAGTATTTT	CASTYGGKDTQYF	TCGA-D8-A27G-01A	2	V10-3V12-3V12-4V6-1V6-2V6-3V6-4V6-5V6-6	J2-3	FALSE
TGTGCCAGCAATCCTAAGGGTCACCCCCGGGGCTACACCTTC	CASNPKGHPRGYTF	TCGA-A2-A0CX-01A	2	V19	J1-2	FALSE
TGTGCCAGCACGTTGACGAACAATCAGCCCCAGCATTTT	CASTLTNNQPQHF	TCGA-LL-A73Y-01A	2	V6-1	J1-5	FALSE
TGTGCCACCAAGGGTATTGGCAAACTGTTTTTT	CATKGIGKLFF	TCGA-BH-A0AW-01A	2	V15	J1-4	FALSE
TGTGCCACCAGCAGAGACACAGAGCTGCAGTGCTTCCTGCTCTCTGTTCATAAACCTCATTGTTTCCCAGATCCAGGTGCTTTCTCT	CATSRDTELQCFLLSVHKPHCFPDPGAFS	TCGA-BH-A0AW-01A	2	V15	J1-1	TRUE
TGTGCCAGTAGTGACAGGAGTCCCTATGGCTACACCTTC	CASSDRSPYGYTF	TCGA-BH-A0AW-01A	2	V19	J1-2	FALSE
TGTGCTAGTGCCCCGTCCGCTATCACAGATACGCAGTATTTT	CASAPSAITDTQYF	TCGA-BH-A0AW-01A	2	V12-5	J2-3	FALSE
TGTGCCAGTAGTATTGGGGTCCCGTACGAGCAGTACTTC	CASSIGVPYEQYF	TCGA-BH-A0AW-01A	2	V19	J2-7	FALSE
TGTGCCAGCAGTGCCTCAGGGGGCAAACAGCCCCAGCATTTT	CASSASGGKQPQHF	TCGA-BH-A0AW-01A	2	V12-3V12-4	J1-5	FALSE
TGTGCCACCAGCAGAGACACAGAGCTGCAGTGCTTCCTGCTCTCTGTTCATAAACCTCATTGTTTCCCAGATCCAGGTGCTTTCTCT	CATSRDTELQCFLLSVHKPHCFPDPGAFS	TCGA-A2-A0CT-01A	2	V15	J1-1	TRUE
TGTGCCAGCAGCTTAGGGTCGAGCGGGAGCTGGGGCTCCTACGAGCAGTACTTC	CASSLGSSGSWGSYEQYF	TCGA-D8-A73W-01A	2	V7-8	J2-7	FALSE
TGTGCCAGCAGCTTGTCATTAGGGCCAGGGGGCTACACCTTC	CASSLSLGPGGYTF	TCGA-B6-A0WS-01A	2	V5-5	J1-2	FALSE
TGTGCCAGCAGTGTCCAGGGGGGCAAAAACATTCAGTACTTC	CASSVQGGKNIQYF	TCGA-LD-A9QF-01A	2	V6-5	J2-4J2-5J2-7	FALSE
TGTGCCAGCAGTTACTCGGCAGGGACAGAAGGCTACACCTTC	CASSYSAGTEGYTF	TCGA-B6-A0IH-01A	2	V10-3V12-3V12-4V6-1V6-2V6-3V6-4V6-5V6-6	J1-2	FALSE
TGTGCCACCAGCAGAGACACAGAGCTGCAGTGCTTCCTGCTCTCTGTTCATAAACCTCATTGTTTCCCAGATCCAGGTGCTTTCTCT	CATSRDTELQCFLLSVHKPHCFPDPGAFS	TCGA-AN-A0FV-01A	2	V15	J1-1	TRUE
TGTGCCAGCAGCTTAGCGACTGGGCAGGGGGCTGAAAAACTGTTTTTT	CASSLATGQGAEKLFF	TCGA-AR-A1AY-01A	2	V7-6	J1-4	FALSE
TGTGCCAGCAGCCCTGGGACAGTCTATAATTCACCCCTCCACTTT	CASSPGTVYNSPLHF	TCGA-AR-A1AX-01A	2	V5-4	J1-6	FALSE
TGTGCCAGCAGTGAAGCGCAGGATTATAGCAATCAGCCCCAGCATTTT	CASSEAQDYSNQPQHF	TCGA-AR-A1AX-01A	2	V10-3V6-1V6-5V6-6	J1-5	FALSE
TGCGCCAGCAGTGATGGGGGCGATGAGCAGTTCTTC	CASSDGGDEQFF	TCGA-AC-A8OQ-01A	2	V10-2	J2-1	FALSE
TGTGCCAGCAGCAGGGCTAGCGGGGGCATGAACACCGGGGAGCTGTTTTTT	CASSRASGGMNTGELFF	TCGA-GM-A2DL-01A	2	V6-4	J2-2	FALSE
TGCAGTGCTGAAGTCCAGGGGACGGTCGATGGCTACACCTTC	CSAEVQGTVDGYTF	TCGA-B6-A0I6-01A	2	V20-1V20/OR9-2	J1-2	FALSE
TGTGCCAGCCAACAGCGGACAGGGAATTCACCCCTCCACTTT	CASQQRTGNSPLHF	TCGA-LL-A7T0-01A	2	V19	J1-6	FALSE
TGTGCCACCAGCAGAGACACAGAGCTGCAGTGCTTCCTGCTCTCTGTTCATAAACCTCATTGTTTCCCAGATCCAGGTGCTTTCTCT	CATSRDTELQCFLLSVHKPHCFPDPGAFS	TCGA-AN-A03Y-01A	2	V15	J1-1	TRUE
TGTGCCAGCAGCTTAGATGGAAGGGGGCCTCGGTTCTTC	CASSLDGRGPRFF	TCGA-BH-A0BW-01A	2	V11-3	J2-1	FALSE
TGTGCCAGCAGCGTAAGGGCGGAAGATACGCAGTATTTT	CASSVRAEDTQYF	TCGA-BH-A0AU-01A	2	V9	J2-3	FALSE
TGTGCCACCAGCAGAGAAGCCGGGGGTCCTTCGGGGGAGCCTGAAGCTTTCTTT	CATSREAGGPSGEPEAFF	TCGA-A8-A09N-01A	2	V15	J1-1	FALSE
TGTGCCAGCAGTTACTCGCCTAGCGGGAGGACAGATACGCAGTATTTT	CASSYSPSGRTDTQYF	TCGA-BH-A0H5-01A	2	V6-1V6-5V6-6	J2-3	FALSE
TGTGCCAGCAGTTATCAAACAGGGGCCAGCTATGGCTACACCTTC	CASSYQTGASYGYTF	TCGA-AR-A1AW-01A	2	V6-1V6-5V6-6	J1-2	FALSE
TGCGCCAGCAGCCAAGTCGGACAGGGGGGCGCGGACACTGAAGCTTTCTTT	CASSQVGQGGADTEAFF	TCGA-BH-A5J0-01A	2	V4-1V4-3	J1-1	FALSE
TGCGCCAGCAGGTTGCTAGCGGGGGAAGAGACCCAGTACTTC	CASRLLAGEETQYF	TCGA-A2-A04Q-01A	2	V5-1	J2-5	FALSE
TGTGCCAGTAGTCCACGACAGGGTGGGACTGAAGCTTTCTTT	CASSPRQGGTEAFF	TCGA-A8-A0A1-01A	2	V19	J1-1	FALSE
TGTGCCACCAGCAGAGACACAGAGCTGCAGTGCTTCCTGCTCTCTGTTCATAAACCTCATTGTTTCCCAGATCCAGGTGCTTTCTCT	CATSRDTELQCFLLSVHKPHCFPDPGAFS	TCGA-A7-A0CG-01A	2	V15	J1-1	TRUE
TGTGCCAGCAGTTTAGAGTTCGTGGGGAGCACAGATACGCAGTATTTT	CASSLEFVGSTDTQYF	TCGA-AR-A0U2-01A	2	V28	J2-3	FALSE
TGTGCCAGCAGCTCCTTAAGGGACAAGGGGTCCGAGCAGTACTTC	CASSSLRDKGSEQYF	TCGA-BH-A0B4-01A	2	V7-6	J2-5J2-7	FALSE
TGTGCCAGCAGCGCCGGGACAGGCTCTACTGAAGCTTTCTTT	CASSAGTGSTEAFF	TCGA-E9-A1NE-01A	2	V5-6V5-7	J1-1	FALSE
TGCGCCAGCAGCTCCTGGGCAGGCAATCAGCCCCAGCATTTT	CASSSWAGNQPQHF	TCGA-D8-A13Z-01A	1	V4-1	J1-5	FALSE
TGTGCCAGCAGCGTAGACGACTACGAGCAGTACTTC	CASSVDDYEQYF	TCGA-D8-A1JM-01A	1	V9	J2-7	FALSE
TGTGCCACCAGCAGAGACACAGAGCTGCAGTGCTTCCTGCTCTCTGTTCATAAACCTCATTGTTTCCCAGATCCAGGTGCTTTCTCT	CATSRDTELQCFLLSVHKPHCFPDPGAFS	TCGA-A8-A083-01A	1	V15	J1-1	TRUE
TGTGCCAGCAGTGAAAGGGGACACCAAGAGACCCAGTACTTC	CASSERGHQETQYF	TCGA-D8-A1Y2-01A	1	V25-1	J2-5	FALSE
TGTGCCAGCAGTTACGGGACTAGCGGGAGAAATGAGCAGTTCTTC	CASSYGTSGRNEQFF	TCGA-C8-A26W-01A	1	V6-5	J2-1	FALSE
TGTGCCAGCAGTTCGAAGCCGGGACAGGGACCGAACACTGAATCTTTCTTT	CASSSKPGQGPNTESFF	TCGA-C8-A26W-01A	1	V27	J1-1	FALSE
TGTGCCTGGAGAGGACTTTCCTCCTATAATTCACCCCTCCACTTT	CAWRGLSSYNSPLHF	TCGA-A7-A2KD-01A	1	V30	J1-6	FALSE
TGTGCCAGCAGTCACCCTGACAGCATCAATCAGCCCCAGCATTTT	CASSHPDSINQPQHF	TCGA-E2-A14P-01A	1	V10-3V12-3V12-4V13V2V27V6-1V6-2V6-3V6-4V6-5V6-6	J1-5	FALSE
TGTGCCAGCAGTACGGGCCGGGACAGGCCATTGAACCATGGCTACACCTTC	CASSTGRDRPLNHGYTF	TCGA-A8-A094-01A	1	V12-3V12-4	J1-2	FALSE
TGTGCCAGTAGGTCCCGGGACGAAGCTTTCTTT	CASRSRDEAFF	TCGA-A8-A094-01A	1	V19	J1-1	FALSE
TGCAGTGCTATCCCTTGGGGGTCGAGGAACACTGAAGCTTTCTTT	CSAIPWGSRNTEAFF	TCGA-A8-A094-01A	1	V20-1V20/OR9-2	J1-1	FALSE
TGTGCCAGCAGCAAATCAGGACAGGGGGAAGCTAACTATGGCTACACCTTC	CASSKSGQGEANYGYTF	TCGA-AR-A0TV-01A	1	V7-9	J1-2	FALSE
TGTGCCAGCAGCAAACTGGGGGGCGCTGATGGCTACACCTTC	CASSKLGGADGYTF	TCGA-AR-A0TV-01A	1	V4-2	J1-2	FALSE
TGTGCCAGCAGTTACGAGTCGCCCTCTACTAGCGGGGGCGGGGAGCTGTTTTTT	CASSYESPSTSGGGELFF	TCGA-AR-A0TX-01A	1	V10-3V6-1V6-2V6-3V6-4V6-5V6-6	J2-2	FALSE
TGTGCCACCAGTGACCTGGGGCAGGGTGAAGGCAATGAGCAGTTCTTC	CATSDLGQGEGNEQFF	TCGA-AR-A0TX-01A	1	V24-1V24/OR9-2	J2-1	FALSE
TGTGCCACCAGTGATCGACAGTTCCAGCCCCAGCATTTT	CATSDRQFQPQHF	TCGA-AR-A0TX-01A	1	V24-1V24/OR9-2	J1-5	FALSE
TGTGCCAGCAAGTGGAATGGGAACAACTATGGCTACACCTTC	CASKWNGNNYGYTF	TCGA-BH-A0W5-01A	1	V28	J1-2	FALSE
TGTGCCAGCACGCCAATTGTGGGATGGTCGGGCACTGAAGCTTTCTTT	CASTPIVGWSGTEAFF	TCGA-LD-A7W6-01A	1	V10-3V6-1V6-4V6-5V6-6	J1-1	FALSE
TGTGCCAGCAGTACGACCATTGGCAATCAGCCCCAGCATTTT	CASSTTIGNQPQHF	TCGA-B6-A0RT-01A	1	V6-1V6-5V6-6	J1-5	FALSE
TGTGCCAGCAGCGGACAGGGACTAGAACCTTATGGCTACACCTTC	CASSGQGLEPYGYTF	TCGA-B6-A0RT-01A	1	V9	J1-2	FALSE
TGTGCCAGCAGCCCCTCCCAGAACACCGGGGAGCTGTTTTTT	CASSPSQNTGELFF	TCGA-B6-A0RT-01A	1	V6-5	J2-2	FALSE
TGTGCCAGCAGCTTAATCGCAGGGAGTCAGCCCCAGCATTTT	CASSLIAGSQPQHF	TCGA-B6-A0RT-01A	1	V11-2V11-3V7-2V7-3V7-8	J1-5	FALSE
TGTGCCAGCAGCAGAGACACCGAGCATGGCTACACCTTC	CASSRDTEHGYTF	TCGA-B6-A0RT-01A	1	V10-3V6-1V6-4V6-5V6-6	J1-2	FALSE
TGTGCCAGCGGGGCTGGCTACGAGCAGTACTTC	CASGAGYEQYF	TCGA-B6-A0RT-01A	1	V6-6	J2-7	FALSE
TGTGCCAGCAGCTTAGGGACAGGTTACAATGAGCAGTTCTTC	CASSLGTGYNEQFF	TCGA-A7-A26H-01A	1	V7-2	J2-1	FALSE
TGCAGTGCTAGCGGCGTCGGGGAGCTGTTTTTT	CSASGVGELFF	TCGA-3C-AALJ-01A	1	V20-1V20/OR9-2	J2-2	FALSE
TGTGCCAGCAGTTACGAGGGGAGTCGCAATCAGCCCCAGCATTTT	CASSYEGSRNQPQHF	TCGA-3C-AALJ-01A	1	V6-1V6-5V6-6	J1-5	FALSE
TGCAGTGCTAGAGGAGACAGGGGGGGCCCCTACGAGCAGTACGTC	CSARGDRGGPYEQYV	TCGA-A2-A0EP-01A	1	V20-1V20/OR9-2	J2-7	FALSE
TGTGCCAGCAGCTGGGGGGGCCCTAACACCGGGGAGCTGTTTTTT	CASSWGGPNTGELFF	TCGA-A2-A0EP-01A	1	V11-2	J2-2	FALSE
TGTGCCAGCAGTGGAGTCCGAAGTTATCAGCCCCAGCATTTT	CASSGVRSYQPQHF	TCGA-A8-A08P-01A	1	V6-1	J1-5	FALSE
TGTGCCTGGAGTGTAGGGCGGAACACTGAAGCTTTCTTT	CAWSVGRNTEAFF	TCGA-A8-A08P-01A	1	V19V30V5-6V5-7	J1-1	FALSE
TGTGCCATCAGTGAGTCCACAGTAAGACTGAGCTTTTTCAAAAAGCATTTT	CAISESTVRLSFFKKHF	TCGA-A8-A08P-01A	1	V10-3	J1-5	FALSE
TGTGCCACCAGCAGGGATGGGGCCGGGACTGAAGCTTTCTTT	CATSRDGAGTEAFF	TCGA-A8-A08P-01A	1	V15	J1-1	FALSE
TGTGCCAGCAGTTCCTACAATGAGCAGTTCTTC	CASSSYNEQFF	TCGA-A8-A08P-01A	1	V6-5	J2-1	FALSE
TGTGCCGGCAGTTTAGCGCGGGGGGTGGCCGATGGAGTCTACGCGCAGTACTTC	CAGSLARGVADGVYAQYF	TCGA-A8-A08P-01A	1	V10-3V12-3V12-4V6-1V6-2V6-3V6-4V6-5V6-6	J2-7	FALSE
TGTGCCAGCAGTGACACTGGACAGGGGGGGATTTGGGGCTACACCTTC	CASSDTGQGGIWGYTF	TCGA-E2-A15F-01A	1	V10-3V6-1V6-4V6-5V6-6	J1-2	FALSE
TGTGCCAGCACCACAGGGTCAGAAGCTTTCTTT	CASTTGSEAFF	TCGA-E2-A14N-01A	1	V5-5	J1-1	FALSE
TGTGCCAGCAGCTCATCAACGGATCCTTTCTTT	CASSSSTDPFF	TCGA-E2-A14N-01A	1	V7-9	J1-1	FALSE
TGCGCCAGCAGCTTGGATGAGGAGACGCAGCAGTTCTTC	CASSLDEETQQFF	TCGA-E2-A14N-01A	1	V5-1	J2-1	FALSE
TGTGCCAGCAGCTTTGGGGGAGGGTTGAGTGGCATTCAGTACTTC	CASSFGGGLSGIQYF	TCGA-E2-A14N-01A	1	V11-3	J2-4	FALSE
TGTGCCAGCAGCTCGGGGACAGGATTACAGCCCCAGCATTTT	CASSSGTGLQPQHF	TCGA-E2-A14N-01A	1	V7-6	J1-5	FALSE
TGTGCCAGCAGCTTAATGAGCGGTCCCGGGGAGCTGTTTTTT	CASSLMSGPGELFF	TCGA-3C-AALI-01A	1	V7-3	J2-2	FALSE
TGCGCCAGCAGCCAAGATGGACTACCGAAGAGCACAGATACGCAGTATTTT	CASSQDGLPKSTDTQYF	TCGA-AO-A03L-01A	1	V4-1	J2-3	FALSE
TGCAGCGTTGAAGACGGGGAGACCCAGTACTTC	CSVEDGETQYF	TCGA-AR-A0TQ-01A	1	V29-1	J2-5	FALSE
TGCAGTGTATCGACCGAGAACACTGAAGCTTTCTTT	CSVSTENTEAFF	TCGA-AR-A0TQ-01A	1	V20-1	J1-1	FALSE
TGTGCCAGCAGTGAAATTGGGCAGGGCTATAGCAATCAGCCCCAGCATTTT	CASSEIGQGYSNQPQHF	TCGA-AR-A0TQ-01A	1	V6-1V6-5V6-6	J1-5	FALSE
TGTGCCAGTAGTATGGAGGGGACGTACGGGAACACTGAAGCTTTCTTT	CASSMEGTYGNTEAFF	TCGA-AR-A0TQ-01A	1	V19	J1-1	FALSE
TGTGCCAGCAGGGGACAGGCGATTTCCTACGAGCAGTACTTC	CASRGQAISYEQYF	TCGA-BH-A0GZ-01A	1	V19	J2-7	FALSE
TGTGCCACCAGCAGAGACACAGAGCTGCAGTGCTTCCTGCTCTCTGTTCATAAACCTCATTGTTTCCCAGATCCAGGTGCTTTCTCT	CATSRDTELQCFLLSVHKPHCFPDPGAFS	TCGA-A8-A09W-01A	1	V15	J1-1	TRUE
TGTGCCAGCAGCCGTAGGACGGAGAGGAACACCGGGGAGCTGTTTTTT	CASSRRTERNTGELFF	TCGA-AR-A0TS-01A	1	V5-6	J2-2	FALSE
TGTGCCAGCAGTGGCGTACAGGGGTGGGGCTACACCTTC	CASSGVQGWGYTF	TCGA-AR-A0TS-01A	1	V2	J1-2	FALSE
TGCAGTTCCCCTGTTGGGGGCCACACTGAAGCTTTCTTT	CSSPVGGHTEAFF	TCGA-AR-A1AU-01A	1	V20-1V20/OR9-2	J1-1	FALSE
TGTGCCAGCAGTCTCGGCCCAGATACGCAGTATTTT	CASSLGPDTQYF	TCGA-A2-A1G4-01A	1	V25-1	J2-3	FALSE
TGCGCCAGCAGTGAGGATCTTGGGGGTGGCTACACCTTC	CASSEDLGGGYTF	TCGA-A2-A1G4-01A	1	V10-2	J1-2	FALSE
TGTGCCAGCAGTGAAGCCCAAATTGAGCAGTTCTTC	CASSEAQIEQFF	TCGA-AO-A0JC-01A	1	V10-3V6-1V6-5V6-6	J2-1	FALSE
TGTGCCAGTAGCCAAGGACAGCCGTACGAGCAGTACTTC	CASSQGQPYEQYF	TCGA-AO-A0JC-01A	1	V19	J2-7	FALSE
TGTGCCAGCAGTGATCCTACTTCCTACGAGCAGTACTTC	CASSDPTSYEQYF	TCGA-AO-A0JC-01A	1	V2	J2-7	FALSE
TGTGCCAGCAGGGACTTTACTGACAGGGGCCGCTATGGCTACACCTTC	CASRDFTDRGRYGYTF	TCGA-AO-A0JC-01A	1	V6-6	J1-2	FALSE
TGTGCCAGCAGTGGACAGGGAAGCACAGATACGCAGTATTTT	CASSGQGSTDTQYF	TCGA-AO-A0JC-01A	1	V12-3V12-4	J2-3	FALSE
TGTGCCAGCAGTTACCTACGGAACACCGGGGAGCTGTTTTTT	CASSYLRNTGELFF	TCGA-AO-A0JC-01A	1	V6-2V6-3	J2-2	FALSE
TGTGCCAGCAGCCCGACCAGGGGGCAGCAGCCCCAGCATTTT	CASSPTRGQQPQHF	TCGA-AO-A0JC-01A	1	V10-3V12-3V12-4V13V2V27V6-1V6-2V6-3V6-4V6-5V6-6	J1-5	FALSE
TGTGCCAGCAGCTTAACAGCGTCTACAGATACGCAGTATTTT	CASSLTASTDTQYF	TCGA-AN-A04C-01A	1	V11-3	J2-3	FALSE
TGCGCCAGCAGCTTGGAGGCTCAGGGGTCTGCGAACACCGGGGAGCTGTTTTTT	CASSLEAQGSANTGELFF	TCGA-AN-A04C-01A	1	V5-1	J2-2	FALSE
TGTGCCAGCAGCTCCATGCGGGGCCTGGATACTGAAGCTTTCTTT	CASSSMRGLDTEAFF	TCGA-BH-A0C7-01B	1	V7-6	J1-1	FALSE
TGTGCCAGCAGGGAAGGGGACGGGACGGTAAACATTCAGTACTTC	CASREGDGTVNIQYF	TCGA-BH-A18T-01A	1	V25-1	J2-4	FALSE
TGTGCCAGCAGTTACGACCGAAATCAGCCCCAGCATTTT	CASSYDRNQPQHF	TCGA-B6-A0IE-01A	1	V10-3V6-1V6-2V6-3V6-4V6-5V6-6	J1-5	FALSE
TGTGCCAGCAACACGGGTAACTATGGCTACACCTTC	CASNTGNYGYTF	TCGA-B6-A0IK-01A	1	V28	J1-2	FALSE
TGTGCCACCAGCAGAGACACAGAGCTGCAGTGCTTCCTGCTCTCTGTTCATAAACCTCATTGTTTCCCAGATCCAGGTGCTTTCTCT	CATSRDTELQCFLLSVHKPHCFPDPGAFS	TCGA-B6-A0IK-01A	1	V15	J1-1	TRUE
TGTGCTAGTGGTTTGCTTCGAGACGCGACAGGGCAAGAGACCCAGTACTTC	CASGLLRDATGQETQYF	TCGA-B6-A0IK-01A	1	V12-5	J2-5	FALSE
TGTGCCAGCAGCGGTGGGGGGGGGTCTAATTCACCCCTCCACTTT	CASSGGGGSNSPLHF	TCGA-B6-A0IK-01A	1	V21-1V21/OR9-2V3-1V3-2V9	J1-6	FALSE
TGTGCCACCAGCAGAGACACAGAGCTGCAGTGCTTCCTGCTCTCTGTTCATAAACCTCATTGTTTCCCAGATCCAGGTGCTTTCTCT	CATSRDTELQCFLLSVHKPHCFPDPGAFS	TCGA-AO-A0JM-01A	1	V15	J1-1	TRUE
TGTGCCAGCAGCTTGTTAAGGGACTCCGGGGAGCTGTTTTTT	CASSLLRDSGELFF	TCGA-EW-A1PH-01A	1	V5-5	J2-2	FALSE
TGCAGTGCCCTACGACTAGCGGGAGGGCCCAATGAGCAGTTCTTC	CSALRLAGGPNEQFF	TCGA-BH-A0B5-01A	1	V20-1V20/OR9-2	J2-1	FALSE
TGCGCCAGCAGCCAAGACCCCGGGGGACAGGTTGATTTGGGGGAGCTGTTTTTT	CASSQDPGGQVDLGELFF	TCGA-E9-A6HE-01A	1	V4-1	J2-2	FALSE
TGCGCCAGCAGCTTGGGCGGGGGAGGCTACAATGAGCAGTTCTTC	CASSLGGGGYNEQFF	TCGA-A2-A0D2-01A	1	V5-1	J2-1	FALSE
TGTGCCACCCGGGCTCAGAGCTATTACGAGCAGTACTTC	CATRAQSYYEQYF	TCGA-AC-A3W6-01A	1	V7-4	J2-7	FALSE
TGTGCCAGCAGATTCGGCTACGAGCAGTACTTC	CASRFGYEQYF	TCGA-B6-A0RS-01A	1	V6-1V6-5	J2-7	FALSE
TGCGCAAAGGGGGCGGGGGAGATGGGGTTAGAGACCCAGTACTTC	CAKGAGEMGLETQYF	TCGA-A2-A25D-01A	1	V5-1	J2-5	FALSE
TGTGCCAGCAGTGAATTGGGGGGACCCACAGATACGCAGTATTTT	CASSELGGPTDTQYF	TCGA-A2-A25D-01A	1	V6-1	J2-3	FALSE
TGTGCCAGCAGTTATCTAGCAGGGTCGGCGTATGGCTACACCTTC	CASSYLAGSAYGYTF	TCGA-A2-A25D-01A	1	V10-3V6-1V6-5V6-6	J1-2	FALSE
TGTGCCAGCAGACTAAACATAGACACTGAAGCTTTCTTT	CASRLNIDTEAFF	TCGA-C8-A1HM-01A	1	V7-8	J1-1	FALSE
TGTGCCAGTAGTATCGGACAGGGTTACGGCTATGGCTACACCTTC	CASSIGQGYGYGYTF	TCGA-C8-A1HM-01A	1	V19	J1-2	FALSE
TGTGCCAGCAGCCAAGATCGGGGAGAGGGAAGGCAGTTCTTC	CASSQDRGEGRQFF	TCGA-C8-A1HM-01A	1	V3-1V3-2	J2-1	FALSE
TGTGCCAGCAGCTCACTAGAAAATCAACAGCCGGGCAGCTCCTACAATGAGCAGTTCTTC	CASSSLENQQPGSSYNEQFF	TCGA-C8-A1HM-01A	1	V7-9	J2-1	FALSE
TGTGCCAGCAGTGAACAGGGGGCCGGGGAGCTGTTTTTT	CASSEQGAGELFF	TCGA-C8-A1HM-01A	1	V10-3V6-1V6-2V6-3V6-4V6-5V6-6	J2-2	FALSE
TGTGCCAGCAGTCCCCTAGCGGGAGGGCCTTCCGAGCAGTTCTTC	CASSPLAGGPSEQFF	TCGA-BH-A0DL-01A	1	V6-1V6-5V6-6	J2-1	FALSE
TGTGCCAGCAGCGTAGTCCCCGACCCTCACTACGAGCAGTACTTC	CASSVVPDPHYEQYF	TCGA-BH-A0DL-01A	1	V9	J2-7	FALSE
TGCGCCAGCAGCTTCACAAACATGAACACTGAAGCTTTCTTT	CASSFTNMNTEAFF	TCGA-E2-A14Z-01A	1	V5-1	J1-1	FALSE
TGCGCCAGCAGCTTGGGGGTAGGGGGGCGCGTTGGGAACACTGAAGCTTTCTTT	CASSLGVGGRVGNTEAFF	TCGA-A2-A3XT-01A	1	V5-1	J1-1	FALSE
TGCAGTGCTAAAGGGGGCAAGAATGAGCAGTTCTTC	CSAKGGKNEQFF	TCGA-PL-A8LZ-01A	1	V20-1	J2-1	FALSE
TGTGCCAGCACTCTGGACAGCCAGTACCAAGAGACCCAGTACTTC	CASTLDSQYQETQYF	TCGA-PL-A8LZ-01A	1	V6-6	J2-5	FALSE
TGTGCCAGCAGTGCGGGGGGGCCTGGCTATGGCTACACCTTC	CASSAGGPGYGYTF	TCGA-A2-A0YG-01A	1	V6-6	J1-2	FALSE
TGTGCCAGCAACGCCAGGGGTAACACCGGGGAGCTGTTTTTT	CASNARGNTGELFF	TCGA-A2-A0YG-01A	1	V10-3V6-1V6-5V6-6	J2-2	FALSE
TGCAGTGCGGCATGGGGGATAAAGCAGTTCTTC	CSAAWGIKQFF	TCGA-E9-A3X8-01A	1	V20-1V20/OR9-2	J2-1	FALSE
TGCAGTGCTAGGACGGGGAACAAAAACATTCAGTACTTC	CSARTGNKNIQYF	TCGA-E9-A3X8-01A	1	V20-1V20/OR9-2	J2-4	FALSE
TGTGCCAGCAGTGAAGGGGACGGGAGCTCCTACGAGCAGTACTTC	CASSEGDGSSYEQYF	TCGA-BH-A1EU-01A	1	V6-1	J2-7	FALSE
TGCAGCGTTAAAGGACAGGGGAGTCACGGGGAGCTGTTTTTT	CSVKGQGSHGELFF	TCGA-E9-A1N4-01A	1	V29-1	J2-2	FALSE
TGCGCCAGCAGTCCGGACAGGCCCCAAGAGACCCAGTACTTC	CASSPDRPQETQYF	TCGA-BH-A6R9-01A	1	V5-1	J2-5	FALSE
TGTGCCAGCAGTCATAGAGGGGGCGCGAAATTAGATTCACCCCTCCACTTT	CASSHRGGAKLDSPLHF	TCGA-AO-A0J4-01A	1	V7-8	J1-6	FALSE
TGTGCCTGGAGTGTAGGGGGAGTGTACTGGCAGGCGAACTATGGCTACACCTTC	CAWSVGGVYWQANYGYTF	TCGA-A8-A07C-01A	1	V30	J1-2	FALSE
TGTGCCAGCAGCTTGTGGGGGGATCAGCCCCAGCATTTT	CASSLWGDQPQHF	TCGA-BH-A1FU-01A	1	V5-3V5-5	J1-5	FALSE
TGTGCCACCAGCAGAGACACAGAGCTGCAGTGCTTCCTGCTCTCTGTTCATAAACCTCATTGTTTCCCAGATCCAGGTGCTTTCTCT	CATSRDTELQCFLLSVHKPHCFPDPGAFS	TCGA-BH-A0BM-01A	1	V15	J1-1	TRUE
TGTGCCAGCCACAGCGCCTACGAGCAGTACTTC	CASHSAYEQYF	TCGA-B6-A0X7-01A	1	V2	J2-7	FALSE
TGCAGCGTTGAAGAAGGGGGGTTGAACACTGAAGCTTTCTTT	CSVEEGGLNTEAFF	TCGA-E2-A1LA-01A	1	V29-1	J1-1	FALSE
TGTGCCACCAGTGACACCGGACGCCCGAACGGCTACACCTTC	CATSDTGRPNGYTF	TCGA-BH-A0DZ-01A	1	V24-1V24/OR9-2	J1-2	FALSE
TGTGCCAGCAGTTACTCAGGGAGGGGGCCGGAGGGGACCCAGTACTTC	CASSYSGRGPEGTQYF	TCGA-GM-A2DH-01A	1	V6-6	J2-5	FALSE
TGTGCCACCAGCAGGACCACCCCAGATACGCAGTATTTT	CATSRTTPDTQYF	TCGA-GM-A2DH-01A	1	V15	J2-3	FALSE
TGTGCCAGCAGCTTATGGGAGGGGGGCTACAATGAGCAGTTCTTC	CASSLWEGGYNEQFF	TCGA-E9-A1R2-01A	1	V11-2	J2-1	FALSE
TGTGCCAGCAGTTACTCAGGGACAGGGAATGGCTACACCTTC	CASSYSGTGNGYTF	TCGA-D8-A27N-01A	1	V6-5	J1-2	FALSE
TGTGCCACCAGTGATTACAATGAGCAGTTCTTC	CATSDYNEQFF	TCGA-A7-A0DC-01B	1	V24-1V24/OR9-2	J2-1	FALSE
TGTGCCAGTAGTAATAGAGCCCCCGATCAGCCCCAGCATTTT	CASSNRAPDQPQHF	TCGA-AO-A0J9-01A	1	V19	J1-5	FALSE
TGTGCCAGCAGCTGGAGTGCGGAAGGCCTGGGGACCCAGTACTTC	CASSWSAEGLGTQYF	TCGA-A2-A3XS-01A	1	V11-1V11-2V11-3V23/OR9-2V4-2V5-3V5-4V5-5V5-8V7-1V7-2V7-3V7-4V7-8V7-9	J2-5	FALSE
TGTGCCAGCAGATCAGAGGGCAATCAGCCCCAGCATTTT	CASRSEGNQPQHF	TCGA-BH-A0BA-01A	1	V6-5	J1-5	FALSE
TGCGCCAGCAGCTTGGGCAGCTATTCCACTAACTATGGCTACACCTTC	CASSLGSYSTNYGYTF	TCGA-BH-A0BA-01A	1	V5-1	J1-2	FALSE
TGTGCCAGCAGCTTAGAGACAGGGGCAAGCACTGAAGCTTTCTTT	CASSLETGASTEAFF	TCGA-BH-A0BA-01A	1	V7-2	J1-1	FALSE
TGTGCCAGCAGTGAATTGAGGGACCACCATCAGCCCCAGCATTTT	CASSELRDHHQPQHF	TCGA-BH-A18V-01A	1	V6-1	J1-5	FALSE
TGTGCCAGCAGTGAAACAAAGACAGAGCTTAATGAAAAACTGTTTTTT	CASSETKTELNEKLFF	TCGA-BH-A18V-01A	1	V25-1	J1-4	FALSE
TGTGCCAGCAGTTACCCCGCTTTGTCCCGGGACAGGGGACAGTTCTTC	CASSYPALSRDRGQFF	TCGA-BH-A0DI-01A	1	V28	J2-1	FALSE
TGTGCCAGCAGGCCCCAAGCCTGGGGGGAGACCCAGTACTTC	CASRPQAWGETQYF	TCGA-BH-A0B9-01A	1	V6-5	J2-5J2-7	FALSE
TGTGCCACCAGCAGAGACACAGAGCTGCAGTGCTTCCTGCTCTCTGTTCATAAACCTCATTGTTTCCCAGATCCAGGTGCTTTCTCT	CATSRDTELQCFLLSVHKPHCFPDPGAFS	TCGA-BH-A0B9-01A	1	V15	J1-1	TRUE
TGTGCCAGCAGCCCAACAGGGGGCGGGGAAAAACTGTTTTTT	CASSPTGGGEKLFF	TCGA-BH-A0B9-01A	1	V4-2	J1-4	FALSE
TGCGCCAGCAGCCCCCCCGGGACCTATAATTCACCCCTCCACTTT	CASSPPGTYNSPLHF	TCGA-LD-A66U-01A	1	V4-1	J1-6	FALSE
TGTGCCAGCAGTTATGTCGGGGGAGGGATGAACACTGAAGCTTTCTTT	CASSYVGGGMNTEAFF	TCGA-E9-A248-01A	1	V10-3V6-1V6-4V6-5V6-6	J1-1	FALSE
TGTGCCAGCAGTGAGCCCTGGTCGGGACTTGAAGCTTTCTTT	CASSEPWSGLEAFF	TCGA-A7-A4SE-01A	1	V2	J1-1	FALSE
TGTGCCAGCAAGGCGGCTCGGGACAGATACTACAATGAGCAGTTCTTC	CASKAARDRYYNEQFF	TCGA-EW-A1PB-01A	1	V27	J2-1	FALSE
TGTGCCAGCAGTGAATGGGGGGATGGCTACACCTTC	CASSEWGDGYTF	TCGA-EW-A1PB-01A	1	V2	J1-2	FALSE
TGTGCCAGCAGCTTTTGGGTGGACAGGGGGCGCAGTTTCACTGAAGCTTTCTTT	CASSFWVDRGRSFTEAFF	TCGA-EW-A1PB-01A	1	V7-3	J1-1	FALSE
TGTGCCAGTAGTTTCGGACAGCGTTACAATGAGCAGTTCTTC	CASSFGQRYNEQFF	TCGA-E2-A108-01A	1	V19	J2-1	FALSE
TGTGCCAGCAGCTTGGGGACAGGGTTACGCAATGAGCAGTTCTTC	CASSLGTGLRNEQFF	TCGA-E2-A108-01A	1	V11-2V11-3V7-2V7-3V7-8	J2-1	FALSE
TGCGCCAGCACCCGGAGGAATTACGAGCAGTACTTC	CASTRRNYEQYF	TCGA-BH-A0B6-01A	1	V10-1V10-2	J2-7	FALSE
TGTGCCAGCAGGGCCCGGACAGGGAGCTCCTACAATGAGCAGTTCTTC	CASRARTGSSYNEQFF	TCGA-E2-A1B1-01A	1	V10-3V6-1V6-2V6-3V6-4V6-5V6-6	J2-1	FALSE
TGTGCCAGCAGTTACGGGGCTTCCTACGAGCAGTACTTC	CASSYGASYEQYF	TCGA-E2-A1B1-01A	1	V6-5	J2-7	FALSE
TGTGCCAGCAGCATCGACAGGGACAACTATGGCTACACCTTC	CASSIDRDNYGYTF	TCGA-C8-A12V-01A	1	V11-2	J1-2	FALSE
TGTGCCAGCAGCACTACAGGGAGTGGGGAGACCCAGTACTTC	CASSTTGSGETQYF	TCGA-E9-A1NC-01A	1	V7-9	J2-5	FALSE
TGTGCCAGTAGTCGTGGACTGAATGCAATGGACACTGAAGCTTTCTTT	CASSRGLNAMDTEAFF	TCGA-E9-A1NC-01A	1	V11-1V11-2V11-3V19V23/OR9-2V30V4-2V5-3V5-4V5-5V5-6V5-7V5-8V7-1V7-2V7-3V7-4V7-8V7-9	J1-1	FALSE
TGTGCCACCAGCAGAGACACAGAGCTGCAGTGCTTCCTGCTCTCTGTTCATAAACCTCATTGTTTCCCAGATCCAGGTGCTTTCTCT	CATSRDTELQCFLLSVHKPHCFPDPGAFS	TCGA-A8-A09T-01A	1	V15	J1-1	TRUE
TGTGCCAGTAGTATCGACAGGGGAGTTCAGCCCCAGCATTTT	CASSIDRGVQPQHF	TCGA-A8-A09T-01A	1	V19	J1-5	FALSE
TGTGCCACCAGCAGAGACACAGAGCTGCAGTGCTTCCTGCTCTCTGTTCATAAACCTCATTGTTTCCCAGATCCAGGTGCTTTCTCT	CATSRDTELQCFLLSVHKPHCFPDPGAFS	TCGA-A8-A06X-01A	1	V15	J1-1	TRUE
TGTGCCAGCAGCCCATTAGCGGGAGGCCTCACAGATACGCAGTATTTT	CASSPLAGGLTDTQYF	TCGA-A8-A06X-01A	1	V11-2V11-3V7-2	J2-3	FALSE
TGTGCCAGCAGTTACCCTCATAAACAAAGGAATTCACCCCTCCACTTT	CASSYPHKQRNSPLHF	TCGA-A8-A06X-01A	1	V6-2V6-3	J1-6	FALSE
TGTGCCAGTAGTATAACGTCCGACAGGGGGCACGAGCAGTACTTC	CASSITSDRGHEQYF	TCGA-A8-A06X-01A	1	V11-1V11-2V11-3V19V23/OR9-2V30V4-2V5-3V5-4V5-5V5-6V5-7V5-8V7-1V7-2V7-3V7-4V7-8V7-9	J2-7	FALSE
TGTGCCAGCAGTTCGTTGAACACTGAAGCTTTCTTT	CASSSLNTEAFF	TCGA-A2-A0YI-01A	1	V27	J1-1	FALSE
TGCAGTGCTAGGGGTGACAGGCGCAATCAGCCCCAGCATTTT	CSARGDRRNQPQHF	TCGA-EW-A2FV-01A	1	V20-1V20/OR9-2	J1-5	FALSE
TGTGCCAGCAGCCCCACAGGATCTAATTCACCCCTCCACTTT	CASSPTGSNSPLHF	TCGA-EW-A2FV-01A	1	V5-8	J1-6	TRUE
TGTGCCAGCAGCTTTCAGACAGGGTCCCAAAGTGGCTACACCTTC	CASSFQTGSQSGYTF	TCGA-AR-A2LH-01A	1	V5-3V5-5	J1-2	FALSE
TGTGCCAGCAGTGTGGGCAGGGGGGAAGGCAATGAGCAGTTCTTC	CASSVGRGEGNEQFF	TCGA-C8-A12O-01A	1	V2	J2-1	FALSE
TGTGCCAGCAGCTCCGTAGCGGGGTCCGGCACAGATACGCAGTATTTT	CASSSVAGSGTDTQYF	TCGA-C8-A12O-01A	1	V7-2	J2-3	FALSE
TGCAGCGTTGAAGATCGATGGCTAGCGGAAAACATTCAGTACTTC	CSVEDRWLAENIQYF	TCGA-BH-A18F-01A	1	V29-1	J2-4J2-5J2-7	FALSE
TGTGCCAGCAGCTTGGACGTTAGCTCCTATAATTCACCCCTCCACTTT	CASSLDVSSYNSPLHF	TCGA-AR-A1AT-01A	1	V11-2	J1-6	FALSE
TGCGCCAGCAGCCAAGCAGCCTCACACTCTGGGGCCAACGTCCTGACTTTC	CASSQAASHSGANVLTF	TCGA-AR-A1AT-01A	1	V4-3	J2-6	FALSE
TGTGCCAGCAGTGGTTACAGGGACCAGCCCCAGCATTTT	CASSGYRDQPQHF	TCGA-AR-A1AT-01A	1	V6-5	J1-5	FALSE
TGTGCCACCAGCAGAGACACAGAGCTGCAGTGCTTCCTGCTCTCTGTTCATAAACCTCATTGTTTCCCAGATCCAGGTGCTTTCTCT	CATSRDTELQCFLLSVHKPHCFPDPGAFS	TCGA-A7-A13E-01A	1	V15	J1-1	TRUE
TGTGCCAGTAGTGAAGGGAATGAGAACACTGAAGCTTTCTTT	CASSEGNENTEAFF	TCGA-A7-A13E-01A	1	V19	J1-1	FALSE
TGTGCCAGCAGTCTACGGGACAACTTGCAGTATTTT	CASSLRDNLQYF	TCGA-E9-A295-01A	1	V27	J2-3	FALSE
TGTGCCAGCAAGTCTTCCCCCAGAACGAACTATGGCTACACCTTC	CASKSSPRTNYGYTF	TCGA-E9-A295-01A	1	V2	J1-2	FALSE
TGTGCCAGCAGCATGACGGACAGGCACATAGAAAAACTGTTTTTT	CASSMTDRHIEKLFF	TCGA-E9-A295-01A	1	V5-5	J1-4	FALSE
TGTGCCAGCGGACCGACAGGGATATCGGAAAAACTGTTTTTT	CASGPTGISEKLFF	TCGA-C8-A12T-01A	1	V3-1V3-2	J1-4	FALSE
TGTGCCAGCAGTTTATATGGGGGGCAGAACACTGAAGCTTTCTTT	CASSLYGGQNTEAFF	TCGA-AQ-A04J-01A	1	V28	J1-1	FALSE
TGTGCCAGTAGTATAGGACTTTATATCGACGGTTATTCCTACGAGCAGTACTTC	CASSIGLYIDGYSYEQYF	TCGA-AQ-A04J-01A	1	V19	J2-7	FALSE
TGTGCCAGCAGACGGACGGTTAATGAAAAACTGTTTTTT	CASRRTVNEKLFF	TCGA-AQ-A04J-01A	1	V6-5	J1-4J2-2	FALSE
TGTGCCAGTAGGACAGGGGCTCAGCCCCAGCATTTT	CASRTGAQPQHF	TCGA-AQ-A04J-01A	1	V19	J1-5	FALSE
TGCAGTGCTACCCCGGGACCCGCGAACACCGGGGAGCTGTTTTTT	CSATPGPANTGELFF	TCGA-AR-A5QP-01A	1	V20-1V20/OR9-2	J2-2	FALSE
TGTGCCACCAGCAGAGACACAGAGCTGCAGTGCTTCCTGCTCTCTGTTCATAAACCTCATTGTTTCCCAGATCCAGGTGCTTTCTCT	CATSRDTELQCFLLSVHKPHCFPDPGAFS	TCGA-A8-A07B-01A	1	V15	J1-1	TRUE
TGTGCCAGCACCCAGGGGTCTGAAGCTTTCTTT	CASTQGSEAFF	TCGA-E2-A576-01A	1	V11-1V11-2V11-3V23/OR9-2V4-2V5-3V5-4V5-5V5-8V7-1V7-2V7-3V7-4V7-8V7-9	J1-1	FALSE
TGCGCCAGCAGCATAGGGGACAGGCACTACGAGCAGTACTTC	CASSIGDRHYEQYF	TCGA-A2-A04X-01A	1	V5-1	J2-7	FALSE
TGTGCCAGCAGTTTAGCCACAGCGCTGCAGAATCACCCCTTTCCTGTGCAGAAATGTTTGTTTTTT	CASSLATALQNHPFPVQKCLFF	TCGA-A7-A0CJ-01A	1	V12-3V12-4	J2-2	FALSE
TGTGCCACCAGCAGAGACACAGAGCTGCAGTGCTTCCTGCTCTCTGTTCATAAACCTCATTGTTTCCCAGATCCAGGTGCTTTCTCT	CATSRDTELQCFLLSVHKPHCFPDPGAFS	TCGA-A7-A0CJ-01A	1	V15	J1-1	TRUE
TGTGCCAGCAGTTACGGGGGGGCAAGCTCCTACGAGCAGTACTTC	CASSYGGASSYEQYF	TCGA-BH-A1EY-01A	1	V10-3V6-1V6-4V6-5V6-6	J2-7	FALSE
TGTGCCAGCTCACCCCTTGAGGCCGGGGCGGGGAACACCGGGGAGCTGTTTTTT	CASSPLEAGAGNTGELFF	TCGA-A2-A0SY-01A	1	V18	J2-2	FALSE
TGTGCCAGCAGTTCCCGGGACAGGCATGGCTACACCTTC	CASSSRDRHGYTF	TCGA-A2-A0EQ-01A	1	V6-5	J1-2	FALSE
TGTGCCAGTAGTTTACAGGGAAACACTGAAGCTTTCTTT	CASSLQGNTEAFF	TCGA-A2-A0EQ-01A	1	V19	J1-1	FALSE
TGTGCCAGCAGACGACAGGGTGTCGCCTACGAGCAGTACTTC	CASRRQGVAYEQYF	TCGA-A2-A0EQ-01A	1	V6-1V6-5	J2-7	FALSE
TGTGCCTGGAGTGTATATATAGTGGATGAAGCTTTCTTT	CAWSVYIVDEAFF	TCGA-A2-A0EQ-01A	1	V11-1V11-2V11-3V19V23/OR9-2V30V4-2V5-3V5-4V5-5V5-6V5-7V5-8V7-1V7-2V7-3V7-4V7-8V7-9	J1-1	FALSE
TGTGCCAGCAGCGATGAACGGACTGAAGCTTTCTTT	CASSDERTEAFF	TCGA-LL-A441-01A	1	V7-9	J1-1	FALSE
TGTGCCAGCAGCTTGGGGGGACTGAATCAGCCCCAGCATTTT	CASSLGGLNQPQHF	TCGA-LL-A441-01A	1	V7-9	J1-5	FALSE
TGTGCCAGCAGCGTATATTGGGGGGCTAATGAAAAACTGTTTTTT	CASSVYWGANEKLFF	TCGA-EW-A1P8-01A	1	V9	J1-4	FALSE
TGTGCCAGTAGTTGGGACACAAACACTGAAGCTTTCTTT	CASSWDTNTEAFF	TCGA-EW-A1P8-01A	1	V19	J1-1	FALSE
TGCAGTGCGCGGGACAGGGGCTACGAGCAGTACTTC	CSARDRGYEQYF	TCGA-BH-A1ET-01A	1	V20-1	J2-7	FALSE
TGCAGCGTTGAAGGGGGTATGGGCACTGAAGCTTTCTTT	CSVEGGMGTEAFF	TCGA-BH-A0BF-01A	1	V29-1	J1-1	FALSE
TGTGCCAGCAGCCTAACTAGCGACAATGAGCAGTTCTTC	CASSLTSDNEQFF	TCGA-C8-A12Q-01A	1	V9	J2-1	FALSE
TGTGCCAGCAGCGGCAACACCATATATTTT	CASSGNTIYF	TCGA-S3-AA17-01A	1	V4-2V5-3V5-4V5-5V5-8	J1-3	FALSE
TGTGCCAGCAGCTATGTGAGGGCGCTTGGCTACACCTTC	CASSYVRALGYTF	TCGA-B6-A0X1-01A	1	V11-2V11-3V7-2	J1-2	FALSE
TGTGCCAGCGGGACAGGGGGCGTTGGACTACCCCAAGAGACCCAGTACTTC	CASGTGGVGLPQETQYF	TCGA-E9-A1R0-01A	1	V27	J2-5	FALSE
TGTGCCAGCAGCTTTTGGTTAGCCTACGAGCAGTACTTC	CASSFWLAYEQYF	TCGA-E2-A15D-01A	1	V5-4	J2-7	FALSE
TGTGCCGGCAGCTTTTGGTTAGCCTACGAGCAGTACTTC	CAGSFWLAYEQYF	TCGA-E2-A15D-01A	1	V5-4	J2-7	FALSE
TGTGCCACCAGCAGAGACACAGAGCTGCAGTGCTTCCTGCTCTCTGTTCATAAACCTCATTGTTTCCCAGATCCAGGTGCTTTCTCT	CATSRDTELQCFLLSVHKPHCFPDPGAFS	TCGA-A8-A093-01A	1	V15	J1-1	TRUE
TGTGCCAGCAGCTTAGCGAGCGACAGCCTCTGGTCACCCCTCCACTTT	CASSLASDSLWSPLHF	TCGA-D8-A1Y0-01A	1	V7-6	J1-6	FALSE
TGTGCCAGCAAAATGGGGACGGCCTATGGCTACACCTTC	CASKMGTAYGYTF	TCGA-D8-A1Y0-01A	1	V6-6	J1-2	FALSE
TGCCCCCGACAGGATGAGGCCATGAAACTCCAAGGCCTCAAACTACTTTTTCCTCTGGTTCCTCTGACTATGTTTCTATGTAATGTTTTT	CPRQDEAMKLQGLKLLFPLVPLTMFLCNVF	TCGA-D8-A1Y0-01A	1	V14V18	J1-4	FALSE
TGTGCCAGCAGCCCCGGCAGGCAGGGGATCACAGATACGCAGTATTTT	CASSPGRQGITDTQYF	TCGA-AR-A252-01A	1	V7-8	J2-3	FALSE
TGCAGTGCTAGGAGTCAGGGAGAAGGAAATGAAGCTTTCTTT	CSARSQGEGNEAFF	TCGA-AR-A252-01A	1	V20-1V20/OR9-2	J1-1	FALSE
TGTGCCAGCAGACCTCCGGGGATTTACAATGAGCAGTTCTTC	CASRPPGIYNEQFF	TCGA-C8-A8HP-01A	1	V27	J2-1	FALSE
TGTGCCAGCAGTTTAGGACCTGGGAGACAGGGGGCCTACGAGCAGTACTTC	CASSLGPGRQGAYEQYF	TCGA-D8-A27T-01A	1	V28	J2-7	FALSE
TGTGCCAGCAGTGAAGCAGAGGGTGAAAAACTGTTTTTT	CASSEAEGEKLFF	TCGA-C8-A134-01A	1	V2	J1-4	FALSE
TGTGCCAGCAGCTCCCTGCCAGGCTACGCTTTGAACACTGAAGCTTTCTTT	CASSSLPGYALNTEAFF	TCGA-C8-A134-01A	1	V7-2	J1-1	FALSE
TGTGCCAGCAGCTTCGGGCGGGACAGGGAATCTGAAGCTTTCTTT	CASSFGRDRESEAFF	TCGA-C8-A134-01A	1	V5-4	J1-1	FALSE
TGTGCCAGCAGTTACACCAGGAGATCGACCGGGGAGCTGTTTTTT	CASSYTRRSTGELFF	TCGA-D8-A1Y3-01A	1	V6-5	J2-2	FALSE
TGTGCCAGCAGCGGGACAGGGAGAGGAGAAGCTTTCTTT	CASSGTGRGEAFF	TCGA-D8-A27K-01A	1	V2	J1-1	FALSE
TGTGCCTGGGGGACAGACAACTACGAGCAGTACTTC	CAWGTDNYEQYF	TCGA-E9-A227-01A	1	V30	J2-7	FALSE
TGTGCCAGCAGGGATTCACTAGAAGCGTATACGCAGTATTTT	CASRDSLEAYTQYF	TCGA-E9-A227-01A	1	V5-6	J2-3	FALSE
TGTGCCTGTACGGACGGAGCTAACTATGGCTACACCTTC	CACTDGANYGYTF	TCGA-C8-A135-01A	1	V30	J1-2	FALSE
TGTGCCAGCAGCTTAGGAGGGACTAGCGTACAGTATTTT	CASSLGGTSVQYF	TCGA-WT-AB44-01A	1	V7-2	J2-3	FALSE
TGTGCCAGTAGTCCGGGCATTGAGCAGTTCTTC	CASSPGIEQFF	TCGA-AR-A24U-01A	1	V19	J2-1	FALSE
TGTGCCAGCAGTTTTCTAGGACTAGCGGGAGGGCAAGTCACAGATACGCAGTATTTT	CASSFLGLAGGQVTDTQYF	TCGA-E9-A1ND-01A	1	V28	J2-3	FALSE
TGTGCCAGCAGTGACCGGACAGGGGAGGGTGAAAAACTGTTTTTT	CASSDRTGEGEKLFF	TCGA-E2-A15S-01A	1	V6-1	J1-4	FALSE
TGTGCCACCAGCAGAGACACAGAGCTGCAGTGCTTCCTGCTCTCTGTTCATAAACCTCATTGTTTCCCAGATCCAGGTGCTTTCTCT	CATSRDTELQCFLLSVHKPHCFPDPGAFS	TCGA-A8-A08B-01A	1	V15	J1-1	TRUE
TGTGCCAGCAGTGTCCGACAGGGCGCGGCGAACACTGAAGCTTTCTTT	CASSVRQGAANTEAFF	TCGA-A8-A08B-01A	1	V12-3V12-4	J1-1	FALSE
TGTGCCAGCAGCTTGTCGACAGGTCCGGGGAACACTGAAGCTTTCTTT	CASSLSTGPGNTEAFF	TCGA-C8-A12U-01A	1	V7-9	J1-1	FALSE
TGTGCCAGCAGACCCCCCGGGACAGGGATCGGCTACACCTTC	CASRPPGTGIGYTF	TCGA-A8-A08X-01A	1	V5-6	J1-2	FALSE
TGTGCCAGCAGTTCAACAGGGGACAATCAGCCCCAGCATTTT	CASSSTGDNQPQHF	TCGA-A8-A08X-01A	1	V12-3V12-4	J1-5	FALSE
TGTGCCAGCAGTGTGATATTAGCGGGGGGCTCCAATGAGCAGTTCTTC	CASSVILAGGSNEQFF	TCGA-BH-A0AY-01A	1	V10-3V6-1V6-5V6-6	J2-1	FALSE
TGTGCCAGCATTTCCCACTCTGGGGCCAACGTCCTGACTTTC	CASISHSGANVLTF	TCGA-BH-A0AY-01A	1	V6-6	J2-6	FALSE
TGTGCCAGCAGTTATGCCAGCTCCTACGAGCAGTACTTC	CASSYASSYEQYF	TCGA-BH-A0AY-01A	1	V6-5	J2-7	FALSE
TGTGCCAGCAGTGGACGGAATGAAAAACTGTTTTTT	CASSGRNEKLFF	TCGA-AR-A1AJ-01A	1	V2	J1-4	FALSE
TGTGCCAGCAGCTTGGGGCCAGGGTTGGGTGAAGCTTTCTTT	CASSLGPGLGEAFF	TCGA-AR-A1AJ-01A	1	V5-6V5-7	J1-1	FALSE
TGTGCCAGCACTTCGGGACCTTACCCAAATGAGCAGTTCTTC	CASTSGPYPNEQFF	TCGA-LL-A5YM-01A	1	V7-2	J2-1	FALSE
TGCGCCAGCAGCTTGGACGGGAGGAGCACTGAAGCTTTCTTT	CASSLDGRSTEAFF	TCGA-E2-A14X-01A	1	V5-1	J1-1	FALSE
TGTGACAGCAGCTTCGCCCAGGTCTACAATGAGCAGTTCTTC	CDSSFAQVYNEQFF	TCGA-A8-A0A6-01A	1	V14	J2-1	FALSE
TGTGCCAGCAGCCTATGGATCTCGGGAACTGAAGCTTTCTTT	CASSLWISGTEAFF	TCGA-A8-A0A7-01A	1	V5-5	J1-1	FALSE
TGCGCCAGCAGCCAAGATCGTGTCCAGGGGAAGGTTGGAAACACCATATATTTT	CASSQDRVQGKVGNTIYF	TCGA-A8-A0A7-01A	1	V1V23-1V26/OR9-2V4-1V4-3	J1-3	FALSE
TGTGCCACCAGCAGAGACACAGAGCTGCAGTGCTTCCTGCTCTCTGTTCATAAACCTCATTGTTTCCCAGATCCAGGTGCTTTCTCT	CATSRDTELQCFLLSVHKPHCFPDPGAFS	TCGA-A8-A0A7-01A	1	V15	J1-1	TRUE
TGTGCCAGCAGTTGGTCCGGCGGCCTCTACGAGCAGTACTTC	CASSWSGGLYEQYF	TCGA-A8-A0A7-01A	1	V12-3V12-4	J2-7	FALSE
TGTGCCAGCAGCCGTGAGGGGCACAATGAGCAGTTCTTC	CASSREGHNEQFF	TCGA-A8-A0A7-01A	1	V3-1V3-2	J2-1	FALSE
TGTGCCAGCAGCCAACCCCGGGGGCTTGACAATGAGCAGTTCTTC	CASSQPRGLDNEQFF	TCGA-A8-A0A7-01A	1	V4-2V5-3V5-4V5-5V5-8	J2-1	FALSE
TGTGCGAGCAGCTTAGGATATAGCGGGGGGGCCCAATCCTACACAGATACGCAGTATTTT	CASSLGYSGGAQSYTDTQYF	TCGA-A8-A0A7-01A	1	V11-1V11-3V7-9	J2-3	FALSE
TGTGCCAGCAGTCGCGGCCCGCACGGGGGGAATCAGCCCCAGCATTTT	CASSRGPHGGNQPQHF	TCGA-A8-A0A7-01A	1	V5-6	J1-5	FALSE
TGTGCCAGCTGGTACGGCAACTATGGCTACAGCTTC	CASWYGNYGYSF	TCGA-A8-A0A7-01A	1	V6-1V6-5V6-6	J1-2	FALSE
TGTGCCAGTAGGGGGATTTGGGCCGGCAATGAGCAGTTCTTC	CASRGIWAGNEQFF	TCGA-A8-A0A7-01A	1	V19	J2-1	FALSE
TGTGCCAGCACCGAGTGGAGGTACTATGGCTACACCTTC	CASTEWRYYGYTF	TCGA-A8-A0A7-01A	1	V6-1V6-5V6-6	J1-2	FALSE
TGTGCCAGCAGCCTATGGGACAGTGGGACTGAAGCTTTCTTT	CASSLWDSGTEAFF	TCGA-A8-A0A7-01A	1	V9	J1-1	FALSE
TGCGCCAGCAGTTGGGGTAGCGGGGGGGCCTACGAGCAGTACGTC	CASSWGSGGAYEQYV	TCGA-A2-A25C-01A	1	V10-2	J2-7	FALSE
TGTGCCAGCAGCTTCCGACAGGGAGGTTCAGATACGCAGTATTTT	CASSFRQGGSDTQYF	TCGA-A2-A25C-01A	1	V5-6	J2-3	FALSE
TGTGCCAGCAGCTTATCGGCAGGGAGGGTCGAGACCCAGTACTTC	CASSLSAGRVETQYF	TCGA-A2-A25C-01A	1	V11-2	J2-5	FALSE
TGTGCCAGCCGAGGGTCAGGAGGCTACGAGCAGTACTTC	CASRGSGGYEQYF	TCGA-BH-A0GY-01A	1	V14	J2-7	FALSE
TGTGCCAGTGACAGGAACACTGAAGCTTTCTTT	CASDRNTEAFF	TCGA-BH-A0GY-01A	1	V19	J1-1	FALSE
TGCGCCAGCAGCTTGGCTCGAGGGGGCGGAGAAAAACTGTTTTTT	CASSLARGGGEKLFF	TCGA-C8-A12M-01A	1	V5-1	J1-4	FALSE
TGTGCCAGTAGTACCCCTATACCTTCACCCCTCCACTTT	CASSTPIPSPLHF	TCGA-E2-A1B0-01A	1	V19	J1-6	FALSE
TGTGCCAGCAGCCAACTCAGTGGACGGTCAGATACGCAGTATTTT	CASSQLSGRSDTQYF	TCGA-E2-A1B0-01A	1	V3-1	J2-3	FALSE
TGTGCCGGCCGTGTCGGACAGTTCAATTCACCCCTCCACTTT	CAGRVGQFNSPLHF	TCGA-D8-A1JH-01A	1	V6-1V6-5	J1-6	FALSE
TGTGCCACCAGCAGAGACACAGAGCTCCAGTGCTTCCTGCTCTCTGTTCATAAACCTCATTGTTTCCCAGATCCAGGTGCTTTCTCT	CATSRDTELQCFLLSVHKPHCFPDPGAFS	TCGA-A8-A06Z-01A	1	V15	J1-1	FALSE
TGTGCCACCAGCAGAGACACAGAGCTGCAGTGCTTCCTGCTCTCTGTTCATAAACCTCATTGTTTCCCAGATCCAGGTGCTTTCTCT	CATSRDTELQCFLLSVHKPHCFPDPGAFS	TCGA-A8-A06Z-01A	1	V15	J1-1	TRUE
TGTGCCAGTCAACCCCCAGGGGACCAGCCCCAGCATTTT	CASQPPGDQPQHF	TCGA-BH-A0HO-01A	1	V19	J1-5	FALSE
TGCAGTGCTAGGCGGCAGGTGAATGAAAAACTGTTTTTT	CSARRQVNEKLFF	TCGA-B6-A1KI-01A	1	V20-1V20/OR9-2	J1-4	FALSE
TGTGCCACCAGCAGAGACACAGAGCTGCAGTGCTTCCTGCTCTCTGTTCATAAACCTCATTGTTTCCCAGATCCAGGTGCTTTCTCT	CATSRDTELQCFLLSVHKPHCFPDPGAFS	TCGA-D8-A27W-01A	1	V15	J1-1	TRUE
TGTGCGGGCGTCGGCATCGACAATCAGCCCCAGCATTTT	CAGVGIDNQPQHF	TCGA-A2-A0EY-01A	1	V6-1V6-5	J1-5	FALSE
TGTGCCAGCCAAGAACAGGGGATCCACGAGCAGTACTTC	CASQEQGIHEQYF	TCGA-A2-A0EY-01A	1	V19	J2-7	FALSE
TGCGCCAGCAGCTTACTAGCTAGCGGGGCATACAATGAGCAGTTCTTC	CASSLLASGAYNEQFF	TCGA-A2-A0EY-01A	1	V5-1	J2-1	FALSE
TGTGCCAGCAGAAGGACTAGGAGCTACGAGCAGTACTTC	CASRRTRSYEQYF	TCGA-A2-A0EY-01A	1	V28	J2-7	FALSE
TGCGCCAGCAGCCCGACTAGCGGGGTCGCCGGGGAGCTGTTTTTT	CASSPTSGVAGELFF	TCGA-AC-A3OD-01B	1	V4-3	J2-2	FALSE
TGTCCACCATCCCACCCAATTGCACCTGGTACTGTGCAGTACACAGCCTGCCTGACCATCCACAGCAGCCATGACATTGCTTTCTTT	CPPSHPIAPGTVQYTACLTIHSSHDIAFF	TCGA-AC-A3OD-01B	1	V12-5V16	J1-1	FALSE
TGTGCCAGCAACAAATACTTGGGTTTCGGCGAGCAGTACTTC	CASNKYLGFGEQYF	TCGA-A2-A0SW-01A	1	V2	J2-7	FALSE
TGTGCCACCAGCAGAGACACAGAGCTGCAGTGCTTCCTGCTCTCTGTTCATAAACCTCATTGTTTCCCAGATCCAGGTGCTTTCTCT	CATSRDTELQCFLLSVHKPHCFPDPGAFS	TCGA-B6-A0RE-01A	1	V15	J1-1	TRUE
TGTGCCAGCAGTTACTCCTTGAACACTGAAGCTTTCTTT	CASSYSLNTEAFF	TCGA-B6-A0RE-01A	1	V6-2V6-3	J1-1	FALSE
TGTGCCAGCACCAAGACAGGGTACCAAGAGACCCAGTACTTC	CASTKTGYQETQYF	TCGA-A7-A0CE-01A	1	V6-1	J2-5	FALSE
TGTGCCAGCAGCATTGCCCACGAGCAGTACTTC	CASSIAHEQYF	TCGA-A7-A0CE-01A	1	V7-9	J2-7	FALSE
TGTGCCACCAGCAGAGACACAGAGCTGCAGTGCTTCCTGCTCTCTGTTCATAAACCTCATTGTTTCCCAGATCTAGGTGCTTTCTCT	CATSRDTELQCFLLSVHKPHCFPDLGAFS	TCGA-A7-A0CE-01A	1	V15	J1-1	FALSE
TGTGCCAGCAGTCCCTGGGACTATAACACCGGGGAGCTGTTTTTT	CASSPWDYNTGELFF	TCGA-A7-A0CE-01A	1	V6-2V6-3	J2-2	FALSE
TGTGCCACCAGCAGAGACACAGAGCTGCAGTGCTTCCTGCTCTCTGTTCATAAACCTCATTGTTTCCCAGATCCAGGTGCTTTCTCT	CATSRDTELQCFLLSVHKPHCFPDPGAFS	TCGA-A8-A08C-01A	1	V15	J1-1	TRUE
TGTGCCAGCTCAAAGGAGGGACAGGGAAGGAGTAAACTGTTTTTT	CASSKEGQGRSKLFF	TCGA-A8-A08C-01A	1	V18	J1-4	FALSE
TGTGCCACCAGCAGGTTCAGCCCGAACACTGAAGCTTTCTTT	CATSRFSPNTEAFF	TCGA-AN-A049-01A	1	V15	J1-1	FALSE
TGTGCCAGCAGGGCAGGGGGGACTAATGAAAAACTGTTTTTT	CASRAGGTNEKLFF	TCGA-AN-A049-01A	1	V6-1V6-5V6-6	J1-4	FALSE
TGTGCCACCAGCAGAGACACAGAGCTGCAGTGCTTCCTGCTCTCTGTTCATAAACCTCATTGTTTCCCAGATCCAGGTGCTTTCTCT	CATSRDTELQCFLLSVHKPHCFPDPGAFS	TCGA-AN-A049-01A	1	V15	J1-1	TRUE
TGTGCCAGCAGTTACAGGGTTGGGGGATTTTCACCCCTCCACTTT	CASSYRVGGFSPLHF	TCGA-B6-A0RO-01A	1	V6-5	J1-6	FALSE
TGTGCCAGCAGTTCCCCCGGGACAGGTGGCTACACCTTC	CASSSPGTGGYTF	TCGA-A2-A0EO-01A	1	V12-3V12-4	J1-2	FALSE
TGTGCCAGCAGCTTGGTTCACGGGGGGGTGGAGACCCAGTACTTC	CASSLVHGGVETQYF	TCGA-AO-A12A-01A	1	V5-4	J2-5	FALSE
TGCAGTGCTAACGACAGGGGCTATAATTCACCCCTCCACTTT	CSANDRGYNSPLHF	TCGA-AO-A12A-01A	1	V20-1V20/OR9-2	J1-6	FALSE
TGTGCCACCAGCAGAGACACAGAGCTGCAGTGCTTCCTGCTCTCTGTTCATAAACCTCATTGTTTCCCAGATCCAGGTGCTTTCTCT	CATSRDTELQCFLLSVHKPHCFPDPGAFS	TCGA-A8-A08Z-01A	1	V15	J1-1	TRUE
TGTGCCAGCAGTACCCGGGACAGCAACAATCAGCCCCAGCATTTT	CASSTRDSNNQPQHF	TCGA-E9-A22D-01A	1	V6-6	J1-5	FALSE
TGTGCCAGCAGCCCCCTGGGCCCCTTCTACGAGCAGTACTTC	CASSPLGPFYEQYF	TCGA-E9-A22D-01A	1	V3-1V3-2	J2-7	FALSE
TACGTGACTGGAGTTCAGACGTGTGCTCTTCCGATCTCCGACATGTTCACGCACGGGATCCAGAGCGCCGCGCACTTCGTCATGTTCTTC	YVTGVQTCALPISDMFTHGIQSAAHFVMFF	TCGA-BH-AB28-01A	1	V17	J2-1	FALSE
TGTGCCAGCAGTTACTATAGGGGGGAGACCCAGTACTTC	CASSYYRGETQYF	TCGA-BH-AB28-01A	1	V6-1V6-5V6-6	J2-5	FALSE
TGTGCCAGCAGCCTTAAATCCTACGAGCAGTACTTC	CASSLKSYEQYF	TCGA-D8-A4Z1-01A	1	V7-9	J2-7	FALSE
TGTGCCAGCAGTGAACAGCTAGAGACCTACGAGCAGTACTTC	CASSEQLETYEQYF	TCGA-D8-A4Z1-01A	1	V10-3V12-3V12-4V6-1V6-2V6-3V6-4V6-5V6-6	J2-7	FALSE
TGTGCCAGTCGACGGGGCGGGGGCACTGAAGCTTTCTTT	CASRRGGGTEAFF	TCGA-D8-A4Z1-01A	1	V25-1	J1-1	FALSE
TGCAGTGCTACTCACGGCGGGGGGGCTACAGATACGCAGTATTTT	CSATHGGGATDTQYF	TCGA-BH-A0E0-01A	1	V20-1	J2-3	FALSE
TGTGCCAGCAGGGAAGCGGGGCCCAGCCCCAATGAGCAGTTCTTC	CASREAGPSPNEQFF	TCGA-BH-A0E0-01A	1	V10-3V6-1V6-4V6-5V6-6	J2-1	FALSE
TGTGCCAGCAGTTTTCCCGGGACAGGCCAGAGGCGATACGAGCAGTACTTC	CASSFPGTGQRRYEQYF	TCGA-E9-A1NH-01A	1	V6-1	J2-7	FALSE
TGTGCCAGCAGTTACTCTGGACAGGCCACAATAAACTATGGCTACACCTTC	CASSYSGQATINYGYTF	TCGA-A8-A09X-01A	1	V6-5	J1-2	FALSE
TGTGCCAGCAGTCCAACTCTTCAGGGGGCCGCTTTCTTT	CASSPTLQGAAFF	TCGA-A8-A09X-01A	1	V10-3V6-1V6-2V6-3V6-4V6-5V6-6	J1-1	FALSE
TGCGCCAGCAGTGACGGGGGACTAGCAGAGACCGGGGAGCTGTTTTTT	CASSDGGLAETGELFF	TCGA-AN-A0FF-01A	1	V10-1	J2-2	FALSE
TGTGCCAGTAGTACCACCTGGCAGCTTGGAAACACCATATATTTT	CASSTTWQLGNTIYF	TCGA-BH-A0RX-01A	1	V19	J1-3	FALSE
TGTGCCAGCAGTTTAAGTAGGAACACTGAAGCTTTCTTT	CASSLSRNTEAFF	TCGA-AC-A2FO-01A	1	V27	J1-1	FALSE
TGTGCCAGCAGTTTAGTAGGAACGGAAAATTCACCCCTCCACTTT	CASSLVGTENSPLHF	TCGA-AC-A2FO-01A	1	V28	J1-6	FALSE
TGTGCCAGCAGGGAGAGACAGGGGGCGCACTATGGCTACACCTTC	CASRERQGAHYGYTF	TCGA-AO-A03P-01A	1	V12-3V12-4	J1-2	FALSE
TGCGCCAGCAGTGAGTCTGGGGTGGCCAAAAACATTCAGTACTTC	CASSESGVAKNIQYF	TCGA-A2-A3Y0-01A	1	V10-1	J2-4	FALSE
TGTGCCAGCAGTTACCGCAGAGGGACCTACGAGCAGTACTTC	CASSYRRGTYEQYF	TCGA-OL-A66K-01A	1	V6-1V6-5V6-6	J2-7	FALSE
TGTGCCAGCCGCAGGGTTGGAGAAAAACTGTTTTTT	CASRRVGEKLFF	TCGA-A8-A079-01A	1	V19	J1-4	FALSE
TGTGCCAGCAGCCCGTATGGGGCCAACGTCCTGACTTTC	CASSPYGANVLTF	TCGA-AC-A2BK-01A	1	V9	J2-6	FALSE
TGTGCCAGTAGTACCGGGCCTTGGGGGGAGACCCAGTACTTC	CASSTGPWGETQYF	TCGA-A8-A08R-01A	1	V19	J2-5	FALSE
TGTGCCAGCAGCCCGCACCTGTCGGGGGGAATCGAGCAGTACTTC	CASSPHLSGGIEQYF	TCGA-A8-A08R-01A	1	V11-2	J2-7	FALSE
TGCAGCGTACCGGGACAGGGGGCCTACGAGCAGTACTTC	CSVPGQGAYEQYF	TCGA-BH-A1EX-01A	1	V29-1	J2-7	FALSE
TGTGCCAGCAGCCAAGATCTGTGGGGGATGACGCAGTATTTT	CASSQDLWGMTQYF	TCGA-A2-A4S3-01A	1	V3-1V3-2	J2-3	FALSE
TGCGCCAGCAGCCCCCGAGGTACGGCGTCAGGAAACACCATATATTTT	CASSPRGTASGNTIYF	TCGA-A2-A4S3-01A	1	V4-1	J1-3	FALSE
TGCAGTGCTACGGATATGGGGGCCAATCAGCCCCAGCATTTT	CSATDMGANQPQHF	TCGA-A2-A4S3-01A	1	V20-1	J1-5	FALSE
TGTGCCAGCAGTCAGACAAGGAGCTCTGGAAACACCATATATTTT	CASSQTRSSGNTIYF	TCGA-A7-A3IY-01A	1	V7-8	J1-3	FALSE
TGTGCCAGCAGCTTAGGGCCCGGGGAGCTGTTTTTT	CASSLGPGELFF	TCGA-AR-A24X-01A	1	V7-9	J2-2	FALSE
TGTGCCAGTAGCACGGGGGCAGCCCAAGAGACCCAGTACTTC	CASSTGAAQETQYF	TCGA-A2-A0ER-01A	1	V19	J2-5	FALSE
TGTGCCTCATGCAGGGTGGTGAACACTGAAGCTTTCTTT	CASCRVVNTEAFF	TCGA-AC-A23G-01A	1	V6-1V6-5	J1-1	FALSE
TGTTGTATTATCCACATTGTGATCAGTGGCTGCCCTGTTTTAGGATCTAATGACACAAAGATGATTTTAAGCAGTGTCTCTCACTTT	CCIIHIVISGCPVLGSNDTKMILSSVSHF	TCGA-A8-A07F-01A	1	V12-1	J1-6	FALSE
TGTGCCAGCAGCTTAGAAAGGGGCCTCCATCAGCCCCAGCATTTT	CASSLERGLHQPQHF	TCGA-A8-A07F-01A	1	V7-2	J1-5	FALSE
TGCGCCAGCAGCTTGGCCTCGGCGGACGGCTACACCTTC	CASSLASADGYTF	TCGA-D8-A1XQ-01A	1	V5-1	J1-2	FALSE
TGCAGTGCCCTCTCCGGACTAGCGGCGAGCACAGATACGCAGTATTTT	CSALSGLAASTDTQYF	TCGA-D8-A1XQ-01A	1	V20-1	J2-3	FALSE
TGTGCCAGCAGTCTCACAGGAGACTCTGGGGCCAACGTCCTGACTTTC	CASSLTGDSGANVLTF	TCGA-BH-A0HI-01A	1	V28	J2-6	FALSE
TGTGCCAGCAGCCAGGGACTAGCGGAATACAATGAGCAGTTCTTC	CASSQGLAEYNEQFF	TCGA-A2-A3XW-01A	1	V11-2	J2-1	FALSE
TGTGCCAGCAGTGAGGGGGGGCAGTCCAATCAGCCCCAGCATTTT	CASSEGGQSNQPQHF	TCGA-B6-A0WT-01A	1	V2	J1-5	FALSE
TGTGCCACCAGCAGAGACACAGAGCTGCAGTGCTTCCTGCTCTCTGTTCATAAACCTCATTGTTTCCCAGATCCAGGTGCTTTCTCT	CATSRDTELQCFLLSVHKPHCFPDPGAFS	TCGA-A8-A085-01A	1	V15	J1-1	TRUE
TGTGCCAGCAGCTGGGGGATGACAGGGAACTATGGCTACACCTTC	CASSWGMTGNYGYTF	TCGA-OL-A5RX-01A	1	V6-5	J1-2	FALSE
TGTGCCGTATCCGGTGGCAGGAACACTGAAGCTTTCTTT	CAVSGGRNTEAFF	TCGA-A8-A07W-01A	1	V10-3	J1-1	FALSE
TGTGCCACCAGCAGAGACACAGAGCTGCAGTGCTTCCTGCTCTCTGTTCATAAACCTCATTGTTTCCCAGATCCAGGTGCTTTCTCT	CATSRDTELQCFLLSVHKPHCFPDPGAFS	TCGA-A8-A07W-01A	1	V15	J1-1	TRUE
TGTGCCACCAAGGGACAGTCGAGCACTGAAGCTTTCTTT	CATKGQSSTEAFF	TCGA-BH-A0HB-01A	1	V19	J1-1	FALSE
TGTGCCAGCAGTTACGCAGGCGTGAGTGATGAAAAACTGTTTTTT	CASSYAGVSDEKLFF	TCGA-BH-A0HB-01A	1	V12-3V12-4	J1-4	FALSE
TGCAGTGCTAGAGATGACGGTGGAGGGTACGAGCAGTACTTC	CSARDDGGGYEQYF	TCGA-A8-A08F-01A	1	V20-1V20/OR9-2	J2-7	FALSE
TGTGCCAGTAGTCTCCAGACAGCAAACACTGAAGCTTTCTTT	CASSLQTANTEAFF	TCGA-A8-A08F-01A	1	V19	J1-1	FALSE
TGTGCCACCAGCAGAGACACAGAGCTGCAGTGCTTCCTGCTCTCTGTTCATAAACCTCATTGTTTCCCAGATCCAGGTGCTTTCTCT	CATSRDTELQCFLLSVHKPHCFPDPGAFS	TCGA-A8-A08F-01A	1	V15	J1-1	TRUE
TGTGCCAGCAGCCCTTCTACAGTGAACACTGAAGCTTTCTTT	CASSPSTVNTEAFF	TCGA-A2-A3KC-01A	1	V5-6	J1-1	FALSE
TGTGCCAGCTCACCATGGGGGGACAATGAGCAGTTCTTC	CASSPWGDNEQFF	TCGA-GM-A2DN-01A	1	V18	J2-1	FALSE
TGTGCCACCAGCAGAGACACAGAGCTGCAGTGCTTCCTGCTCTCTGTTCATAAACCTCATTGTTTCCCAGATCCAGGTGCTTTCTCT	CATSRDTELQCFLLSVHKPHCFPDPGAFS	TCGA-A8-A095-01A	1	V15	J1-1	TRUE
TGTGCTAGTGGTTTGGGACAGGGGTATGGCTACACCTTC	CASGLGQGYGYTF	TCGA-A8-A095-01A	1	V12-5	J1-2	FALSE
TGCGCCAGCAGCCCTTGGGAACAGAACTACGAGCAGTACTTC	CASSPWEQNYEQYF	TCGA-A8-A095-01A	1	V4-1	J2-4J2-5J2-7	FALSE
TGTGCCAGCAGCGGGTCACGGGATCAGCCCCAGCATTTT	CASSGSRDQPQHF	TCGA-A8-A095-01A	1	V14	J1-5	FALSE
TGTGCCAGCAGCTTGGCTATGGCGATAAGTCAGCCCCAGCATTTT	CASSLAMAISQPQHF	TCGA-A8-A095-01A	1	V5-6	J1-5	FALSE
TGTGCCAGCAGCCACCGGGACAGGGGGGGCACTGAAGCTTTCTTT	CASSHRDRGGTEAFF	TCGA-GM-A3XN-01A	1	V11-2V11-3V7-2V7-3V7-8	J1-1	FALSE
TGTGCCAGTGGGACAGGGTACGCCGAGCAGTACTTC	CASGTGYAEQYF	TCGA-A8-A07P-01A	1	V6-5	J2-4J2-5J2-7	FALSE
TGTGCCAGCAGTTTAGGGGGCAAGAATCAGCCCCAGCATTTT	CASSLGGKNQPQHF	TCGA-B6-A0RQ-01A	1	V27	J1-5	FALSE
TGTGCCAGCAGCTTCACTGAAGCTTTCTTT	CASSFTEAFF	TCGA-B6-A0RQ-01A	1	V7-9	J1-1	FALSE
TGGGCCAGCAGCCCCCAAATCACCGGGGAGCTGTTTTTT	WASSPQITGELFF	TCGA-B6-A0RQ-01A	1	V7-6	J2-2	FALSE
TGTGCCAGCAGTCTTAGGGACGTTAGCAATCAGCCCCAGCATTTT	CASSLRDVSNQPQHF	TCGA-AO-A1KR-01A	1	V4-2V5-3V5-4V5-5V5-8	J1-5	FALSE
TGTGCCAGCAGCGTAGGTCAACTAGCGGGAGGAGTAGATACGCAGTATTTT	CASSVGQLAGGVDTQYF	TCGA-A8-A06T-01A	1	V21-1V3-1V3-2V9	J2-3	FALSE
TGTGCCACCAGCAGAGACACAGAGCTGCAGTGCTTCCTGCTCTCTGTTCATAAACCTCATTGTTTCCCAGATCCAGGTGCTTTCTCT	CATSRDTELQCFLLSVHKPHCFPDPGAFS	TCGA-A8-A06T-01A	1	V15	J1-1	TRUE
TGTGCCAGTAGTCGGGACAGGGGGCTAGATTATGGCTACACCTTC	CASSRDRGLDYGYTF	TCGA-A8-A06T-01A	1	V19	J1-2	FALSE
TGTGCCAGCACCCCAGACAGGGTACGCACTGAAGCTTTCTTT	CASTPDRVRTEAFF	TCGA-A8-A06T-01A	1	V10-3V12-3V12-4V13V2V24-1V24/OR9-2V27V6-1V6-2V6-3V6-4V6-5V6-6V6-7V6-9	J1-1	FALSE
TGTGCCAGTAGTATCCCGGGCAGGGGAGGCAATCAGCCCCAGCATTTT	CASSIPGRGGNQPQHF	TCGA-AO-A0JE-01A	1	V19	J1-5	FALSE
TGTGCCATCAGTCCCTCCGGGGGGACGGAAGAGACCCAGTACTTC	CAISPSGGTEETQYF	TCGA-E2-A1AZ-01A	1	V10-3	J2-5	FALSE
TGCAGCGTTGAAAGGGGATTGAACTATGGCTACACCTTC	CSVERGLNYGYTF	TCGA-E2-A1AZ-01A	1	V29-1	J1-2	FALSE
TGTGCCAGTAGTATATTCCTGGGGGCTCCTAACGAGCAGTACTTC	CASSIFLGAPNEQYF	TCGA-E2-A1AZ-01A	1	V19	J2-7	FALSE
TGTGCCAGCAGCTTAACCGTGACAGGGATTGGTGAAGTATACACCTTC	CASSLTVTGIGEVYTF	TCGA-D8-A141-01A	1	V11-3	J1-2	FALSE
TCTGCCCGCCGGATGGGGGGTGGTACGCAGTATTTT	SARRMGGGTQYF	TCGA-AO-A128-01A	1	V19	J2-3	FALSE
TGTGCCAGCAGTTTAAGGGTCTACNCCTACGAGCAGTACTTC	CASSLRVYAYEQYF	TCGA-AO-A128-01A	1	V27	J2-7	FALSE
TGTGCCAGCCTAGGTGGCGGGAGCTACGAGCAGTACTTC	CASLGGGSYEQYF	TCGA-AO-A128-01A	1	V3-1V3-2	J2-7	FALSE
TGTTCCAGCAGCTTAGCGAGTAGTCCTGAAGCTTTCTTT	CSSSLASSPEAFF	TCGA-C8-A26Y-01A	1	V11-1V11-3V7-9	J1-1	FALSE
TGTGCCAGCACCTCGGGACAAGGGGGACCTGAAGCTTTCTTT	CASTSGQGGPEAFF	TCGA-C8-A26Y-01A	1	V10-3V12-3V12-4V13V2V24-1V24/OR9-2V27V6-1V6-2V6-3V6-4V6-5V6-6V6-7V6-9	J1-1	FALSE
TGTGCCAGCAGCTCGCCCCTTGATCCCTACGAGCAGTACGTC	CASSSPLDPYEQYV	TCGA-E2-A1IH-01A	1	V5-6V5-7	J2-7	FALSE
TGTGCCAGCAGCCATCCGGAGGGCCAAGAGACCCAGTACTTC	CASSHPEGQETQYF	TCGA-E2-A1IH-01A	1	V3-1V3-2	J2-5	FALSE
TGTGCCAGCAGCTGGCCCGGTGAAGCTGGGGCCAACGTCCTGACTTTC	CASSWPGEAGANVLTF	TCGA-BH-A18I-01A	1	V23/OR9-2V4-2V5-3V5-4V5-5V5-8	J2-6	FALSE
TGTGCCAGCAGGCTGGACTTGAACACTGAAGCTTTCTTT	CASRLDLNTEAFF	TCGA-A2-A0EX-01A	1	V5-5	J1-1	FALSE
TGTGCCAGCAGCTCGGGGGAGGACGAGCAGTACTTC	CASSSGEDEQYF	TCGA-EW-A1OV-01A	1	V2	J2-7	FALSE
TGTGCCAGCAGCATGGGGGCGTTGGATGAAAAACTGTTTTTT	CASSMGALDEKLFF	TCGA-EW-A1OV-01A	1	V9	J1-4J2-2	FALSE
TGCGCCAGCAGCTTGGGTGTCAGGGGAGGCACAGATACGCAGTATTTT	CASSLGVRGGTDTQYF	TCGA-EW-A1P7-01A	1	V5-1	J2-3	FALSE
TGTGCCAGCAGTCCTCCCCCAGGCCAAAGGGAAAAACTGTTTTTT	CASSPPPGQREKLFF	TCGA-EW-A1P7-01A	1	V28	J1-4	FALSE
TGTGCCAGCAGTTACTGGCAGGGGGACAATGAGCAGTTCTTC	CASSYWQGDNEQFF	TCGA-BH-A0DT-01A	1	V6-5	J2-1	FALSE
TGTGCCAGTAGTCTCACTAGACCCAATGAGCAGTTCTTC	CASSLTRPNEQFF	TCGA-BH-A0DT-01A	1	V19	J2-1	FALSE
TGCAGTGCTAGTTCGGATGAGGAAGCTTTCTTT	CSASSDEEAFF	TCGA-A8-A09M-01A	1	V20-1V20/OR9-2	J1-1	FALSE
TGTGCCAGCAGTAACGAAAGGAACACTGAAGCTTTCTTT	CASSNERNTEAFF	TCGA-A8-A09M-01A	1	V12-3V12-4	J1-1	FALSE
TGTGCCACCAGCAGAGACACAGAGCTGCAGTGCTTCCTGCTCTCTGTTCATAAACCTCATTGTTTCCCAGATCCAGGTGCTTTCTCT	CATSRDTELQCFLLSVHKPHCFPDPGAFS	TCGA-A8-A09M-01A	1	V15	J1-1	TRUE
TGTGCCAGCACCTTAGGGTGGGGGGAAGGCTACGAGCAGTACTTC	CASTLGWGEGYEQYF	TCGA-E2-A573-01A	1	V27	J2-7	FALSE
TGTGCCAGCAGCATTCTCCGGGGATCTGAAGCTTTCTTT	CASSILRGSEAFF	TCGA-EW-A1P1-01A	1	V11-2V11-3V7-2	J1-1	FALSE
TGTGCCATCCCCCCAGGGCGGGAGGCGAACACTGAAGCTTTCTTT	CAIPPGREANTEAFF	TCGA-EW-A1P1-01A	1	V6-5	J1-1	FALSE
TGTGCCACCAGCAGAGACACAGAGCTGCAGTGCTTCCTGCTCTCTGTTCATAAACCTCATTGTTTCCCAGATCCAGGTGCTTTCTCT	CATSRDTELQCFLLSVHKPHCFPDPGAFS	TCGA-BH-A0B1-01A	1	V15	J1-1	TRUE
TGCAGTGCTAGGGTTGACTACGAGCAGTACTTC	CSARVDYEQYF	TCGA-5L-AAT1-01A	1	V20-1V20/OR9-2	J2-7	FALSE
TGCGCCAGCAGCAAGGGGGGGAGCTCCTACGAGCAGTACTTC	CASSKGGSSYEQYF	TCGA-5L-AAT1-01A	1	V5-1	J2-7	FALSE
TGTGCCAGCAGCCAAGGTTTTAGTGGTCAGTTCTTC	CASSQGFSGQFF	TCGA-5L-AAT1-01A	1	V3-1V3-2	J2-1	FALSE
TGTGCCATCAGTGAGGGACCACAGGGTTCGGGTGAAGAGCAGTACTTC	CAISEGPQGSGEEQYF	TCGA-LL-A5YN-01A	1	V10-3	J2-4J2-5J2-7	FALSE
TGTGCCACCAGTGAACGGAAACCTAACAATGAGCAGTTCTTC	CATSERKPNNEQFF	TCGA-LL-A5YN-01A	1	V24-1V24/OR9-2	J2-1	FALSE
TGTGCCAGCAAGCATGGACCGACGAGCACAGATACGCAGTATTTT	CASKHGPTSTDTQYF	TCGA-BH-A1F0-01A	1	V6-1V6-5V6-6	J2-3	FALSE
TGCAGTGCTAGAGATGTCGGTCGGCCCGACTACGAGCAGTACTTC	CSARDVGRPDYEQYF	TCGA-OL-A5RV-01A	1	V20-1V20/OR9-2	J2-7	FALSE
TGTGCCAGAAGACACCGGGACTCCTACGAGCAGTACTTC	CARRHRDSYEQYF	TCGA-GM-A3NY-01A	1	V6-1V6-5V6-6	J2-7	FALSE
TGTGCCAGCAGCGATGAATCCTACAATGAGCAGTTCTTC	CASSDESYNEQFF	TCGA-B6-A2IU-01A	1	V5-4	J2-1	FALSE
TGTGCCAGCAGCCAAGAACGGGTCGGCAGGGAAGGAAACACCATATATTTT	CASSQERVGREGNTIYF	TCGA-AR-A2LO-01A	1	V4-2V5-3V5-4V5-5V5-8	J1-3	FALSE
TGTGCCAGCAGCCAAGAACGGGTCGGCAGGGAAGGAAACACCATATTTTTT	CASSQERVGREGNTIFF	TCGA-AR-A2LO-01A	1	V4-2V5-3V5-4V5-5V5-8	J1-3	FALSE
TGTGCCGGAGCTGGGGACATCCCGGAAAAACTGTTTTTT	CAGAGDIPEKLFF	TCGA-A2-A0SU-01A	1	V19V30V5-6V5-7	J1-4	FALSE
TGTGCCAGCAGCGAAGACAGGGGTAGGCAAGAGACCCAGTACTTC	CASSEDRGRQETQYF	TCGA-D8-A1J8-01A	1	V11-2V11-3V7-2V7-3V7-8	J2-5	FALSE
TGTGCCAGCAGTTACTCGTCTGGGGAGGATCAGCCCCAGCATTTT	CASSYSSGEDQPQHF	TCGA-D8-A145-01A	1	V10-3V12-3V12-4V13V2V24-1V24/OR9-2V27V6-1V6-2V6-3V6-4V6-5V6-6V6-7V6-9	J1-5	FALSE
TGGAAAAAATGGGGGATACATCCTTTCCAAAGTTCTAATTGTAGACATTTGAATTATGCTACAATACTCTTTCAAACATGTCATTTT	WKKWGIHPFQSSNCRHLNYATILFQTCHF	TCGA-C8-A12Y-01A	1	V18	J2-3	FALSE
TGTGCCAGCAGGCCCGCGCGGCCGGACTATGGCTACACCTTC	CASRPARPDYGYTF	TCGA-A2-A0T7-01A	1	V6-5	J1-2	FALSE
TGTGCCATCAGTGAGCAAGGGGACCCAACTAATGAAAAACTGTTTTTT	CAISEQGDPTNEKLFF	TCGA-OL-A5D7-01A	1	V10-3	J1-4	FALSE
TGCAGTGCTAGAGATGGGCTAGCGGGCTACACCGGGGAGCTGTTTTTT	CSARDGLAGYTGELFF	TCGA-OL-A5D7-01A	1	V20-1V20/OR9-2	J2-2	FALSE
TGTGCCTGGAGACTTTATAAACAGGGCGGGGAGCTGTTTTTT	CAWRLYKQGGELFF	TCGA-D8-A27I-01A	1	V30	J2-2	FALSE
TGTGCCAGCAGGCAACCCGGAGGCAACTATGGCTACACCTTC	CASRQPGGNYGYTF	TCGA-D8-A27I-01A	1	V10-3V6-1V6-2V6-3V6-4V6-5V6-6	J1-2	FALSE
TGTGCCACCAGTGACGGACTAGCTGCCCAAGAGACCCAGTACTTC	CATSDGLAAQETQYF	TCGA-D8-A27I-01A	1	V24-1V24/OR9-2	J2-5	FALSE
TGTGCCAGCAGCTTAGTAGTCGGGGAGCTGTTTTTT	CASSLVVGELFF	TCGA-A2-A25F-01A	1	V7-6	J2-2	FALSE
[truncated: 395 more rows]

## Sheet: Table S4
Supplementary Table S4: Distribution of the c66 clone in patients typed for HLA alleles
[truncated: 214 more rows]

[truncated: 1 more sheets: Table S5]
